# Supplementary material for: Investigating epigenetic biomarkers of age, sex, and disease in captive South African cheetahs (Acinonyx jubatus jubatus)
Source: PLoS One. 2026 Jan 13;21(1):e0336127. doi: 10.1371/journal.pone.0336127 (PMC12798976; doi:10.1371/journal.pone.0336127)
Supplement: S1 Table — Table with details on all samples used in the study, including both SDZWA and MCDB samples: individual name, sample name, tissue type, age at collection, sex, DNA extraction date, DNA extraction kit used, and storage time (date extracted – date collected). (CSV) [file pone.0336127.s004.csv]

SID	Name	Included?	Study	Species	Tissue	Age at collection (days)	Age at collection (years)	Sex	SOS_classification	Included in SOS DMA	Sample collected	DNA extracted	Tissue storage time (years)	Extraction kit
ET0394TOX00144	Cheetah_1	Yes	SDZWA	Cheetah	Skin	4501	12.33150685	Female	Liver changes/diagnosis, non-SOS	No	2/15/2023	6/1/2023	0.290410959	Qiagen
ET0394TOX00145	Cheetah_1	Yes	SDZWA	Cheetah	Liver	4501	12.33150685	Female	Liver changes/diagnosis, non-SOS	Yes	2/15/2023	6/1/2023	0.290410959	Qiagen
ET560TOX00451	Cheetah_2	Yes	SDZWA	Cheetah	Liver	3335	9.136986301	Female	Liver changes/diagnosis, non-SOS	Yes	1/11/2024	5/14/2024	0.339726027	Monarch
ET560TOX00455	Cheetah_2	Yes	SDZWA	Cheetah	Skin	3335	9.136986301	Female	Liver changes/diagnosis, non-SOS	No	1/11/2024	5/14/2024	0.339726027	Monarch
ET560TOX00458	Cheetah_3	No (Clustering outlier)	SDZWA	Cheetah	Skin	1407	3.854794521	Female	SOS suspect	No	3/6/2024	5/14/2024	0.189041096	Monarch
ET560TOX00459	Cheetah_3	Yes	SDZWA	Cheetah	Liver	1407	3.854794521	Female	SOS suspect	Yes	3/6/2024	5/14/2024	0.189041096	Monarch
ET560TOX00456	Cheetah_4	Yes	SDZWA	Cheetah	Skin	1466	4.016438356	Male	Liver changes/diagnosis, non-SOS	No	4/2/2024	5/14/2024	0.115068493	Monarch
ET560TOX00457	Cheetah_4	Yes	SDZWA	Cheetah	Liver	1466	4.016438356	Male	Liver changes/diagnosis, non-SOS	Yes	4/2/2024	5/14/2024	0.115068493	Monarch
ET0394TOX00059	Cheetah_5	Yes	SDZWA	Cheetah	Liver	5240	14.35616438	Male	Liver changes/diagnosis, non-SOS	Yes	8/23/2022	6/1/2023	0.77260274	Qiagen
ET0394TOX00096	Cheetah_5	Yes	SDZWA	Cheetah	Skin	5240	14.35616438	Male	Liver changes/diagnosis, non-SOS	No	8/23/2022	6/1/2023	0.77260274	Qiagen
ET560TOX00463	Cheetah_5	Yes	SDZWA	Cheetah	Blood	440	1.205479452	Male	No liver comments/diagnosis	No	7/2/2009	5/14/2024	14.87671233	Monarch
ET0394TOX00085	Cheetah_6	Yes	SDZWA	Cheetah	Liver	3795	10.39726027	Female	Liver changes/diagnosis, non-SOS	Yes	12/30/1993	6/1/2023	29.43835616	Qiagen
ET560TOX00464	Cheetah_6	Yes	SDZWA	Cheetah	Blood	910	2.493150685	Female	No liver comments/diagnosis	No	2/5/1986	5/14/2024	38.29589041	Monarch
ET0394TOX00055	Cheetah_7	Yes	SDZWA	Cheetah	Liver	3217	8.81369863	Female	No liver comments/diagnosis	Yes	8/6/2001	6/1/2023	21.83287671	Qiagen
ET560TOX00461	Cheetah_7	Yes	SDZWA	Cheetah	Blood	2742	7.512328767	Female	No liver comments/diagnosis	No	4/18/2000	5/14/2024	24.08767123	Monarch
ET0394TOX00091	Cheetah_8	Yes	SDZWA	Cheetah	Liver	4902	13.43013699	Male	Diagnosis of SOS	Yes	3/18/2006	6/1/2023	17.21643836	Qiagen
ET560TOX00460	Cheetah_8	Yes	SDZWA	Cheetah	Blood	3115	8.534246575	Male	No liver comments/diagnosis	No	4/26/2001	5/14/2024	23.06575342	Monarch
ET0394TOX00082	Cheetah_9	Yes	SDZWA	Cheetah	Liver	3883	10.63835616	Male	Diagnosis of SOS	Yes	7/12/2012	6/1/2023	10.89315068	Qiagen
ET560TOX00462	Cheetah_9	Yes	SDZWA	Cheetah	Blood	2029	5.55890411	Male	No liver comments/diagnosis	No	6/15/2007	5/14/2024	16.9260274	Monarch
ET560TOX00466	Cheetah_10	Yes	SDZWA	Cheetah	Blood	3663	10.03561644	Male	No liver comments/diagnosis	No	5/13/2024	5/14/2024	0.002739726	Monarch
ET560TOX00467	Cheetah_11	Yes	SDZWA	Cheetah	Blood	3530	9.671232877	Male	No liver comments/diagnosis	No	5/1/2024	5/14/2024	0.035616438	Monarch
ET0394TOX00092	Cheetah_12	No (Clustering outlier)	SDZWA	Cheetah	Liver	5302	14.5260274	Male	Diagnosis of SOS	No	5/5/1995	6/1/2023	28.09315068	Qiagen
ET0394TOX00093	Cheetah_13	Yes	SDZWA	Cheetah	Liver	3440	9.424657534	Female	Liver changes/diagnosis, non-SOS	Yes	11/3/1998	6/1/2023	24.59178082	Qiagen
ET0394TOX00094	Cheetah_14	No (Clustering outlier)	SDZWA	Cheetah	Liver	1850	5.068493151	Male	No liver comments/diagnosis	No	11/19/1998	6/1/2023	24.54794521	Qiagen
ET0394TOX00095	Cheetah_15	No (Clustering outlier)	SDZWA	Cheetah	Liver	2566	7.030136986	Female	No liver comments/diagnosis	No	6/15/1999	6/1/2023	23.97808219	Qiagen
ET560TOX00465	Cheetah_16	Yes	SDZWA	Cheetah	Liver	2566	7.030136986	Female	No liver comments/diagnosis	Yes	6/15/1999	5/14/2024	24.93150685	Monarch
ET0394TOX00090	Cheetah_17	Yes	SDZWA	Cheetah	Liver	2703	7.405479452	Male	Diagnosis of SOS	Yes	2/15/2001	6/1/2023	22.30410959	Qiagen
ET0394TOX00089	Cheetah_18	Yes	SDZWA	Cheetah	Liver	2433	6.665753425	Female	No liver comments/diagnosis	Yes	12/17/2001	6/1/2023	21.46849315	Qiagen
ET0394TOX00088	Cheetah_19	Yes	SDZWA	Cheetah	Liver	1350	3.698630137	Female	SOS suspect	Yes	1/6/2004	6/1/2023	19.41369863	Qiagen
ET0394TOX00087	Cheetah_20	Yes	SDZWA	Cheetah	Liver	40	0.109589041	Male	Liver changes/diagnosis, non-SOS	Yes	6/2/2005	6/1/2023	18.00821918	Qiagen
ET0394TOX00086	Cheetah_21	Yes	SDZWA	Cheetah	Liver	4487	12.29315068	Male	SOS suspect	Yes	1/30/2007	6/1/2023	16.34520548	Qiagen
ET0394TOX00083	Cheetah_22	Yes	SDZWA	Cheetah	Liver	5	0.01369863	Female	Liver changes/diagnosis, non-SOS	No	5/31/2012	6/1/2023	11.00821918	Qiagen
ET0394TOX00081	Cheetah_23	Yes	SDZWA	Cheetah	Liver	2764	7.57260274	Female	Liver changes/diagnosis, non-SOS	Yes	3/4/2013	6/1/2023	10.24931507	Qiagen
ET0394TOX00146	Cheetah_24	Yes	SDZWA	Cheetah	Liver	5396	14.78356164	Male	Diagnosis of SOS	Yes	5/4/2016	5/14/2024	8.032876712	Qiagen
ET0394TOX00078	Cheetah_25	Yes	SDZWA	Cheetah	Liver	2526	6.920547945	Female	Diagnosis of SOS	Yes	5/17/2016	6/1/2023	7.043835616	Qiagen
ET0394TOX00077	Cheetah_26	Yes	SDZWA	Cheetah	Liver	3544	9.709589041	Female	SOS suspect	Yes	6/13/2016	6/1/2023	6.969863014	Qiagen
ET0394TOX00076	Cheetah_27	Yes	SDZWA	Cheetah	Liver	2662	7.293150685	Male	Diagnosis of SOS	Yes	9/6/2016	6/1/2023	6.736986301	Qiagen
ET0394TOX00075	Cheetah_28	Yes	SDZWA	Cheetah	Liver	0	0	Male	No liver comments/diagnosis	No	11/19/2016	6/1/2023	6.534246575	Qiagen
ET0394TOX00074	Cheetah_29	Yes	SDZWA	Cheetah	Liver	0	0	Female	No liver comments/diagnosis	No	11/19/2016	6/1/2023	6.534246575	Qiagen
ET0394TOX00073	Cheetah_30	Yes	SDZWA	Cheetah	Liver	5717	15.6630137	Male	Diagnosis of SOS	Yes	3/21/2017	6/1/2023	6.2	Qiagen
ET0394TOX00072	Cheetah_31	Yes	SDZWA	Cheetah	Liver	5640	15.45205479	Female	SOS suspect	Yes	5/4/2017	6/1/2023	6.079452055	Qiagen
ET0394TOX00053	Cheetah_32	Yes	SDZWA	Cheetah	Liver	1035	2.835616438	Female	Liver changes/diagnosis, non-SOS	No	5/13/2017	6/1/2023	6.054794521	Qiagen
ET0394TOX00070	Cheetah_33	Yes	SDZWA	Cheetah	Liver	206	0.564383562	Female	No liver comments/diagnosis	No	6/13/2017	6/1/2023	5.969863014	Qiagen
ET0394TOX00068	Cheetah_34	Yes	SDZWA	Cheetah	Liver	1	0.002739726	Female	No liver comments/diagnosis	No	7/30/2017	6/1/2023	5.84109589	Qiagen
ET0394TOX00067	Cheetah_35	Yes	SDZWA	Cheetah	Liver	4391	12.03013699	Female	Diagnosis of SOS	Yes	8/17/2017	6/1/2023	5.791780822	Qiagen
ET0394TOX00066	Cheetah_36	Yes	SDZWA	Cheetah	Liver	3337	9.142465753	Female	Diagnosis of SOS	Yes	7/13/2018	6/1/2023	4.887671233	Qiagen
ET0394TOX00065	Cheetah_37	Yes	SDZWA	Cheetah	Liver	27	0.073972603	Male	Liver changes/diagnosis, non-SOS	No	12/26/2018	6/1/2023	4.432876712	Qiagen
ET0394TOX00064	Cheetah_38	Yes	SDZWA	Cheetah	Liver	0	0	Female	No liver comments/diagnosis	No	11/18/2019	6/1/2023	3.536986301	Qiagen
ET0394TOX00063	Cheetah_39	No (Clustering outlier)	SDZWA	Cheetah	Liver	34	0.093150685	Female	Liver changes/diagnosis, non-SOS	No	12/23/2019	6/1/2023	3.44109589	Qiagen
ET0394TOX00062	Cheetah_40	Yes	SDZWA	Cheetah	Liver	5370	14.71232877	Female	Liver changes/diagnosis, non-SOS	Yes	1/12/2022	6/1/2023	1.383561644	Qiagen
ET0394TOX00061	Cheetah_41	Yes	SDZWA	Cheetah	Liver	6089	16.68219178	Female	Diagnosis of SOS	Yes	4/11/2022	6/1/2023	1.139726027	Qiagen
ET0394TOX00060	Cheetah_42	Yes	SDZWA	Cheetah	Liver	5563	15.24109589	Male	Liver changes/diagnosis, non-SOS	Yes	7/5/2022	6/1/2023	0.906849315	Qiagen
ET0394TOX00058	Cheetah_43	Yes	SDZWA	Cheetah	Liver	5619	15.39452055	Male	Liver changes/diagnosis, non-SOS	Yes	8/30/2022	6/1/2023	0.753424658	Qiagen
ET0394TOX00057	Cheetah_44	Yes	SDZWA	Cheetah	Liver	5008	13.72054795	Female	SOS suspect	Yes	11/5/2022	6/1/2023	0.569863014	Qiagen
X203867110006_R04C01		Yes	MCDB	Cheetah	1	NA	NA	8.838356	NA	NA	NA	NA	NA	NA
X204529320031_R04C02		Yes	MCDB	Cheetah	2	NA	NA	6.669405	NA	NA	NA	NA	NA	NA
X204529320032_R04C01		Yes	MCDB	Cheetah	3	NA	NA	5.182752	NA	NA	NA	NA	NA	NA
X204529320039_R06C01		Yes	MCDB	Cheetah	4	NA	NA	7.80835	NA	NA	NA	NA	NA	NA
X204529320040_R04C02		Yes	MCDB	Cheetah	5	NA	NA	7.676934	NA	NA	NA	NA	NA	NA
X204529320041_R04C02		Yes	MCDB	Cheetah	6	NA	NA	12.42984	NA	NA	NA	NA	NA	NA
X204529320103_R02C01		Yes	MCDB	Cheetah	7	NA	NA	10.0835	NA	NA	NA	NA	NA	NA
X204551090016_R06C01		Yes	MCDB	Cheetah	8	NA	NA	1.029432	NA	NA	NA	NA	NA	NA
X204551090023_R06C01		Yes	MCDB	Cheetah	9	NA	NA	8.328542	NA	NA	NA	NA	NA	NA
X205128010039_R02C02		Yes	MCDB	Cheetah	10	NA	NA	1.1	NA	NA	NA	NA	NA	NA
X205128010039_R03C02		Yes	MCDB	Cheetah	11	NA	NA	1.1	NA	NA	NA	NA	NA	NA
X205128010045_R03C01		Yes	MCDB	Cheetah	12	NA	NA	4.96	NA	NA	NA	NA	NA	NA
X205128010045_R04C01		Yes	MCDB	Cheetah	13	NA	NA	9.16	NA	NA	NA	NA	NA	NA
X205128010045_R05C01		Yes	MCDB	Cheetah	14	NA	NA	8.61	NA	NA	NA	NA	NA	NA
X202897220040_R01C02		Yes	MCDB	Lion	1	NA	NA	5	NA	NA	NA	NA	NA	NA
X202897220153_R01C02		Yes	MCDB	Lion	2	NA	NA	5	NA	NA	NA	NA	NA	NA
X203877620071_R06C01		Yes	MCDB	Lion	3	NA	NA	5.928767	NA	NA	NA	NA	NA	NA
X204551090023_R01C02		Yes	MCDB	Lion	4	NA	NA	12.846	NA	NA	NA	NA	NA	NA
X205128010002_R02C01		Yes	MCDB	Lion	5	NA	NA	1.26	NA	NA	NA	NA	NA	NA
X205128010002_R03C01		Yes	MCDB	Lion	6	NA	NA	1.57	NA	NA	NA	NA	NA	NA
X205128010025_R05C02		Yes	MCDB	Lion	7	NA	NA	12.39	NA	NA	NA	NA	NA	NA
X203877620002_R01C02		Yes	MCDB	Tiger	1	NA	NA	13.03562	NA	NA	NA	NA	NA	NA
X204529320040_R02C02		Yes	MCDB	Tiger	2	NA	NA	4.91718	NA	NA	NA	NA	NA	NA
X204529320040_R05C01		Yes	MCDB	Tiger	3	NA	NA	4.914442	NA	NA	NA	NA	NA	NA
X204551090023_R06C02		Yes	MCDB	Tiger	4	NA	NA	6.406571	NA	NA	NA	NA	NA	NA
X205128010032_R02C01		Yes	MCDB	Tiger	5	NA	NA	13.03	NA	NA	NA	NA	NA	NA
X205128010032_R03C01		Yes	MCDB	Tiger	6	NA	NA	12.41	NA	NA	NA	NA	NA	NA
X205128010032_R04C01		Yes	MCDB	Tiger	7	NA	NA	17.08	NA	NA	NA	NA	NA	NA
X205128010039_R03C01		Yes	MCDB	Tiger	8	NA	NA	13.9	NA	NA	NA	NA	NA	NA
X205128010039_R04C01		Yes	MCDB	Tiger	9	NA	NA	NA	NA	NA	NA	NA	NA	NA
