# Supplementary material for: Investigating epigenetic biomarkers of age, sex, and disease in captive South African cheetahs (Acinonyx jubatus jubatus)
Source: PLoS One. 2026 Jan 13;21(1):e0336127. doi: 10.1371/journal.pone.0336127 (PMC12798976; doi:10.1371/journal.pone.0336127)
Supplement: S2 Table — List of CpGs and coefficients used in CheetahClock for age prediction. (CSV) [file pone.0336127.s005.csv]

	s1
(Intercept)	6.179130737
cg02153665	-0.8351039473
cg02532525	1.823518116
cg03365548	-0.8267317306
cg04967354	-1.864110606
cg05305327	0.9025967096
cg05847151	-0.3720101531
cg06053079	-0.2529269867
cg08519469	-0.320158633
cg09227056	0.2536633066
cg09612170	-2.297444318
cg09942248	0.4659303789
cg10437271	0.09899651724
cg10606401	-0.4390356701
cg11352219	-0.04077900996
cg11465136	-0.5941235512
cg11728741	1.27377656
cg12231969	4.389728357
cg12373771	2.817736351
cg12681539	-0.05369234079
cg12841266	0.6386188769
cg13486820	0.5317861401
cg13849080	-0.6025623536
cg13943551	0.1096117235
cg16002577	-0.09924389079
cg16046465	0.5803691698
cg16124535	-0.506626674
cg16181889	2.109940178
cg16219582	-0.9328299037
cg16480545	-0.4527726752
cg16747460	0.2760388
cg17037231	-0.9422223055
cg17037818	0.7585496028
cg19075845	-0.1224876142
cg19426872	-0.5167746604
cg20429727	-0.7647313375
cg20865948	0.1196858953
cg21128541	0.4057424666
cg21686636	-0.6211470984
cg22036689	-0.5099733759
cg22304091	0.1289808263
cg22671777	0.195378923
cg23418942	-0.01938459194
cg23662313	-0.3760383853
cg23931730	2.875134604
cg24352905	0.5968907016
cg25723577	-0.2157053262
cg26495946	0.6966873742
cg26512254	0.6043965349
cg26924760	0.1854089533
cg26931783	-0.8617609886
cg27230145	0.129822041
