# Supplementary material for: Investigating epigenetic biomarkers of age, sex, and disease in captive South African cheetahs (Acinonyx jubatus jubatus)
Source: PLoS One. 2026 Jan 13;21(1):e0336127. doi: 10.1371/journal.pone.0336127 (PMC12798976; doi:10.1371/journal.pone.0336127)
Supplement: S3 Table — Results from CheetahClock for age leave-one-out cross-validation (LOOCV) on liver and blood samples. (CSV) [file pone.0336127.s006.csv]

SID	Study	Species	Tissue	Age at collection (days)	Age (years)	Sex	CheetahClock Age	CheetahClock age difference	UniversalClock2 age	CatClock Age	CatClock age difference
ET0394TOX00085	SDZWA	Cheetah	Liver	3795	10.39726027	Female	9.683251	0.714009274	0.273317682	7.288216	3.109044274
ET0394TOX00093	SDZWA	Cheetah	Liver	3440	9.424657534	Female	8.990682	0.433975534	1.044553844	5.920831	3.503826534
ET560TOX00465	SDZWA	Cheetah	Liver	2566	7.030136986	Female	6.776274	0.253862986	5.106710466	5.849255	1.180881986
ET0394TOX00090	SDZWA	Cheetah	Liver	2703	7.405479452	Male	8.985528	1.580048548	13.9890877	7.84547	0.439990548
ET0394TOX00055	SDZWA	Cheetah	Liver	3217	8.81369863	Female	6.974638	1.83906063	4.713838794	6.940937	1.87276163
ET0394TOX00089	SDZWA	Cheetah	Liver	2433	6.665753425	Female	7.939618	1.273864575	6.490691269	5.816925	0.848828425
ET0394TOX00088	SDZWA	Cheetah	Liver	1350	3.698630137	Female	5.496664	1.798033863	5.671811885	5.350195	1.651564863
ET0394TOX00087	SDZWA	Cheetah	Liver	40	0.109589041	Male	0.484891	0.375301959	0.789261262	3.063985	2.954395959
ET0394TOX00091	SDZWA	Cheetah	Liver	4902	13.43013699	Male	11.58415	1.845986986	18.09701043	7.88313	5.547006986
ET0394TOX00086	SDZWA	Cheetah	Liver	4487	12.29315068	Male	11.16222	1.130930685	18.1374881	7.16671	5.126440685
ET0394TOX00083	SDZWA	Cheetah	Liver	5	0.01369863	Female	0.202508	0.18880937	0.547497439	3.309598	3.29589937
ET0394TOX00082	SDZWA	Cheetah	Liver	3883	10.63835616	Male	10.0515	0.586856164	15.04870233	7.077596	3.560760164
ET0394TOX00081	SDZWA	Cheetah	Liver	2764	7.57260274	Female	7.943128	0.37052526	9.278741673	7.126329	0.44627374
ET0394TOX00146	SDZWA	Cheetah	Liver	5396	14.78356164	Male	13.33915	1.444411644	20.19429455	8.716062	6.067499644
ET0394TOX00078	SDZWA	Cheetah	Liver	2526	6.920547945	Female	6.73259	0.187957945	10.05830069	6.850887	0.069660945
ET0394TOX00077	SDZWA	Cheetah	Liver	3544	9.709589041	Female	8.718085	0.991504041	10.57853613	6.757704	2.951885041
ET0394TOX00076	SDZWA	Cheetah	Liver	2662	7.293150685	Male	7.128211	0.164939685	9.287582461	6.55295	0.740200685
ET0394TOX00075	SDZWA	Cheetah	Liver	0	0	Male	0.128166	0.128166	0.577982868	2.521786	2.521786
ET0394TOX00074	SDZWA	Cheetah	Liver	0	0	Female	0.06357	0.06357	0.534295369	2.622884	2.622884
ET0394TOX00073	SDZWA	Cheetah	Liver	5717	15.6630137	Male	13.44399	2.219023699	19.55007889	8.003816	7.659197699
ET0394TOX00072	SDZWA	Cheetah	Liver	5640	15.45205479	Female	12.67417	2.777884795	18.01947669	7.217851	8.234203795
ET0394TOX00053	SDZWA	Cheetah	Liver	3592	9.84109589	Female	9.283406	0.55768989	12.10932779	4.92212	4.91897589
ET0394TOX00070	SDZWA	Cheetah	Liver	206	0.564383562	Female	0.856449	0.292065438	2.025325176	6.765189	6.200805438
ET0394TOX00068	SDZWA	Cheetah	Liver	1	0.002739726	Female	0.17902	0.176280274	0.941538681	3.355455	3.352715274
ET0394TOX00067	SDZWA	Cheetah	Liver	4391	12.03013699	Female	10.71019	1.319946986	15.70412148	3.018245	9.011891986
ET0394TOX00066	SDZWA	Cheetah	Liver	3337	9.142465753	Female	8.122994	1.019471753	11.12781865	7.928114	1.214351753
ET0394TOX00065	SDZWA	Cheetah	Liver	27	0.073972603	Male	0.296909	0.222936397	0.777658643	8.10595	8.031977397
ET0394TOX00064	SDZWA	Cheetah	Liver	0	0	Female	0.25719	0.25719	1.913885877	3.164045	3.164045
ET0394TOX00062	SDZWA	Cheetah	Liver	5370	14.71232877	Female	12.88098	1.831348767	16.50429868	3.865233	10.84709577
ET0394TOX00061	SDZWA	Cheetah	Liver	6089	16.68219178	Female	14.15802	2.524171781	21.64365436	7.024684	9.657507781
ET0394TOX00060	SDZWA	Cheetah	Liver	5563	15.24109589	Male	13.53014	1.71095589	18.56454282	8.302332	6.93876389
ET0394TOX00059	SDZWA	Cheetah	Liver	5240	14.35616438	Male	13.83202	0.524144384	18.73295977	9.264064	5.092100384
ET0394TOX00058	SDZWA	Cheetah	Liver	5619	15.39452055	Male	12.76103	2.633490548	16.92805436	9.307304	6.087216548
ET0394TOX00057	SDZWA	Cheetah	Liver	5008	13.72054795	Female	12.5703	1.150247945	18.55313389	7.215937	6.504610945
ET0394TOX00145	SDZWA	Cheetah	Liver	4501	12.33150685	Female	9.289432	3.042074849	13.62802937	8.964408	3.367098849
ET560TOX00451	SDZWA	Cheetah	Liver	3335	9.136986301	Female	9.579136	0.442149699	12.74407555	8.559904	0.577082301
ET560TOX00459	SDZWA	Cheetah	Liver	1407	3.854794521	Female	4.63662	0.78182548	3.56059212	5.098528	1.243733479
ET560TOX00457	SDZWA	Cheetah	Liver	1466	4.016438356	Male	4.926414	0.909975644	3.111215047	4.989028	0.972589644
X203867110006_R04C01	MCDB	Cheetah	Blood	NA	8.838356	Female	8.288611	0.549745	NA	NA	NA
X204529320031_R04C02	MCDB	Cheetah	Blood	NA	6.669405	Female	7.607923	0.938518	NA	NA	NA
X204529320032_R04C01	MCDB	Cheetah	Blood	NA	5.182752	Male	9.124095	3.941343	NA	NA	NA
X204529320039_R06C01	MCDB	Cheetah	Blood	NA	7.80835	Female	8.316594	0.508244	NA	NA	NA
X204529320040_R04C02	MCDB	Cheetah	Blood	NA	7.676934	NA	8.447133	0.770199	NA	NA	NA
X204529320041_R04C02	MCDB	Cheetah	Blood	NA	12.42984	Female	9.875087	2.554753	NA	NA	NA
X204529320103_R02C01	MCDB	Cheetah	Blood	NA	10.0835	Female	10.21817	0.13467	NA	NA	NA
X204551090016_R06C01	MCDB	Cheetah	Blood	NA	1.029432	Female	2.375912	1.34648	NA	NA	NA
X204551090023_R06C01	MCDB	Cheetah	Blood	NA	8.328542	Male	8.410462	0.08192	NA	NA	NA
X205128010039_R02C02	MCDB	Cheetah	Blood	NA	1.1	Male	2.318118	1.218118	NA	NA	NA
X205128010039_R03C02	MCDB	Cheetah	Blood	NA	1.1	Male	3.12332	2.02332	NA	NA	NA
X205128010045_R03C01	MCDB	Cheetah	Blood	NA	4.96	Female	7.198783	2.238783	NA	NA	NA
X205128010045_R04C01	MCDB	Cheetah	Blood	NA	9.16	Female	9.523797	0.363797	NA	NA	NA
X205128010045_R05C01	MCDB	Cheetah	Blood	NA	8.61	Male	9.358089	0.748089	NA	NA	NA
