# Supplementary material for: Investigating epigenetic biomarkers of age, sex, and disease in captive South African cheetahs (Acinonyx jubatus jubatus)
Source: PLoS One. 2026 Jan 13;21(1):e0336127. doi: 10.1371/journal.pone.0336127 (PMC12798976; doi:10.1371/journal.pone.0336127)
Supplement: S4 Table — Results from CheetahClock for age applied to test set of blood and skin samples. (CSV) [file pone.0336127.s007.csv]

SID	Study	Species	Tissue	Age at collection (days)	Age (years)	Sex	CheetahClock Age	CheetahClock age difference	UniversalClock2 age	UniversalClock2skin age	CatClock Age	CatClock age difference
ET0394TOX00096	SDZWA	Cheetah	Skin	5619	15.39452055	Male	13.50066	1.893860548	22.19750493	14.21277712	9.305207	6.089313548
ET0394TOX00144	SDZWA	Cheetah	Skin	4501	12.33150685	Female	12.7585	0.426993151	23.81030547	15.28540893	10.30945	2.022056849
ET560TOX00455	SDZWA	Cheetah	Skin	3335	9.136986301	Female	11.78462	2.647633699	18.96035034	11.71122879	9.270985	0.133998699
ET560TOX00456	SDZWA	Cheetah	Skin	1466	4.016438356	Male	9.647674	5.631235644	14.6284396	6.170655798	8.181802	4.165363644
ET560TOX00460	SDZWA	Cheetah	Blood	3115	8.534246575	Male	7.62717	0.907076575	6.801919857	3.144138056	8.556597	0.022350425
ET560TOX00461	SDZWA	Cheetah	Blood	2742	7.512328767	Female	7.052799	0.459529767	1.496959232	2.021190592	7.569612	0.057283233
ET560TOX00462	SDZWA	Cheetah	Blood	2029	5.55890411	Male	4.844535	0.71436911	6.016640343	0.297241949	2.902549	2.65635511
ET560TOX00463	SDZWA	Cheetah	Blood	440	1.205479452	Male	6.867115	5.661635548	2.898173597	1.504516216	5.402634	4.197154548
ET560TOX00464	SDZWA	Cheetah	Blood	910	2.493150685	Female	5.630794	3.137643315	8.257865468	0.850043871	4.892287	2.399136315
ET560TOX00466	SDZWA	Cheetah	Blood	3663	10.03561644	Male	9.527983	0.507633438	9.999146082	6.27382798	10.38826	0.352643562
ET560TOX00467	SDZWA	Cheetah	Blood	3530	9.671232877	Male	9.11056	0.560672877	10.01365108	5.03947837	9.763673	0.092440123
X202897220040_R01C02	MCDB	Lion	Blood	NA	5	Female	12.27944982	7.279449816	NA	NA	NA	NA
X202897220153_R01C02	MCDB	Lion	Blood	NA	5	Female	12.59532961	7.595329608	NA	NA	NA	NA
X203877620071_R06C01	MCDB	Lion	Blood	NA	5.928767	Male	14.30015166	8.37138466	NA	NA	NA	NA
X204551090023_R01C02	MCDB	Lion	Blood	NA	12.846	Female	18.99195902	6.145959016	NA	NA	NA	NA
X205128010002_R02C01	MCDB	Lion	Blood	NA	1.26	Female	8.809240431	7.549240431	NA	NA	NA	NA
X205128010002_R03C01	MCDB	Lion	Blood	NA	1.57	Female	10.7045113	9.1345113	NA	NA	NA	NA
X205128010025_R05C02	MCDB	Lion	Blood	NA	12.39	Female	19.15666903	6.766669032	NA	NA	NA	NA
X203877620002_R01C02	MCDB	Tiger	Blood	NA	13.03562	Female	19.72083769	6.685217695	NA	NA	NA	NA
X204529320040_R02C02	MCDB	Tiger	Blood	NA	4.91718	Male	12.9315364	8.014356395	NA	NA	NA	NA
X204529320040_R05C01	MCDB	Tiger	Blood	NA	4.914442	Male	13.87115854	8.956716538	NA	NA	NA	NA
X204551090023_R06C02	MCDB	Tiger	Blood	NA	6.406571	Male	16.34161971	9.935048712	NA	NA	NA	NA
X205128010032_R02C01	MCDB	Tiger	Blood	NA	13.03	Female	18.11694985	5.086949846	NA	NA	NA	NA
X205128010032_R03C01	MCDB	Tiger	Blood	NA	12.41	Female	18.93344472	6.523444724	NA	NA	NA	NA
X205128010032_R04C01	MCDB	Tiger	Blood	NA	17.08	Female	22.00539444	4.925394441	NA	NA	NA	NA
X205128010039_R03C01	MCDB	Tiger	Blood	NA	13.9	Male	20.69342549	6.79342549	NA	NA	NA	NA
