# Supplementary material for: Investigating epigenetic biomarkers of age, sex, and disease in captive South African cheetahs (Acinonyx jubatus jubatus)
Source: PLoS One. 2026 Jan 13;21(1):e0336127. doi: 10.1371/journal.pone.0336127 (PMC12798976; doi:10.1371/journal.pone.0336127)
Supplement: S5 Table — List of CpGs and coefficients used in CheetahClock for sex prediction. (CSV) [file pone.0336127.s008.csv]

	s1
(Intercept)	-9.820632907
cg00253867	0.06545669306
cg00298301	2.139266876
cg00729699	-4.347811668
cg00878023	-0.02995894375
cg01042193	-0.5030576999
cg02606236	0.5268387891
cg02677805	0.2223147552
cg02694968	0.05116667211
cg02703679	-0.2967299048
cg03341064	-0.2083320141
cg03348883	1.113662449
cg03779905	-0.02144789911
cg03860580	0.282362073
cg03886681	4.555967831
cg04595822	0.6484030561
cg05257947	-0.0337654372
cg05901294	0.961734517
cg06149833	-0.2705710822
cg06734127	-0.09051876216
cg07116247	0.0003815425404
cg07576998	0.215924951
cg07708989	0.1498457418
cg08040472	-0.06693533897
cg08218489	4.852185014
cg08582276	-0.07175565477
cg08777014	0.6538365978
cg09155044	-13.61098045
cg09597053	0.4617928091
cg10723970	0.5037828189
cg10771391	-0.2443559794
cg11108049	0.04759764732
cg11115577	0.6174575861
cg11219763	-0.1455753163
cg11392697	0.001015190272
cg11921156	0.217773151
cg12179980	-0.08449289286
cg12390153	0.1795329713
cg13102615	-0.05055438329
cg13621323	0.3058517161
cg13996925	-0.3317753642
cg14064981	-0.3984473915
cg14753817	1.263628912
cg15451847	0.9646943188
cg16050082	-0.26973076
cg16372141	-0.4942502174
cg16871469	0.156353666
cg17219049	0.399811979
cg18015472	-2.584363638
cg19303255	-0.2597135673
cg19716713	-0.0602587467
cg19940131	-0.1288554875
cg20002640	0.9660640576
cg20202572	-0.2377007111
cg20655169	0.5743422559
cg21064897	-0.2602098634
cg21259172	0.1686378833
cg21357912	0.09401181311
cg21987032	1.670195057
cg22369254	0.1065821255
cg22809046	1.829264717
cg23108121	-0.2168516011
cg23912792	0.6060107442
cg25497826	0.376384208
cg26444318	0.01532100895
cg27058497	3.319285663
cg27218009	0.5199333756
