# Supplementary material for: Investigating epigenetic biomarkers of age, sex, and disease in captive South African cheetahs (Acinonyx jubatus jubatus)
Source: PLoS One. 2026 Jan 13;21(1):e0336127. doi: 10.1371/journal.pone.0336127 (PMC12798976; doi:10.1371/journal.pone.0336127)
Supplement: S6 Table — Results from CheetahClock for sex leave-one-out cross-validation (LOOCV) on liver and blood samples. (CSV) [file pone.0336127.s009.csv]

SID	Study	Species	Tissue	Age at collection (days)	Age (years)	Sex	CheetahClock Sex	PanClock Sex
ET0394TOX00053	SDZWA	Cheetah	Liver	3592	9.84109589	Female	Female	Female
ET0394TOX00055	SDZWA	Cheetah	Liver	3217	8.81369863	Female	Female	Female
ET0394TOX00057	SDZWA	Cheetah	Liver	5008	13.72054795	Female	Female	Female
ET0394TOX00058	SDZWA	Cheetah	Liver	5619	15.39452055	Male	Male	Male
ET0394TOX00059	SDZWA	Cheetah	Liver	5240	14.35616438	Male	Male	Male
ET0394TOX00060	SDZWA	Cheetah	Liver	5563	15.24109589	Male	Male	Male
ET0394TOX00061	SDZWA	Cheetah	Liver	6089	16.68219178	Female	Female	Female
ET0394TOX00062	SDZWA	Cheetah	Liver	5370	14.71232877	Female	Female	Female
ET0394TOX00064	SDZWA	Cheetah	Liver	0	0	Female	Female	Female
ET0394TOX00065	SDZWA	Cheetah	Liver	27	0.073972603	Male	Male	Male
ET0394TOX00066	SDZWA	Cheetah	Liver	3337	9.142465753	Female	Female	Female
ET0394TOX00067	SDZWA	Cheetah	Liver	4391	12.03013699	Female	Female	Female
ET0394TOX00068	SDZWA	Cheetah	Liver	1	0.002739726	Female	Female	Female
ET0394TOX00070	SDZWA	Cheetah	Liver	206	0.564383562	Female	Female	Female
ET0394TOX00072	SDZWA	Cheetah	Liver	5640	15.45205479	Female	Female	Female
ET0394TOX00073	SDZWA	Cheetah	Liver	5717	15.6630137	Male	Male	Male
ET0394TOX00074	SDZWA	Cheetah	Liver	0	0	Female	Female	Female
ET0394TOX00075	SDZWA	Cheetah	Liver	0	0	Male	Male	Male
ET0394TOX00076	SDZWA	Cheetah	Liver	2662	7.293150685	Male	Male	Male
ET0394TOX00077	SDZWA	Cheetah	Liver	3544	9.709589041	Female	Female	Female
ET0394TOX00078	SDZWA	Cheetah	Liver	2526	6.920547945	Female	Female	Female
ET0394TOX00081	SDZWA	Cheetah	Liver	2764	7.57260274	Female	Female	Female
ET0394TOX00082	SDZWA	Cheetah	Liver	3883	10.63835616	Male	Male	Male
ET0394TOX00083	SDZWA	Cheetah	Liver	5	0.01369863	Female	Female	Female
ET0394TOX00085	SDZWA	Cheetah	Liver	3795	10.39726027	Female	Female	Female
ET0394TOX00086	SDZWA	Cheetah	Liver	4487	12.29315068	Male	Male	Male
ET0394TOX00087	SDZWA	Cheetah	Liver	40	0.109589041	Male	Male	Male
ET0394TOX00088	SDZWA	Cheetah	Liver	1350	3.698630137	Female	Female	Female
ET0394TOX00089	SDZWA	Cheetah	Liver	2433	6.665753425	Female	Female	Female
ET0394TOX00090	SDZWA	Cheetah	Liver	2703	7.405479452	Male	Male	Male
ET0394TOX00091	SDZWA	Cheetah	Liver	4902	13.43013699	Male	Male	Male
ET0394TOX00093	SDZWA	Cheetah	Liver	3440	9.424657534	Female	Female	Female
ET0394TOX00145	SDZWA	Cheetah	Liver	4501	12.33150685	Female	Female	Female
ET0394TOX00146	SDZWA	Cheetah	Liver	5396	14.78356164	Male	Male	Male
ET560TOX00451	SDZWA	Cheetah	Liver	3335	9.136986301	Female	Female	Female
ET560TOX00457	SDZWA	Cheetah	Liver	1466	4.016438356	Male	Male	Male
ET560TOX00459	SDZWA	Cheetah	Liver	1407	3.854794521	Female	Female	Female
ET560TOX00465	SDZWA	Cheetah	Liver	2566	7.030136986	Female	Female	Female
X203867110006_R04C01	MCDB	Cheetah	Blood	NA	8.838356	Female	Female	NA
X204529320031_R04C02	MCDB	Cheetah	Blood	NA	6.669405	Female	Female	NA
X204529320032_R04C01	MCDB	Cheetah	Blood	NA	5.182752	Male	Male	NA
X204529320039_R06C01	MCDB	Cheetah	Blood	NA	7.80835	Female	Female	NA
X204529320041_R04C02	MCDB	Cheetah	Blood	NA	12.42984	Female	Female	NA
X204529320103_R02C01	MCDB	Cheetah	Blood	NA	10.0835	Female	Female	NA
X204551090016_R06C01	MCDB	Cheetah	Blood	NA	1.029432	Female	Female	NA
X204551090023_R06C01	MCDB	Cheetah	Blood	NA	8.328542	Male	Male	NA
X205128010039_R02C02	MCDB	Cheetah	Blood	NA	1.1	Male	Male	NA
X205128010039_R03C02	MCDB	Cheetah	Blood	NA	1.1	Male	Male	NA
X205128010045_R03C01	MCDB	Cheetah	Blood	NA	4.96	Female	Female	NA
X205128010045_R04C01	MCDB	Cheetah	Blood	NA	9.16	Female	Female	NA
X205128010045_R05C01	MCDB	Cheetah	Blood	NA	8.61	Male	Male	NA
