# Supplementary material for: Investigating epigenetic biomarkers of age, sex, and disease in captive South African cheetahs (Acinonyx jubatus jubatus)
Source: PLoS One. 2026 Jan 13;21(1):e0336127. doi: 10.1371/journal.pone.0336127 (PMC12798976; doi:10.1371/journal.pone.0336127)
Supplement: S7 Table — Results from CheetahClock for sex applied to test set of blood and skin samples. (CSV) [file pone.0336127.s010.csv]

SID	Study	Species	Tissue	Age at collection (days)	Age (years)	Sex	CheetahClock Sex	PanClock Sex
ET0394TOX00096	SDZWA	Cheetah	Skin	5619	15.39452055	Male	Male	Male
ET0394TOX00144	SDZWA	Cheetah	Skin	4501	12.33150685	Female	Female	Female
ET560TOX00455	SDZWA	Cheetah	Skin	3335	9.136986301	Female	Female	Female
ET560TOX00456	SDZWA	Cheetah	Skin	1466	4.016438356	Male	Male	Male
ET560TOX00460	SDZWA	Cheetah	Blood	3115	8.534246575	Male	Male	Male
ET560TOX00461	SDZWA	Cheetah	Blood	2742	7.512328767	Female	Female	Female
ET560TOX00462	SDZWA	Cheetah	Blood	2029	5.55890411	Male	Male	Male
ET560TOX00463	SDZWA	Cheetah	Blood	440	1.205479452	Male	Male	Male
ET560TOX00464	SDZWA	Cheetah	Blood	910	2.493150685	Female	Female	Female
ET560TOX00466	SDZWA	Cheetah	Blood	3663	10.03561644	Male	Male	Male
ET560TOX00467	SDZWA	Cheetah	Blood	3530	9.671232877	Male	Male	Male
X202897220040_R01C02	MCDB	Lion	Blood	NA	5	Female	Female	NA
X202897220153_R01C02	MCDB	Lion	Blood	NA	5	Female	Female	NA
X203877620071_R06C01	MCDB	Lion	Blood	NA	5.928767	Male	Male	NA
X204551090023_R01C02	MCDB	Lion	Blood	NA	12.846	Female	Female	NA
X205128010002_R02C01	MCDB	Lion	Blood	NA	1.26	Female	Female	NA
X205128010002_R03C01	MCDB	Lion	Blood	NA	1.57	Female	Female	NA
X205128010025_R05C02	MCDB	Lion	Blood	NA	12.39	Female	Female	NA
X203877620002_R01C02	MCDB	Tiger	Blood	NA	13.03562	Female	Female	NA
X204529320040_R02C02	MCDB	Tiger	Blood	NA	4.91718	Male	Male	NA
X204529320040_R05C01	MCDB	Tiger	Blood	NA	4.914442	Male	Male	NA
X204551090023_R06C02	MCDB	Tiger	Blood	NA	6.406571	Male	Male	NA
X205128010032_R02C01	MCDB	Tiger	Blood	NA	13.03	Female	Female	NA
X205128010032_R03C01	MCDB	Tiger	Blood	NA	12.41	Female	Female	NA
X205128010032_R04C01	MCDB	Tiger	Blood	NA	17.08	Female	Female	NA
X205128010039_R03C01	MCDB	Tiger	Blood	NA	13.9	Male	Male	NA
X205128010039_R04C01	MCDB	Tiger	Blood	NA	NA	Male	Male	NA
