# Supplementary material for: Investigating epigenetic biomarkers of age, sex, and disease in captive South African cheetahs (Acinonyx jubatus jubatus)
Source: PLoS One. 2026 Jan 13;21(1):e0336127. doi: 10.1371/journal.pone.0336127 (PMC12798976; doi:10.1371/journal.pone.0336127)
Supplement: S8 Table — List of CpGs and coefficients used in FelidClock for age prediction across feline species (cheetah, tiger, lion). (CSV) [file pone.0336127.s011.csv]

	s1
(Intercept)	0.622607
cg00811894	-0.01715
cg02153665	-0.79317
cg02532525	1.701074
cg03365548	-0.88321
cg04291050	0.98532
cg04967354	-0.55852
cg05305327	1.368531
cg05462355	-0.08222
cg05817477	0.300203
cg07155325	-0.12739
cg07667286	-0.45253
cg08519469	-0.03613
cg09612170	-2.25524
cg09817427	0.461428
cg09942248	0.221323
cg10437271	0.956908
cg10606401	-0.21166
cg11551173	-0.09009
cg11728741	0.832115
cg12231969	4.015598
cg12373771	0.526406
cg13486820	1.638996
cg13849080	-0.07379
cg16046465	1.559904
cg16124535	-0.67353
cg16181889	2.407758
cg16219582	-0.5131
cg17037818	1.193673
cg17378626	-0.04217
cg20129790	1.15499
cg20275558	-0.35647
cg20429727	-0.54313
cg20865948	0.083455
cg22036689	-0.02129
cg22304091	0.552989
cg22671777	0.1299
cg23418942	-0.30926
cg23662313	-0.04097
cg23931730	2.334021
cg24352905	1.520353
cg25723577	-0.08304
cg26495946	0.554195
cg26512254	0.119581
cg27009703	0.256478
cg27230145	0.511744
