# Supplementary material for: Investigating epigenetic biomarkers of age, sex, and disease in captive South African cheetahs (Acinonyx jubatus jubatus)
Source: PLoS One. 2026 Jan 13;21(1):e0336127. doi: 10.1371/journal.pone.0336127 (PMC12798976; doi:10.1371/journal.pone.0336127)
Supplement: S9 Table — Results from FelidClock for age leave-one-out cross-validation (LOOCV) on liver and blood samples (cheetah, tiger, lion). (CSV) [file pone.0336127.s012.csv]

SID	Study	Species	Tissue	Age at collection (days)	Age (years)	Sex	FelidClock predicted age	FelidClock age difference	UniversalClock2 age	CatClock Age
ET0394TOX00085	SDZWA	Cheetah	Liver	3795	10.39726027	Female	9.895624	-0.501636274	0.273317682	7.288216
ET0394TOX00093	SDZWA	Cheetah	Liver	3440	9.424657534	Female	9.38983	-0.034827534	1.044553844	5.920831
ET560TOX00465	SDZWA	Cheetah	Liver	2566	7.030136986	Female	6.734909	-0.295227986	5.106710466	5.849255
ET0394TOX00090	SDZWA	Cheetah	Liver	2703	7.405479452	Male	9.291137	1.885657548	13.9890877	7.84547
ET0394TOX00055	SDZWA	Cheetah	Liver	3217	8.81369863	Female	7.421509	-1.39218963	4.713838794	6.940937
ET0394TOX00089	SDZWA	Cheetah	Liver	2433	6.665753425	Female	8.370155	1.704401575	6.490691269	5.816925
ET0394TOX00088	SDZWA	Cheetah	Liver	1350	3.698630137	Female	5.903432	2.204801863	5.671811885	5.350195
ET0394TOX00087	SDZWA	Cheetah	Liver	40	0.109589041	Male	0.692503	0.582913959	0.789261262	3.063985
ET0394TOX00091	SDZWA	Cheetah	Liver	4902	13.43013699	Male	11.82886	-1.601276986	18.09701043	7.88313
ET0394TOX00086	SDZWA	Cheetah	Liver	4487	12.29315068	Male	11.26655	-1.026600685	18.1374881	7.16671
ET0394TOX00083	SDZWA	Cheetah	Liver	5	0.01369863	Female	0.251054	0.23735537	0.547497439	3.309598
ET0394TOX00082	SDZWA	Cheetah	Liver	3883	10.63835616	Male	9.423759	-1.214597164	15.04870233	7.077596
ET0394TOX00081	SDZWA	Cheetah	Liver	2764	7.57260274	Female	8.030419	0.45781626	9.278741673	7.126329
ET0394TOX00146	SDZWA	Cheetah	Liver	5396	14.78356164	Male	13.47261	-1.310951644	20.19429455	8.716062
ET0394TOX00078	SDZWA	Cheetah	Liver	2526	6.920547945	Female	7.261944	0.341396055	10.05830069	6.850887
ET0394TOX00077	SDZWA	Cheetah	Liver	3544	9.709589041	Female	9.044843	-0.664746041	10.57853613	6.757704
ET0394TOX00076	SDZWA	Cheetah	Liver	2662	7.293150685	Male	7.226589	-0.066561685	9.287582461	6.55295
ET0394TOX00075	SDZWA	Cheetah	Liver	0	0	Male	0.268853	0.268853	0.577982868	2.521786
ET0394TOX00074	SDZWA	Cheetah	Liver	0	0	Female	0.218895	0.218895	0.534295369	2.622884
ET0394TOX00073	SDZWA	Cheetah	Liver	5717	15.6630137	Male	13.28556	-2.377453699	19.55007889	8.003816
ET0394TOX00072	SDZWA	Cheetah	Liver	5640	15.45205479	Female	12.63553	-2.816524795	18.01947669	7.217851
ET0394TOX00053	SDZWA	Cheetah	Liver	3592	9.84109589	Female	9.172536	-0.66855989	12.10932779	4.92212
ET0394TOX00070	SDZWA	Cheetah	Liver	206	0.564383562	Female	1.007008	0.442624438	2.025325176	6.765189
ET0394TOX00068	SDZWA	Cheetah	Liver	1	0.002739726	Female	0.212872	0.210132274	0.941538681	3.355455
ET0394TOX00067	SDZWA	Cheetah	Liver	4391	12.03013699	Female	11.18418	-0.845956986	15.70412148	3.018245
ET0394TOX00066	SDZWA	Cheetah	Liver	3337	9.142465753	Female	8.782328	-0.360137753	11.12781865	7.928114
ET0394TOX00065	SDZWA	Cheetah	Liver	27	0.073972603	Male	0.393976	0.320003397	0.777658643	8.10595
ET0394TOX00064	SDZWA	Cheetah	Liver	0	0	Female	0.418855	0.418855	1.913885877	3.164045
ET0394TOX00062	SDZWA	Cheetah	Liver	5370	14.71232877	Female	12.35274	-2.359588767	16.50429868	3.865233
ET0394TOX00061	SDZWA	Cheetah	Liver	6089	16.68219178	Female	13.82664	-2.855551781	21.64365436	7.024684
ET0394TOX00060	SDZWA	Cheetah	Liver	5563	15.24109589	Male	12.87393	-2.36716589	18.56454282	8.302332
ET0394TOX00059	SDZWA	Cheetah	Liver	5240	14.35616438	Male	13.32188	-1.034284384	18.73295977	9.264064
ET0394TOX00058	SDZWA	Cheetah	Liver	5619	15.39452055	Male	12.6198	-2.774720548	16.92805436	9.307304
ET0394TOX00057	SDZWA	Cheetah	Liver	5008	13.72054795	Female	12.46917	-1.251377945	18.55313389	7.215937
ET0394TOX00145	SDZWA	Cheetah	Liver	4501	12.33150685	Female	9.51717	-2.814336849	13.62802937	8.964408
ET560TOX00451	SDZWA	Cheetah	Liver	3335	9.136986301	Female	10.38749	1.250503699	12.74407555	8.559904
ET560TOX00459	SDZWA	Cheetah	Liver	1407	3.854794521	Female	5.006639	1.151844479	3.56059212	5.098528
ET560TOX00457	SDZWA	Cheetah	Liver	1466	4.016438356	Male	5.329165	1.312726644	3.111215047	4.989028
X203867110006_R04C01	MCDB	Cheetah	Blood	NA	8.838356	Female	8.564117	-0.274239	NA	NA
X204529320031_R04C02	MCDB	Cheetah	Blood	NA	6.669405	Female	7.266952	0.597547	NA	NA
X204529320032_R04C01	MCDB	Cheetah	Blood	NA	5.182752	Male	9.604424	4.421672	NA	NA
X204529320039_R06C01	MCDB	Cheetah	Blood	NA	7.80835	Female	8.563195	0.754845	NA	NA
X204529320040_R04C02	MCDB	Cheetah	Blood	NA	7.676934	NA	8.623291	0.946357	NA	NA
X204529320041_R04C02	MCDB	Cheetah	Blood	NA	12.42984	Female	9.836017	-2.593823	NA	NA
X204529320103_R02C01	MCDB	Cheetah	Blood	NA	10.0835	Female	9.50471	-0.57879	NA	NA
X204551090016_R06C01	MCDB	Cheetah	Blood	NA	1.029432	Female	2.010646	0.981214	NA	NA
X204551090023_R06C01	MCDB	Cheetah	Blood	NA	8.328542	Male	8.395075	0.066533	NA	NA
X205128010039_R02C02	MCDB	Cheetah	Blood	NA	1.1	Male	1.834856	0.734856	NA	NA
X205128010039_R03C02	MCDB	Cheetah	Blood	NA	1.1	Male	2.765512	1.665512	NA	NA
X205128010045_R03C01	MCDB	Cheetah	Blood	NA	4.96	Female	9.398972	4.438972	NA	NA
X205128010045_R04C01	MCDB	Cheetah	Blood	NA	9.16	Female	9.103745	-0.056255	NA	NA
X205128010045_R05C01	MCDB	Cheetah	Blood	NA	8.61	Male	2.010646	-6.599354	NA	NA
X202897220040_R01C02	MCDB	Lion	Blood	NA	5	Female	6.675929	1.675929	NA	NA
X202897220153_R01C02	MCDB	Lion	Blood	NA	5	Female	6.790434	1.790434	NA	NA
X203877620071_R06C01	MCDB	Lion	Blood	NA	5.928767	Male	6.416697	0.48793	NA	NA
X204551090023_R01C02	MCDB	Lion	Blood	NA	12.846	Female	12.62559	-0.22041	NA	NA
X205128010002_R02C01	MCDB	Lion	Blood	NA	1.26	Female	2.543258	1.283258	NA	NA
X205128010002_R03C01	MCDB	Lion	Blood	NA	1.57	Female	3.802975	2.232975	NA	NA
X205128010025_R05C02	MCDB	Lion	Blood	NA	12.39	Female	12.33001	-0.05999	NA	NA
X203877620002_R01C02	MCDB	Tiger	Blood	NA	13.03562	Female	9.582118	-3.453502	NA	NA
X204529320040_R02C02	MCDB	Tiger	Blood	NA	4.91718	Male	2.429586	-2.487594	NA	NA
X204529320040_R05C01	MCDB	Tiger	Blood	NA	4.914442	Male	1.963402	-2.95104	NA	NA
X204551090023_R06C02	MCDB	Tiger	Blood	NA	6.406571	Male	4.497361	-1.90921	NA	NA
X205128010032_R02C01	MCDB	Tiger	Blood	NA	13.03	Female	9.478008	-3.551992	NA	NA
X205128010032_R03C01	MCDB	Tiger	Blood	NA	12.41	Female	9.487353	-2.922647	NA	NA
X205128010032_R04C01	MCDB	Tiger	Blood	NA	17.08	Female	10.98484	-6.09516	NA	NA
X205128010039_R03C01	MCDB	Tiger	Blood	NA	13.9	Male	10.37227	-3.52773	NA	NA
