# Supplementary material for: Investigating epigenetic biomarkers of age, sex, and disease in captive South African cheetahs (Acinonyx jubatus jubatus)
Source: PLoS One. 2026 Jan 13;21(1):e0336127. doi: 10.1371/journal.pone.0336127 (PMC12798976; doi:10.1371/journal.pone.0336127)
Supplement: S10 Table — Results from FelidClock for age applied to test set of cheetah blood and skin samples. (CSV) [file pone.0336127.s013.csv]

SID	Study	Species	Tissue	Age at collection (days)	Age (years)	Sex	FelidClock predicted age	FelidClock age difference	CheetahClock Age	CheetahClock age difference	UniversalClock2 age	UniversalClock2skin age	CatClock Age
ET0394TOX00096	SDZWA	Cheetah	Skin	5619	15.39452055	Male	11.68293	-3.711590548	13.50066	1.81773	22.19750493	14.21277712	9.305207
ET0394TOX00144	SDZWA	Cheetah	Skin	4501	12.33150685	Female	11.36922	-0.962286849	12.7585	1.38928	23.81030547	15.28540893	10.30945
ET560TOX00455	SDZWA	Cheetah	Skin	3335	9.136986301	Female	9.56511	0.428123699	11.78462	2.21951	18.96035034	11.71122879	9.270985
ET560TOX00456	SDZWA	Cheetah	Skin	1466	4.016438356	Male	8.157498	4.141059644	9.647674	1.490176	14.6284396	6.170655798	8.181802
ET560TOX00460	SDZWA	Cheetah	Blood	3115	8.534246575	Male	7.355968	-1.178278575	7.62717	0.271202	6.801919857	3.144138056	8.556597
ET560TOX00461	SDZWA	Cheetah	Blood	2742	7.512328767	Female	6.310461	-1.201867767	7.052799	0.742338	1.496959232	2.021190592	7.569612
ET560TOX00462	SDZWA	Cheetah	Blood	2029	5.55890411	Male	3.832059	-1.72684511	4.844535	1.012476	6.016640343	0.297241949	2.902549
ET560TOX00463	SDZWA	Cheetah	Blood	440	1.205479452	Male	5.896411	4.690931548	6.867115	0.970704	2.898173597	1.504516216	5.402634
ET560TOX00464	SDZWA	Cheetah	Blood	910	2.493150685	Female	4.668922	2.175771315	5.630794	0.961872	8.257865468	0.850043871	4.892287
ET560TOX00466	SDZWA	Cheetah	Blood	3663	10.03561644	Male	9.971999	-0.063617438	9.527983	-0.444016	9.999146082	6.27382798	10.38826
ET560TOX00467	SDZWA	Cheetah	Blood	3530	9.671232877	Male	9.084424	-0.586808877	9.11056	0.026136	10.01365108	5.03947837	9.763673
