# Supplementary material for: Investigating epigenetic biomarkers of age, sex, and disease in captive South African cheetahs (Acinonyx jubatus jubatus)
Source: PLoS One. 2026 Jan 13;21(1):e0336127. doi: 10.1371/journal.pone.0336127 (PMC12798976; doi:10.1371/journal.pone.0336127)
Supplement: S11 Table — Results from the differential methylation analysis (DMA) conducted on SOS-positive samples. Includes DMA results for significant CpGs (p.adj < 0.05) found in the analysis: log-fold change (logFC), p-value (P.Value), and adjusted p-value (adj.P.Val), as well as human, cheetah and domestic cat gene annotations for each CpG site and CpG location. (CSV) [file pone.0336127.s014.csv]

CGid	logFC	AveExpr	t	P.Value	adj.P.Val	B	IlmnID	Human.Hg38_SYMBOL	Human.Hg38_main_Categories	Human.Hg38_GENENAME	Human.Hg38_ENTREZID	Cheetah_Aci_jub_2_SYMBOL	Cheetah_Aci_jub_2__main_Categories	Cat.FC.9.0.100_SYMBOL	Cat.FC.9.0.100_main_Categories
cg00933498	-0.167392951	0.462800007	-8.071692929	8.20E-09	8.76E-05	10.1479121	cg00933498	EPHA7	Intron	EPH receptor A7	2045	LOC113599040	Intergenic_downstream	EPHA7	Intergenic_upstream
cg07680280	-0.237967508	0.616370056	-8.216262892	5.74E-09	8.76E-05	10.5039042	cg07680280	BCL11A	threeUTR	BCL11 transcription factor A	53335	BCL11A	Intron	BCL11A	Intron
cg13260846	-0.158506062	0.764049328	-8.019591487	9.33E-09	8.76E-05	10.01894756	cg13260846	CLIC5	Intergenic_downstream	chloride intracellular channel 5	53405	LOC113598522	Intergenic_upstream	CLIC5	Intergenic_downstream
cg15022739	-0.145492531	0.78943247	-8.074251579	8.15E-09	8.76E-05	10.15423633	cg15022739	CELF4	threeUTR	CUGBP Elav-like family member 4	56853	CELF4	threeUTR	CELF4	Intergenic_downstream
cg07540155	-0.192924219	0.757664745	-7.713056586	2.01E-08	0.000135378	9.253130652	cg07540155	KCNH8	Intergenic_upstream	potassium voltage-gated channel subfamily H member 8	131096	LOC106981801	Intergenic_upstream	KCNH8	Intergenic_upstream
cg22763984	0.188366614	0.569338583	7.683370546	2.16E-08	0.000135378	9.178333774	cg22763984	ARL15	Intron	ADP ribosylation factor like GTPase 15	54622	ARL15	Intron	ARL15	Intron
cg25441162	-0.159605936	0.720567303	-7.612858068	2.58E-08	0.000138671	9.000230867	cg25441162	TPRG1	Intron	tumor protein p63 regulated 1	285386	TPRG1	Intron	TPRG1	Intron
cg02980058	-0.204112652	0.722437121	-7.412236973	4.31E-08	0.00015546	8.490159592	cg02980058	RRP15	Intergenic_upstream	ribosomal RNA processing 15 homolog	51018	LOC113603988	Intron	RRP15	Intergenic_upstream
cg05493978	-0.277057726	0.671249811	-7.391257509	4.54E-08	0.00015546	8.436539605	cg05493978	THEG5	Intron			LOC113595349	Intergenic_downstream	TSHZ3	Intergenic_upstream
cg16717041	-0.190940104	0.623187822	-7.356389726	4.97E-08	0.00015546	8.347307715	cg16717041	ANXA1	Intron	annexin A1	301	ANXA1	Intergenic_downstream	ANXA1	Intergenic_downstream
cg23938154	-0.188845838	0.729129883	-7.357624954	4.95E-08	0.00015546	8.350471309	cg23938154	LINC01791	Intergenic_upstream	long intergenic non-protein coding RNA 1791	107985312	TSHZ3	Intergenic_downstream	TSHZ3	Intergenic_downstream
cg25751494	-0.168780119	0.775418062	-7.389229777	4.57E-08	0.00015546	8.431354285	cg25751494	UTP11	Intergenic_downstream	UTP11 small subunit processome component	51118	POU3F1	Intergenic_downstream	POU3F1	Intergenic_downstream
cg00215378	-0.202013213	0.746193699	-6.599560587	3.57E-07	0.000192523	6.377076826	cg00215378	THEG5	Intron			LOC113595349	Intergenic_downstream	TSHZ3	Intergenic_upstream
cg00441553	-0.110522392	0.764109989	-6.697143114	2.76E-07	0.000192523	6.634461272	cg00441553	MCTP1	Intron	multiple C2 and transmembrane domain containing 1	79772	MCTP1	Intron	MCTP1	Intron
cg00519301	-0.223278142	0.556755785	-7.016757669	1.19E-07	0.000192523	7.470789247	cg00519301	IFNGR1	Intergenic_upstream	interferon gamma receptor 1	3459	LOC113598665	Intergenic_downstream	IFNGR1	Intergenic_upstream
cg00546281	-0.226028721	0.74423899	-6.984728217	1.30E-07	0.000192523	7.387462096	cg00546281	LINC02681	Promoter	long intergenic non-protein coding RNA 2681	101927419	LBX1	Intergenic_upstream	LBX1	Intergenic_upstream
cg00679862	-0.142975387	0.653214609	-6.533626384	4.25E-07	0.000192523	6.202661602	cg00679862	CASZ1	Intron	castor zinc finger 1	54897	CASZ1	Intergenic_upstream	CASZ1	Promoter
cg00787665	-0.120083585	0.820373825	-6.588173801	3.68E-07	0.000192523	6.346984161	cg00787665	LINC01533	Intron	long intergenic non-protein coding RNA 1533	100996665	LOC113595383	Intergenic_downstream	ZNF507	Intron
cg00808305	-0.19919319	0.600034838	-6.545200915	4.13E-07	0.000192523	6.2333085	cg00808305	CAMTA1	Intron	calmodulin binding transcription activator 1	23261
cg00951719	0.091993384	0.142226146	6.48789551	4.80E-07	0.000192523	6.081457843	cg00951719	TWIST1	Exon	twist family bHLH transcription factor 1	7291	TWIST1	Intergenic_downstream	TWIST1	Exon
cg01253880	-0.233741092	0.748272383	-6.508477467	4.55E-07	0.000192523	6.136030842	cg01253880	PUM1	Exon	pumilio RNA binding family member 1	9698	PUM1	Exon	PUM1	Exon
cg01409850	-0.149905388	0.778328624	-6.552278966	4.05E-07	0.000192523	6.252043659	cg01409850	VRK1	Intron	VRK serine/threonine kinase 1	7443	VRK1	Intergenic_downstream	VRK1	Intron
cg02205687	-0.145945371	0.832867383	-6.948619192	1.43E-07	0.000192523	7.293388955	cg02205687	ZNF521	Intron	zinc finger protein 521	25925	ZNF521	Intron	ZNF521	Intron
cg02366106	-0.175759143	0.734029421	-6.941947324	1.45E-07	0.000192523	7.275991777	cg02366106	LINC01793	Intron	long intergenic non-protein coding RNA 1793	101927285	LOC113603242	Intergenic_upstream	BCL11A	Intergenic_downstream
cg02688117	-0.160155366	0.680507393	-6.587615119	3.69E-07	0.000192523	6.34550738	cg02688117	CRTAC1	Intron	cartilage acidic protein 1	55118	CRTAC1	Intron	CRTAC1	Intron
cg03303962	-0.191119714	0.735236158	-6.515144633	4.47E-07	0.000192523	6.153700701	cg03303962	SMYD2	Intron	SET and MYND domain containing 2	56950	LOC106966817	Intergenic_downstream	PROX1	Exon
cg03323924	-0.167360022	0.568040091	-6.481904135	4.88E-07	0.000192523	6.06556466	cg03323924	RAD51B	Intron	RAD51 paralog B	5890	LOC106971563	Promoter	ZFP36L1	Intergenic_downstream
cg03882802	-0.162182645	0.485139478	-6.871692865	1.74E-07	0.000192523	7.092514455	cg03882802	LOC105372028	Intron	uncharacterized LOC105372028	105372028	LOC113602333	Intergenic_upstream	ZNF521	Intergenic_downstream
cg04084909	-0.149105639	0.772139489	-6.569262324	3.87E-07	0.000192523	6.296978825	cg04084909	FAM204A	Intron	family with sequence similarity 204 member A	63877	FAM204A	Intron	FAM204A	Intron
cg04278944	-0.200551074	0.695505538	-6.598906022	3.58E-07	0.000192523	6.375347291	cg04278944	HNF1B	Intergenic_upstream	HNF1 homeobox B	6928	LOC106980449	Intron
cg04499392	-0.195019433	0.648804515	-7.047343608	1.10E-07	0.000192523	7.550256724	cg04499392	DPH6-DT	Intron	DPH6 divergent transcript	100507466	LOC113601768	Intergenic_upstream	DPH6	Intergenic_upstream
cg05286130	-0.211435152	0.63271775	-6.647012134	3.15E-07	0.000192523	6.502349086	cg05286130	LOC105369980	Promoter			MYL2	Intergenic_upstream	MYL2	Intergenic_upstream
cg05548785	-0.262501364	0.529706878	-6.810837814	2.05E-07	0.000192523	6.933169031	cg05548785	LOC440311	Intron	NOP53 ribosome biogenesis factor pseudogene	440311	LOC113601931	Intergenic_downstream	MCTP2	Intergenic_downstream
cg05772846	-0.214463732	0.790270008	-6.74497631	2.43E-07	0.000192523	6.760289463	cg05772846	DPYD-AS1	Intron	DPYD antisense RNA 1	100873932	DPYD	Intron	DPYD	Intron
cg05822633	-0.213395783	0.67782775	-6.671304282	2.95E-07	0.000192523	6.566397464	cg05822633	BTBD3	fiveUTR	BTB domain containing 3	22903	BTBD3	fiveUTR	BTBD3	Intron
cg06620993	-0.151345555	0.528500024	-6.474880265	4.97E-07	0.000192523	6.046928566	cg06620993	SH3PXD2A	Exon	SH3 and PX domains 2A	9644	SH3PXD2A	Exon	SH3PXD2A	Exon
cg06721611	-0.159479574	0.819770029	-7.202453663	7.38E-08	0.000192523	7.951659638	cg06721611	BTRC	Intron	beta-transducin repeat containing E3 ubiquitin protein ligase	8945	BTRC	Intron	BTRC	Intron
cg07080569	-0.135818869	0.730481778	-6.719980553	2.60E-07	0.000192523	6.694564691	cg07080569	PBX3	Intron	PBX homeobox 3	5090	PBX3	Intron	PBX3	Intron
cg07378032	-0.219109842	0.529556938	-6.90657258	1.59E-07	0.000192523	7.183671673	cg07378032	POU3F2	Intergenic_upstream	POU class 3 homeobox 2	5454	LOC106979823	Intergenic_upstream	POU3F2	Intergenic_upstream
cg07687140	-0.177699538	0.737179439	-6.837947743	1.91E-07	0.000192523	7.004201916	cg07687140	LINC01605	Intergenic_downstream	long intergenic non-protein coding RNA 1605	100507420	LOC113601255	Intergenic_upstream	ZNF703	Intergenic_upstream
cg08078389	-0.278468446	0.602394094	-6.811054089	2.04E-07	0.000192523	6.933736009	cg08078389	WWOX	Intergenic_downstream	WW domain containing oxidoreductase	51741	LOC113604418	Intergenic_downstream	MAF	Intergenic_downstream
cg08327352	-0.182808703	0.760081952	-6.978723916	1.32E-07	0.000192523	7.371829085	cg08327352	ACADSB	Intergenic_downstream	acyl-CoA dehydrogenase short/branched chain	36	HMX3	Intergenic_upstream	HMX3	Intergenic_upstream
cg08491919	-0.113532201	0.664024402	-6.475153256	4.97E-07	0.000192523	6.047652961	cg08491919	TTBK1	threeUTR	tau tubulin kinase 1	84630	TTBK1	threeUTR	SLC22A7	Promoter
cg08705347	-0.198736757	0.507464358	-6.654207742	3.09E-07	0.000192523	6.521326841	cg08705347	IL20RB	Intergenic_downstream	interleukin 20 receptor subunit beta	53833	LOC106976848	Intergenic_downstream	IL20RB	Intron
cg08836912	-0.185615001	0.774346203	-6.632855789	3.27E-07	0.000192523	6.464998598	cg08836912	HEATR5A	threeUTR	HEAT repeat containing 5A	25938	HEATR5A	Exon	HEATR5A	Exon
cg09347937	-0.218079193	0.681830146	-6.517571766	4.44E-07	0.000192523	6.160132292	cg09347937	TAOK3	fiveUTR	TAO kinase 3	51347	TAOK3	Intron	TAOK3	Intron
cg09570719	-0.206347571	0.479481324	-7.033946867	1.14E-07	0.000192523	7.515462304	cg09570719	BIN3	Promoter	bridging integrator 3	55909	BIN3	Promoter	BIN3	Promoter
cg09722747	-0.233602956	0.610273549	-6.631036008	3.29E-07	0.000192523	6.460195855	cg09722747	ZNF536	Intron	zinc finger protein 536	9745	ZNF536	Intron	ZNF536	Intron
cg10004186	-0.241732689	0.692076801	-6.5336911	4.25E-07	0.000192523	6.202832989	cg10004186	LINC01605	Intergenic_downstream	long intergenic non-protein coding RNA 1605	100507420	LOC113601255	Intergenic_upstream	ZNF703	Intergenic_upstream
cg10152878	-0.202363572	0.551254174	-6.68763509	2.83E-07	0.000192523	6.609423086	cg10152878	MTX2	Intergenic_downstream	metaxin 2	10651	MTX2	Intergenic_downstream	MTX2	Intron
cg10516422	-0.090265529	0.886209338	-6.910925455	1.57E-07	0.000192523	7.195038835	cg10516422	ARHGAP15	Intron	Rho GTPase activating protein 15	55843	ARHGAP15	Intron	ARHGAP15	Intron
cg10839301	-0.212196504	0.763028714	-6.745151978	2.43E-07	0.000192523	6.760751151	cg10839301	MIR4510	Intron	microRNA 4510	100616293	LOC113601768	Intron	CB3H15orf41	Exon
cg12068417	-0.160504797	0.77245868	-6.506260552	4.57E-07	0.000192523	6.130154513	cg12068417	WASF2	threeUTR	WASP family member 2	10163	WASF2	threeUTR	GPR3	Intergenic_downstream
cg12411019	-0.193243509	0.531495753	-6.479421238	4.91E-07	0.000192523	6.058977406	cg12411019	ZNF536	Intron	zinc finger protein 536	9745	ZNF536	Intron	ZNF536	Intron
cg12546699	-0.14238202	0.765311292	-6.643625521	3.18E-07	0.000192523	6.493415491	cg12546699	SPATA31D1	Intron	SPATA31 subfamily D member 1	389763	LOC113596136	Intergenic_downstream	TLE1	Intergenic_upstream
cg12748382	-0.187407575	0.728642381	-6.77299066	2.26E-07	0.000192523	6.833877559	cg12748382	FIGN	Intron	fidgetin, microtubule severing factor	55137	LOC113598206	Intron	FIGN	Intergenic_upstream
cg12791299	-0.147624419	0.805202833	-7.001433601	1.24E-07	0.000192523	7.430936348	cg12791299	MEF2C-AS1	Intron	MEF2C antisense RNA 1	101929423	LOC106969218	Intron	MEF2C	Intergenic_upstream
cg12997561	-0.204657534	0.694937615	-6.549184457	4.08E-07	0.000192523	6.24385325	cg12997561	FBXL4	Intergenic_upstream	F-box and leucine rich repeat protein 4	26235	FBXL4	Intergenic_upstream	FBXL4	Intergenic_upstream
cg13316784	-0.195830845	0.574162724	-6.722575762	2.58E-07	0.000192523	6.701391502	cg13316784	MVK	Intergenic_downstream	mevalonate kinase	4598	LOC113595148	Intergenic_upstream	MVK	Intergenic_downstream
cg13984281	-0.125829557	0.774419539	-6.537850411	4.21E-07	0.000192523	6.213847338	cg13984281	ESRRG	Intron	estrogen related receptor gamma	2104	ESRRG	Intron	ESRRG	Intron
cg14295283	-0.215119578	0.725203742	-6.979154604	1.32E-07	0.000192523	7.372950567	cg14295283	SS18	Intron	SS18 subunit of BAF chromatin remodeling complex	6760	SS18	Intron	SS18	Intron
cg14360629	-0.220369725	0.685081597	-6.483926015	4.85E-07	0.000192523	6.070928408	cg14360629	TAOK3	fiveUTR	TAO kinase 3	51347	TAOK3	Intron	TAOK3	Intron
cg14798466	-0.183894618	0.683726573	-6.643583879	3.18E-07	0.000192523	6.493305637	cg14798466	OSR1	Intergenic_upstream	odd-skipped related transcription factor 1	130497	LOC113604868	Intron	OSR1	Intron
cg15314715	-0.196546295	0.753075568	-6.617041082	3.41E-07	0.000192523	6.423250146	cg15314715	SALL1	Intron	spalt like transcription factor 1	6299	LOC113595220	Intergenic_upstream	SALL1	Intergenic_upstream
cg15427101	0.118062228	0.25358943	6.520624117	4.40E-07	0.000192523	6.168219881	cg15427101	FOXF2	Promoter	forkhead box F2	2295	LOC113593905	Intron	FOXF2	Promoter
cg15615965	-0.168844009	0.684320433	-6.635339843	3.25E-07	0.000192523	6.471553976	cg15615965	PARP11	Intergenic_upstream	poly(ADP-ribose) polymerase family member 11	57097	PARP11	Intergenic_upstream	PARP11	Intron
cg15734784	0.172037705	0.382045816	6.749102049	2.41E-07	0.000192523	6.771131876	cg15734784	NPAS1	Intron	neuronal PAS domain protein 1	4861	NPAS1	Intron	NPAS1	Intron
cg16170255	-0.130341157	0.84132944	-6.555458763	4.01E-07	0.000192523	6.260458892	cg16170255	KC6	Intergenic_upstream	keratoconus gene 6	641516	LOC106967507	Intergenic_upstream	PIK3C3	Intergenic_upstream
cg16202561	-0.193263917	0.66735542	-6.854334281	1.83E-07	0.000192523	7.047100963	cg16202561	LINC01572	Intron	long intergenic non-protein coding RNA 1572	101927957	PMFBP1	Intergenic_upstream	PMFBP1	Intron
cg17044186	-0.220421126	0.683049533	-6.675450871	2.92E-07	0.000192523	6.577324635	cg17044186	HCCAT5	Exon	hepatocellular carcinoma associated transcript 5	283902	LOC113604432	Intergenic_downstream	ZFHX3	Promoter
cg17437489	-0.204809922	0.716555637	-6.491317876	4.76E-07	0.000192523	6.090534849	cg17437489	PBX3	Intron	PBX homeobox 3	5090	PBX3	Intron	PBX3	Intron
cg17616207	-0.142755182	0.419040835	-6.494275449	4.72E-07	0.000192523	6.098378263	cg17616207	CCDC178	Intron	coiled-coil domain containing 178	374864	CCDC178	Intron	CCDC178	Intron
cg18140113	-0.164565556	0.798658099	-6.496091476	4.70E-07	0.000192523	6.103193942	cg18140113	AUTS2	Intron	activator of transcription and developmental regulator AUTS2	26053	AUTS2	Intron	AUTS2	Intron
cg18202122	-0.171415273	0.630391926	-6.572146387	3.84E-07	0.000192523	6.304606944	cg18202122	LINC00392	Intergenic_upstream	long intergenic non-protein coding RNA 392	100874155	LOC113601052	Exon	KLF5	Intron
cg19112767	-0.234958464	0.669366761	-6.97987635	1.31E-07	0.000192523	7.374829904	cg19112767	MSMP	threeUTR	microseminoprotein, prostate associated	692094	RGP1	threeUTR	MSMP	Promoter
cg19293236	-0.209082435	0.642964126	-6.915335002	1.56E-07	0.000192523	7.206551954	cg19293236	FOXB1	Intergenic_upstream	forkhead box B1	27023	FOXB1	Intergenic_upstream	FOXB1	Intergenic_upstream
cg19537999	-0.174666895	0.77720962	-6.69543648	2.77E-07	0.000192523	6.629967715	cg19537999	PRUNE2	Exon	prune homolog 2 with BCH domain	158471	PRUNE2	Intron	PRUNE2	Intron
cg19565468	-0.153471322	0.520420988	-6.674083207	2.93E-07	0.000192523	6.573720725	cg19565468	LOC101928978	Intron			LOC113598292	Intergenic_downstream	NKX6-1	Intergenic_downstream
cg19631032	-0.19358587	0.586685762	-6.681333062	2.88E-07	0.000192523	6.592822642	cg19631032	LINC00251	Intergenic_upstream	long intergenic non-protein coding RNA 251	552859	LOC113594681	Intron	ARMC1	Intergenic_downstream
cg19797395	-0.201202319	0.685886838	-6.789116922	2.17E-07	0.000192523	6.876202302	cg19797395	LOC105369980	Promoter			MYL2	Intergenic_upstream	MYL2	Intergenic_upstream
cg20041510	-0.155141093	0.740469505	-6.548517558	4.09E-07	0.000192523	6.242088017	cg20041510	ZBTB44	Exon	zinc finger and BTB domain containing 44	29068	ZBTB44	Exon	ZBTB44	Exon
cg21112359	-0.177700821	0.717950982	-6.546204994	4.11E-07	0.000192523	6.235966512	cg21112359	LOC105375304	Promoter			LOC113604222	Intergenic_downstream	SNX10	Intergenic_downstream
cg21144985	-0.12342741	0.305685435	-6.739712454	2.47E-07	0.000192523	6.746453629	cg21144985	TBC1D5	Intron	TBC1 domain family member 5	9779	LOC106971597	Intergenic_upstream	TBC1D5	Intergenic_upstream
cg21203829	-0.135806504	0.746395689	-7.052377767	1.09E-07	0.000192523	7.563326501	cg21203829	BTRC	Exon	beta-transducin repeat containing E3 ubiquitin protein ligase	8945	LOC113600267	Promoter	BTRC	Intron
cg21931649	-0.19858965	0.549721657	-6.75245487	2.39E-07	0.000192523	6.779941816	cg21931649	LINC00251	Intergenic_upstream	long intergenic non-protein coding RNA 251	552859	LOC113594681	Intron	ARMC1	Intergenic_downstream
cg22382819	-0.229358354	0.549668849	-7.144206132	8.58E-08	0.000192523	7.801240034	cg22382819	GDF5	Intron	growth differentiation factor 5	8200	GDF5	Promoter	GDF5	fiveUTR
cg22407576	-0.223799726	0.60268654	-6.754558764	2.37E-07	0.000192523	6.785469478	cg22407576	CADM1	Intergenic_downstream	cell adhesion molecule 1	23705	LOC113593140	Intergenic_upstream	CADM1	Intergenic_downstream
cg22523886	-0.179494987	0.670031424	-7.137228786	8.74E-08	0.000192523	7.783195848	cg22523886	CCDC28A	Exon	coiled-coil domain containing 28A	25901	CCDC28A	Exon	CCDC28A	Exon
cg22661567	-0.20003448	0.711801056	-6.744185906	2.44E-07	0.000192523	6.758212094	cg22661567	PBX3	Exon	PBX homeobox 3	5090	PBX3	Intron	PBX3	Intron
cg23351593	-0.211124777	0.610765624	-6.774261258	2.25E-07	0.000192523	6.837213302	cg23351593	FAAHP1	Intron	fatty acid amide hydrolase pseudogene 1	729041	DMBX1	Intergenic_upstream	DMBX1	Intergenic_upstream
cg23394633	-0.11007327	0.771328667	-6.646998376	3.15E-07	0.000192523	6.502312796	cg23394633	MYOSLID-AS1	Intron	MYOSLID antisense RNA 1	101927865	LOC113597056	Intron	KLF7	Intron
cg23439597	-0.183681289	0.693214493	-7.00594002	1.23E-07	0.000192523	7.44265872	cg23439597	LINC01029	Intergenic_downstream	long intergenic non-protein coding RNA 1029	101927715	LOC113602396	Intergenic_downstream	GALR1	Intergenic_downstream
cg23667816	-0.204590253	0.694872393	-6.926055221	1.51E-07	0.000192523	7.234533369	cg23667816	EIF4G3	Exon	eukaryotic translation initiation factor 4 gamma 3	8672	EIF4G3	Exon	EIF4G3	Exon
cg24227031	-0.095717208	0.820594454	-6.494897114	4.71E-07	0.000192523	6.100026805	cg24227031	METTL3	threeUTR	methyltransferase 3, N6-adenosine-methyltransferase complex catalytic subunit	56339	METTL3	Exon	TOX4	Exon
cg25340680	-0.208124562	0.69067455	-6.532318449	4.27E-07	0.000192523	6.199197702	cg25340680	PROX1	Intron	prospero homeobox 1	5629	PROX1	Intron	PROX1	Intron
cg26958154	-0.234372127	0.683206021	-6.597542601	3.59E-07	0.000192523	6.371744635	cg26958154	PID1	Intron	phosphotyrosine interaction domain containing 1	55022	PID1	Intron	PID1	Intron
cg27258395	-0.128516381	0.836385855	-6.823123175	1.98E-07	0.000192523	6.965368211	cg27258395	PTBP2	Exon	polypyrimidine tract binding protein 2	58155	PTBP2	Exon	PTBP2	Exon
cg09743178	-0.169258024	0.556013884	-6.46923887	5.05E-07	0.00019344	6.031957382	cg09743178	SDSL	Intergenic_downstream	serine dehydratase like	113675	LHX5	Intergenic_downstream	SDSL	Intergenic_downstream
cg12961579	-0.183990873	0.764558022	-6.452856225	5.27E-07	0.00020002	5.988465183	cg12961579	LINC01162	Intron	long intergenic non-protein coding RNA 1162	104355138	SP8	Intergenic_upstream	SP8	Intergenic_upstream
cg03547924	-0.146272049	0.668720548	-6.441325183	5.44E-07	0.00020019	5.957838883	cg03547924	GDF5	fiveUTR	growth differentiation factor 5	8200	GDF5	fiveUTR	GDF5	fiveUTR
cg06685955	-0.163088777	0.625715605	-6.442988342	5.41E-07	0.00020019	5.962256921	cg06685955	ZNF423	Intron	zinc finger protein 423	23090	ZNF423	Intron	ZNF423	Intron
cg21887986	-0.131996016	0.666451429	-6.442660839	5.42E-07	0.00020019	5.961386956	cg21887986	LINC01122	Intron	long intergenic non-protein coding RNA 1122	400955	LOC106976764	Intron	FANCL	Intron
cg17188793	0.090390386	0.162215369	6.435080146	5.53E-07	0.000201572	5.941247344	cg17188793	SKIDA1	fiveUTR	SKI/DACH domain containing 1	387640	SKIDA1	fiveUTR	SKIDA1	Exon
cg03088325	-0.162721959	0.7630917	-6.394971187	6.15E-07	0.000202675	5.834608119	cg03088325	SOX6	Intron	SRY-box transcription factor 6	55553	SOX6	Intron	SOX6	Intron
cg05328510	-0.218491675	0.637567368	-6.397745125	6.11E-07	0.000202675	5.841987686	cg05328510	MIR4527	Intergenic_downstream	microRNA 4527	100616264	LOC113602260	Intergenic_downstream	SMAD2	Intergenic_downstream
cg05384642	-0.182094714	0.581888271	-6.402211823	6.03E-07	0.000202675	5.853869177	cg05384642	STXBP6	Intron	syntaxin binding protein 6	29091	LOC113601270	Intron	STXBP6	Intergenic_upstream
cg10805638	-0.15980391	0.552053113	-6.400931333	6.06E-07	0.000202675	5.850463224	cg10805638	ZNF536	threeUTR	zinc finger protein 536	9745	ZNF536	threeUTR	ZNF536	Intron
cg13037365	-0.112001532	0.811526217	-6.409056065	5.93E-07	0.000202675	5.872071704	cg13037365	FBXW11	Exon	F-box and WD repeat domain containing 11	23291	FBXW11	fiveUTR	FBXW11	Intron
cg13623418	-0.203258924	0.662887784	-6.403154485	6.02E-07	0.000202675	5.85637646	cg13623418	PROX1	Intron	prospero homeobox 1	5629	PROX1	Intron	PROX1	Intron
cg15600395	-0.217811624	0.640989867	-6.421200291	5.74E-07	0.000202675	5.904359952	cg15600395	LINC01905	Intron	long intergenic non-protein coding RNA 1905	102724698	LOC113602357	Intergenic_upstream	TCF4	Intron
cg18033250	-0.200246133	0.644981288	-6.416333797	5.81E-07	0.000202675	5.891422755	cg18033250	LOC101927502	Intergenic_downstream			LOC106989185	Intron	TLE1	Intergenic_upstream
cg23108693	-0.126620226	0.805011112	-6.416164196	5.81E-07	0.000202675	5.890971846	cg23108693	GPAT4	Intergenic_downstream	glycerol-3-phosphate acyltransferase 4	137964	NKX6-3	Intergenic_downstream	NKX6-3	Intron
cg24252790	-0.150494226	0.766897201	-6.399003019	6.09E-07	0.000202675	5.845333876	cg24252790	ZNF423	Intron	zinc finger protein 423	23090	ZNF423	Intron	ZNF423	Intron
cg24989443	-0.201793901	0.808229413	-6.421036983	5.74E-07	0.000202675	5.903925844	cg24989443	DPYD-AS1	Intron	DPYD antisense RNA 1	100873932	DPYD	Intron	DPYD	Intron
cg24044509	-0.135096999	0.748177592	-6.386868807	6.29E-07	0.000205304	5.813049477	cg24044509	PBX1	Intron	PBX homeobox 1	5087	PBX1	Intron	PBX1	Intron
cg01810345	-0.141881625	0.771353905	-6.371059731	6.56E-07	0.000210957	5.770969217	cg01810345	PIM1	Intergenic_upstream	Pim-1 proto-oncogene, serine/threonine kinase	5292	LOC113598884	Intergenic_downstream	PIM1	Intergenic_upstream
cg04109263	-0.185998036	0.663153079	-6.363731731	6.69E-07	0.000210957	5.751456662	cg04109263	TLE4	Intergenic_upstream	TLE family member 4, transcriptional corepressor	7091	LOC106975320	Intergenic_upstream	TLE4	Intergenic_upstream
cg06607996	0.139111941	0.280520345	6.36075353	6.74E-07	0.000210957	5.743525219	cg06607996	ZBTB7B	Intron	zinc finger and BTB domain containing 7B	51043	LOC113596192	Intron	ZBTB7B	Intron
cg08991369	-0.154392367	0.758104968	-6.369985991	6.58E-07	0.000210957	5.768110405	cg08991369	IL20RB	Intergenic_downstream	interleukin 20 receptor subunit beta	53833	LOC113600060	Intergenic_upstream	IL20RB	Intron
cg25590275	-0.196291639	0.724370607	-6.364212377	6.68E-07	0.000210957	5.752736633	cg25590275	ATG5	Intron	autophagy related 5	9474	PRDM1	Intergenic_downstream	ATG5	Intron
cg12173512	-0.075587371	0.806467998	-6.347916219	6.98E-07	0.000216513	5.709328987	cg12173512	LOC101927620	Intron			LOC113601509	Intergenic_upstream	DDHD1	Intergenic_upstream
cg00515954	-0.23546946	0.651070478	-6.325963734	7.40E-07	0.000217979	5.650820445	cg00515954	ANKS1B	fiveUTR	ankyrin repeat and sterile alpha motif domain containing 1B	56899	ANKS1B	Intron	FAM71C	Intron
cg08787394	-0.204175471	0.59434449	-6.329204699	7.33E-07	0.000217979	5.659460838	cg08787394	ATP5MC3	Intergenic_upstream	ATP synthase membrane subunit c locus 3	518	LOC113598175	Intron	ATP5MC3	Intergenic_upstream
cg10759483	-0.231050763	0.684900679	-6.33197281	7.28E-07	0.000217979	5.666839933	cg10759483	C11orf49	Intron			CUNH11orf49	Intron	CD1H11orf49	Intron
cg14568069	-0.249838621	0.669670293	-6.333629803	7.25E-07	0.000217979	5.671256768	cg14568069	LINC00535	Intron			LOC113600655	Intron	FAM92A	Intron
cg24725595	-0.139999307	0.808679491	-6.336942509	7.18E-07	0.000217979	5.680086358	cg24725595	MED13L	Exon	mediator complex subunit 13L	23389	MED13L	Exon	MED13L	Exon
cg27113943	-0.156914433	0.649198306	-6.325588359	7.41E-07	0.000217979	5.649819642	cg27113943	FIGN	Intron	fidgetin, microtubule severing factor	55137	LOC113598206	Intergenic_downstream	FIGN	Intergenic_upstream
cg27655494	-0.090605046	0.701161658	-6.324353809	7.43E-07	0.000217979	5.64652808	cg27655494	RGS7	Exon	regulator of G protein signaling 7	6000	RGS7	Exon	RGS7	Exon
cg02206762	-0.181570509	0.684466803	-6.296716807	8.00E-07	0.000220902	5.572810221	cg02206762	ATP5MC3	Intergenic_upstream	ATP synthase membrane subunit c locus 3	518	LOC113598175	Intron	ATP5MC3	Intergenic_upstream
cg03445006	-0.087924475	0.851979229	-6.301501838	7.90E-07	0.000220902	5.585577981	cg03445006	SF1	threeUTR	splicing factor 1	7536	SF1	threeUTR	SF1	threeUTR
cg13741644	-0.193744979	0.621028424	-6.297320472	7.99E-07	0.000220902	5.574421063	cg13741644	TSHZ2	Intron	teashirt zinc finger homeobox 2	128553	TSHZ2	Intron	TSHZ2	Intron
cg13783485	-0.126469707	0.525558499	-6.302993314	7.87E-07	0.000220902	5.589557274	cg13783485	PAPPA	Exon	pappalysin 1	5069	PAPPA	Exon	PAPPA	Exon
cg19578870	-0.191555042	0.736414893	-6.303006366	7.87E-07	0.000220902	5.589592094	cg19578870	MYOSLID-AS1	Intron	MYOSLID antisense RNA 1	101927865	LOC113595258	Promoter	CREB1	Intergenic_upstream
cg20167583	-0.169469233	0.768097759	-6.299205871	7.95E-07	0.000220902	5.579451944	cg20167583	BTRC	Intron	beta-transducin repeat containing E3 ubiquitin protein ligase	8945	BTRC	Intron	BTRC	Intron
cg27240119	-0.194882	0.733542902	-6.305863999	7.81E-07	0.000220902	5.597215827	cg27240119	MIR4432HG	Intergenic_downstream	MIR4432 host gene	106660609	LOC113603240	Intergenic_downstream	BCL11A	Intergenic_downstream
cg27487378	-0.122838187	0.691802446	-6.299584913	7.94E-07	0.000220902	5.580463323	cg27487378	DYSF	Intron	dysferlin	8291	DYSF	Intron	DYSF	Intron
cg04780142	-0.112444503	0.66088765	-6.29164248	8.11E-07	0.000221221	5.559268562	cg04780142	TRIM66	Exon	tripartite motif containing 66	9866	TRIM66	Exon	TRIM66	Exon
cg11022831	-0.184143211	0.76516355	-6.288027703	8.19E-07	0.000221221	5.549620708	cg11022831	PBX3	Intron	PBX homeobox 3	5090	PBX3	Intron	PBX3	Intron
cg27135454	-0.162935138	0.599013942	-6.28898141	8.17E-07	0.000221221	5.552166256	cg27135454	LINC02140	Intergenic_upstream	long intergenic non-protein coding RNA 2140	100996345	LOC113595272	Intergenic_downstream	IRX3	Intergenic_upstream
cg12243793	-0.128791097	0.817927862	-6.281213012	8.34E-07	0.000223686	5.531429478	cg12243793	MSL1	Exon	MSL complex subunit 1	339287	MSL1	Exon	MSL1	Exon
cg14409223	-0.138382883	0.589227053	-6.275400062	8.47E-07	0.000225585	5.515909437	cg14409223	LHX1-DT	Intergenic_downstream	LHX1 divergent transcript	102723471	LOC113592673	Intergenic_downstream	LHX1	Intron
cg11011976	-0.146720279	0.664819925	-6.263731218	8.74E-07	0.000229775	5.484746757	cg11011976	CTNNA2	Intron	catenin alpha 2	1496	CTNNA2	Exon	CTNNA2	Exon
cg11801646	-0.092594136	0.306186716	-6.263273721	8.75E-07	0.000229775	5.483524755	cg11801646	ZNF326	Intergenic_downstream	zinc finger protein 326	284695	LOC106968106	Intergenic_upstream	ZNF326	Intergenic_downstream
cg27167692	-0.118305625	0.813247652	-6.248396306	9.11E-07	0.000237463	5.443777516	cg27167692	FOXP2	Intron	forkhead box P2	93986	FOXP2	Intron	FOXP2	Intron
cg00324754	-0.208201519	0.702883066	-6.24450421	9.20E-07	0.000238299	5.433376397	cg00324754	ZFHX4-AS1	Intron	ZFHX4 antisense RNA 1	100192378	ZFHX4	Intergenic_upstream	ZFHX4	Intergenic_upstream
cg09148605	-0.148257367	0.725053707	-6.240090983	9.31E-07	0.000239485	5.421581228	cg09148605	URI1	Intron	URI1 prefoldin like chaperone	8725	URI1	Intron	URI1	Intron
cg17929892	-0.147712277	0.808064933	-6.235677386	9.42E-07	0.000240688	5.409783585	cg17929892	MIR4475	Intron	microRNA 4475	100616289	LOC113593678	Intron	MELK	Intron
cg00873201	-0.115907761	0.843149865	-6.232371771	9.51E-07	0.000241191	5.400946637	cg00873201	LINC01605	Intergenic_downstream	long intergenic non-protein coding RNA 1605	100507420	LOC113601255	Intergenic_upstream	ZNF703	Intergenic_upstream
cg26372964	-0.138212554	0.735899726	-6.223671962	9.73E-07	0.00024523	5.377685368	cg26372964	NR2F1-AS1	Intron	NR2F1 antisense RNA 1	441094	LOC106969144	Intergenic_upstream	NR2F1	Intron
cg17687367	-0.143489719	0.783037779	-6.215541748	9.94E-07	0.000248968	5.355941921	cg17687367	LINC00382	Intergenic_downstream	long intergenic non-protein coding RNA 382	101927195	LOC106969535	Intergenic_upstream	SPRY2	Intergenic_downstream
cg21206637	-0.167593742	0.717394977	-6.209697719	1.01E-06	0.000251229	5.340309598	cg21206637	LINC01122	Intron	long intergenic non-protein coding RNA 1122	400955	LOC113603246	Intergenic_downstream
cg01123520	-0.169045397	0.746948419	-6.189154319	1.07E-06	0.00025223	5.285337516	cg01123520	SNORA25B	Intergenic_upstream	small nucleolar RNA, H/ACA box 25B	109623459	LOC106970642	Intergenic_upstream	TFEC	Intergenic_downstream
cg05219417	-0.130854105	0.706027834	-6.195112531	1.05E-06	0.00025223	5.301284296	cg05219417	COPZ1	Intron	COPI coat complex subunit zeta 1	22818	COPZ1	Intron	COPZ1	Intron
cg09302482	-0.193631589	0.696708484	-6.186723616	1.07E-06	0.00025223	5.278831145	cg09302482	GDF5	fiveUTR	growth differentiation factor 5	8200	GDF5	fiveUTR	GDF5	fiveUTR
cg18295685	-0.176965015	0.617268305	-6.192043123	1.06E-06	0.00025223	5.293069543	cg18295685	EFNA5	Intron	ephrin A5	1946	EFNA5	Intron	EFNA5	Intron
cg21197642	-0.212550041	0.579438208	-6.18665872	1.07E-06	0.00025223	5.278657427	cg21197642	TTC34	Intergenic_upstream	tetratricopeptide repeat domain 34	100287898	LOC113599158	Intergenic_downstream	TTC34	Intergenic_upstream
cg22680281	-0.131695151	0.757512423	-6.197489839	1.04E-06	0.00025223	5.307646286	cg22680281	FBLN1	Exon	fibulin 1	2192	FBLN1	Exon	FBLN1	Exon
cg22964141	-0.140089934	0.789942246	-6.195103905	1.05E-06	0.00025223	5.301261212	cg22964141	FBXW11	Intron	F-box and WD repeat domain containing 11	23291	FBXW11	fiveUTR	FBXW11	Intron
cg27245416	-0.209866041	0.74286291	-6.201587988	1.03E-06	0.00025223	5.318612492	cg27245416	ARID1A	Exon	AT-rich interaction domain 1A	8289	ARID1A	Exon	ARID1A	Exon
cg27559768	-0.14912586	0.776316123	-6.197133743	1.04E-06	0.00025223	5.306693352	cg27559768	NPAS3	Intron	neuronal PAS domain protein 3	64067	NPAS3	Intron	NPAS3	Intron
cg08644197	-0.156928744	0.571829241	-6.181895624	1.09E-06	0.000252325	5.265906561	cg08644197	LINC02729	Promoter	long intergenic non-protein coding RNA 2729	102723330	MYOD1	Intergenic_upstream	MYOD1	Intergenic_upstream
cg13085981	0.035644602	0.04936024	6.182708255	1.09E-06	0.000252325	5.268082101	cg13085981	MIR1915HG	Promoter	MIR1915 host gene	399726	CASC10	Promoter	SKIDA1	Exon
cg14999831	-0.195858409	0.687237286	-6.176879247	1.10E-06	0.00025418	5.252475874	cg14999831	LOC440311	Intron	NOP53 ribosome biogenesis factor pseudogene	440311	LOC113601931	Intergenic_downstream	MCTP2	Intergenic_downstream
cg16034279	-0.229657958	0.719660322	-6.171538025	1.12E-06	0.000255543	5.238173453	cg16034279	LINC01877	Intron	long intergenic non-protein coding RNA 1877	101927641	FTCDNL1	Intergenic_downstream
cg18609425	-0.173388759	0.738525785	-6.17035201	1.12E-06	0.000255543	5.234997328	cg18609425	DPCD	Intron	deleted in primary ciliary dyskinesia homolog (mouse)	25911	POLL	Intergenic_downstream	POLL	Intergenic_downstream
cg01329995	-0.107188671	0.428146059	-6.152601664	1.18E-06	0.000255702	5.187450199	cg01329995	PRKCH	Intergenic_upstream	protein kinase C eta	5583	LOC106974557	Intergenic_upstream	TMEM30B	Intergenic_downstream
cg06900751	-0.153670116	0.780316577	-6.153426671	1.18E-06	0.000255702	5.189660611	cg06900751	SATB1	Intron	SATB homeobox 1	6304	SATB1	Intron	SATB1	Intron
cg10714261	-0.140655279	0.8154741	-6.157060228	1.16E-06	0.000255702	5.199395293	cg10714261	PBX3	Intron	PBX homeobox 3	5090	PBX3	Intron	PBX3	Intron
cg14589387	-0.106432082	0.653887731	-6.162481864	1.15E-06	0.000255702	5.213918674	cg14589387	ZNF521	Intergenic_upstream	zinc finger protein 521	25925	LOC106978471	Intergenic_upstream	ZNF521	Intergenic_upstream
cg15122264	-0.12671378	0.763521418	-6.152743965	1.18E-06	0.000255702	5.187831464	cg15122264	PDE4D	Intron	phosphodiesterase 4D	5144	PDE4D	Intron	PDE4D	Intron
cg17531848	-0.233191311	0.574745859	-6.167241291	1.13E-06	0.000255702	5.226666404	cg17531848	NFIB	Intron	nuclear factor I B	4781	NFIB	Intron	NFIB	Intron
cg19508325	-0.211022713	0.644075814	-6.152510082	1.18E-06	0.000255702	5.187204825	cg19508325	CADM1	Intergenic_upstream	cell adhesion molecule 1	23705	CADM1	Intergenic_upstream	CADM1	Intergenic_upstream
cg24083274	-0.185038572	0.772233002	-6.165481538	1.14E-06	0.000255702	5.221953243	cg24083274	CADPS2	Intron	calcium dependent secretion activator 2	93664	CADPS2	Intron	CADPS2	Intron
cg02165311	-0.180126398	0.604349123	-6.147790121	1.19E-06	0.000257481	5.174557844	cg02165311	LINC01831	Intron	long intergenic non-protein coding RNA 1831	101927331	LOC113602431	Intergenic_upstream	POU3F3	Intron
cg00386797	-0.18116892	0.560028257	-6.144086536	1.20E-06	0.000257525	5.164633102	cg00386797	LINC01343	Intron	long intergenic non-protein coding RNA 1343	339442	LOC113599416	Intergenic_upstream	POU3F1	Intergenic_upstream
cg11645949	-0.21153895	0.695098424	-6.141714094	1.21E-06	0.000257525	5.158275005	cg11645949	DENND1A	Exon	DENN domain containing 1A	57706	DENND1A	Exon	DENND1A	Exon
cg15126562	-0.158759636	0.491069303	-6.141371472	1.21E-06	0.000257525	5.157356751	cg15126562	C15orf41	Intergenic_upstream			LOC113601770	Intergenic_upstream	CB3H15orf41	Intergenic_upstream
cg06477567	-0.171182966	0.536145135	-6.138571563	1.22E-06	0.000258014	5.149852472	cg06477567	LINC00583	Intron	long intergenic non-protein coding RNA 583	100113404	LOC106976838	Exon	NFIB	Exon
cg10662219	-0.180827837	0.704915634	-6.133176138	1.24E-06	0.000260325	5.135390175	cg10662219	LRMDA	Intron	leucine rich melanocyte differentiation associated	83938	LRMDA	Intron	LRMDA	Intron
cg01227261	-0.070938266	0.887516727	-6.125360034	1.27E-06	0.000264382	5.114435696	cg01227261	LINC01206	Intergenic_downstream	long intergenic non-protein coding RNA 1206	100996490	LOC106967364	Intergenic_upstream	ATP11B	Intergenic_upstream
cg08571140	-0.116219452	0.775630018	-6.118806575	1.29E-06	0.000264676	5.096863019	cg08571140	HDAC9	Exon	histone deacetylase 9	9734	HDAC9	Exon	HDAC9	Exon
cg13187690	-0.217875764	0.678612259	-6.122801996	1.28E-06	0.000264676	5.107576837	cg13187690	ETV1	Intron	ETS variant transcription factor 1	2115	ETV1	Intergenic_downstream	ETV1	Intergenic_downstream
cg21362567	-0.155199679	0.642529702	-6.119375954	1.29E-06	0.000264676	5.09838989	cg21362567	LINC00466	Intron	long intergenic non-protein coding RNA 466	199899	LOC106980775	Intergenic_upstream	FOXD3	Intergenic_upstream
cg03686174	-0.158164587	0.681943532	-6.110805535	1.32E-06	0.000265226	5.075404721	cg03686174	TENM3	Exon	teneurin transmembrane protein 3	55714	TENM3	Exon	TENM3	Exon
cg11910916	-0.16977164	0.644313434	-6.108062488	1.33E-06	0.000265226	5.068047025	cg11910916	LINC00466	Intron	long intergenic non-protein coding RNA 466	199899	LOC106980775	Intergenic_upstream	FOXD3	Intergenic_upstream
cg14215583	0.069921831	0.099876478	6.110367316	1.32E-06	0.000265226	5.074229319	cg14215583	LBX1-AS1	Exon	LBX1 antisense RNA 1	399806	LBX1	Promoter	LBX1	Promoter
cg14688252	-0.1228733	0.768769161	-6.108023944	1.33E-06	0.000265226	5.067943636	cg14688252	RNF220	Intron	ring finger protein 220	55182	RNF220	Intron	RNF220	Intron
cg24322955	0.164728399	0.416152583	6.112945461	1.31E-06	0.000265226	5.081144302	cg24322955	ZBTB7B	Intron	zinc finger and BTB domain containing 7B	51043	LOC113596192	Intron	ZBTB7B	Intron
cg16396341	-0.15473649	0.6952654	-6.105694481	1.34E-06	0.000265483	5.061694886	cg16396341	TERF2	threeUTR	telomeric repeat binding factor 2	7014	NIP7	Exon	TERF2	Exon
cg08167303	-0.099757894	0.737933749	-6.092936145	1.38E-06	0.000273319	5.027464298	cg08167303	FAM171A1	Exon	family with sequence similarity 171 member A1	221061	FAM171A1	Exon	FAM171A1	Exon
cg08493888	-0.168626839	0.764130987	-6.081358345	1.43E-06	0.000276345	4.996391565	cg08493888	CLVS1	Exon	clavesin 1	157807	CLVS1	Exon	CLVS1	Exon
cg13868955	-0.185310661	0.751853527	-6.086538461	1.41E-06	0.000276345	5.010295179	cg13868955	DIAPH3	Exon	diaphanous related formin 3	81624	DIAPH3	Exon	DIAPH3	Exon
cg18077247	-0.174364138	0.714958203	-6.082419323	1.42E-06	0.000276345	4.999239412	cg18077247	PSD2-AS1	Intergenic_upstream	PSD2 antisense RNA 1	101929696	PSD2	Intergenic_upstream	PSD2	Intergenic_upstream
cg27078112	-0.174443406	0.804815638	-6.081118235	1.43E-06	0.000276345	4.995747059	cg27078112	MIR4475	Intron	microRNA 4475	100616289	LOC113593678	Intron	MELK	Intron
cg05921631	-0.250870755	0.523303786	-6.055349372	1.53E-06	0.000277184	4.926555624	cg05921631	NT5C1B-RDH14	threeUTR	NT5C1B-RDH14 readthrough	100526794	NT5C1B	Exon	KCNS3	Exon
cg08862885	-0.187034831	0.592855307	-6.065447659	1.49E-06	0.000277184	4.953675544	cg08862885	LRMDA	Intron	leucine rich melanocyte differentiation associated	83938	LRMDA	Intron	LRMDA	Exon
cg09408655	-0.129694142	0.698549707	-6.061732924	1.50E-06	0.000277184	4.943700046	cg09408655	BSX	Intergenic_upstream	brain specific homeobox	390259	LOC106976633	Promoter	HSPA8	Intron
cg14589076	-0.211006497	0.766159481	-6.063635406	1.50E-06	0.000277184	4.948809059	cg14589076	RNF220	Intron	ring finger protein 220	55182	RNF220	Intron	RNF220	Intron
cg15745147	-0.170354824	0.803974658	-6.067875058	1.48E-06	0.000277184	4.96019356	cg15745147	ETNK1	Intron	ethanolamine kinase 1	55500	LOC113593120	Intergenic_downstream	ETNK1	Intergenic_downstream
cg16158316	-0.174861137	0.790700828	-6.059559846	1.51E-06	0.000277184	4.937864071	cg16158316	BNC2	Intron	basonuclin zinc finger protein 2	54796	BNC2	Intron	BNC2	Intron
cg20205799	-0.152022427	0.65610909	-6.057329226	1.52E-06	0.000277184	4.931873241	cg20205799	RNF220	Intron	ring finger protein 220	55182	RNF220	Intron	RNF220	Intron
cg20998752	-0.226975303	0.745833194	-6.074674891	1.45E-06	0.000277184	4.978450291	cg20998752	POU3F2	Intergenic_upstream	POU class 3 homeobox 2	5454	LOC106979823	Intergenic_upstream	POU3F2	Intergenic_upstream
cg22567411	-0.123306308	0.801421783	-6.054150996	1.54E-06	0.000277184	4.923336828	cg22567411	SLC4A10	Exon	solute carrier family 4 member 10	57282	SLC4A10	Intron	SLC4A10	Intron
cg23726036	-0.203034857	0.680494539	-6.059380272	1.51E-06	0.000277184	4.937381797	cg23726036	POU6F2	Intron	POU class 6 homeobox 2	11281	LOC106974403	Intron	POU6F2	Intron
cg23952337	0.219326604	0.452143528	6.071965163	1.46E-06	0.000277184	4.971175363	cg23952337	SATB1	Intron	SATB homeobox 1	6304	SATB1	Intron	SATB1	Intron
cg24856447	-0.218657534	0.582346104	-6.061225043	1.51E-06	0.000277184	4.942336117	cg24856447	PHLDA1	Intron	pleckstrin homology like domain family A member 1	22822	LOC113602896	Intergenic_downstream	PHLDA1	Intergenic_downstream
cg24975558	-0.167298211	0.6047397	-6.056026116	1.53E-06	0.000277184	4.928373296	cg24975558	PRUNE2	Intron	prune homolog 2 with BCH domain	158471	PRUNE2	Intron	PRUNE2	Intron
cg27086621	-0.146150209	0.777050248	-6.073474674	1.46E-06	0.000277184	4.975228076	cg27086621	SPATA31D1	Intron	SPATA31 subfamily D member 1	389763	LOC113596136	Intergenic_downstream	TLE1	Intergenic_upstream
cg08395267	-0.038257967	0.868929084	-6.047695064	1.56E-06	0.000280532	4.905994811	cg08395267	AIM2	Intron	absent in melanoma 2	9447	TRNAR-UCU	Exon	CADM3	Intergenic_upstream
cg22457995	-0.200742086	0.721669445	-6.046152919	1.57E-06	0.000280532	4.901851877	cg22457995	SOX5	Intron	SRY-box transcription factor 5	6660	SOX5	Intron	SOX5	Intron
cg18199845	-0.215246635	0.662811479	-6.043025319	1.58E-06	0.000281568	4.893449188	cg18199845	PKNOX2	Intron	PBX/knotted 1 homeobox 2	63876	PKNOX2	Intron	PKNOX2	Intron
cg05314634	-0.161992283	0.48940177	-6.038556899	1.60E-06	0.00028364	4.881443127	cg05314634	HDAC7	Intron	histone deacetylase 7	51564	HDAC7	Promoter	HDAC7	Promoter
cg18664554	-0.192846662	0.744732207	-6.0220159	1.67E-06	0.000295198	4.836988504	cg18664554	MECOM	Intron	MDS1 and EVI1 complex locus	2122	MECOM	Intron	MECOM	Intron
cg02430333	-0.075378606	0.71690039	-6.00947984	1.73E-06	0.000297108	4.803285794	cg02430333	SRXN1	Intron	sulfiredoxin 1	140809	FAM110A	Intron	FAM110A	Intron
cg02830912	-0.14914434	0.682641101	-6.009930797	1.73E-06	0.000297108	4.804498347	cg02830912	GRID2	Exon	glutamate ionotropic receptor delta type subunit 2	2895	GRID2	Exon	GRID2	Exon
cg04951122	-0.176800929	0.709103276	-6.001080293	1.77E-06	0.000297108	4.780698448	cg04951122	LINC01533	Intron	long intergenic non-protein coding RNA 1533	100996665	LOC113595383	Intergenic_downstream	ZNF507	Intron
cg05464599	-0.213153993	0.66731231	-5.999857533	1.78E-06	0.000297108	4.777409943	cg05464599	LRMDA	Intron	leucine rich melanocyte differentiation associated	83938	LRMDA	Intron	LRMDA	Intron
cg05724244	-0.194070519	0.574733939	-6.012523576	1.72E-06	0.000297108	4.811469667	cg05724244	DPF3	Intron	double PHD fingers 3	8110	DPF3	Intron	DPF3	Intron
cg07165689	-0.107406216	0.549969973	-6.000875043	1.77E-06	0.000297108	4.780146453	cg07165689	FOXB1	Intron	forkhead box B1	27023	LOC106973779	Intergenic_downstream	FOXB1	Intergenic_downstream
cg09520928	-0.183220019	0.786254829	-6.004110079	1.76E-06	0.000297108	4.788846395	cg09520928	CASC17	Intergenic_upstream	cancer susceptibility 17	101928165	LOC106984836	Intergenic_downstream	SOX9	Intron
cg11508089	-0.191437818	0.749725982	-6.007058767	1.74E-06	0.000297108	4.7967757	cg11508089	PCDH7	Exon	protocadherin 7	5099	PCDH7	Exon	PCDH7	Exon
cg19220585	-0.135731474	0.689722072	-5.997690585	1.79E-06	0.000297108	4.771581897	cg19220585	HPSE2	Intron	heparanase 2 (inactive)	60495	HPSE2	Intron	HPSE2	Intron
cg25487411	-0.1651033	0.559947258	-6.013705291	1.71E-06	0.000297108	4.814646857	cg25487411	LINC01605	Intergenic_downstream	long intergenic non-protein coding RNA 1605	100507420	LOC113601255	Intergenic_downstream	ZNF703	Intergenic_upstream
cg25517735	-0.117882554	0.691628112	-6.010916686	1.73E-06	0.000297108	4.807149198	cg25517735	DIO2-AS1	Intron	DIO2 antisense RNA 1	100628307	LOC106983583	Intergenic_upstream	DIO2	Intergenic_upstream
cg26636682	-0.159528999	0.672880252	-5.998139034	1.79E-06	0.000297108	4.772788034	cg26636682	KCNH5	fiveUTR	potassium voltage-gated channel subfamily H member 5	27133	KCNH5	Exon	KCNH5	fiveUTR
cg27147437	-0.142023168	0.756994042	-5.998896248	1.78E-06	0.000297108	4.774824585	cg27147437	FOXP1	Intron	forkhead box P1	27086	FOXP1	Intron	FOXP1	Intron
cg06998544	-0.091593489	0.756171196	-5.992728829	1.81E-06	0.00029747	4.758236079	cg06998544	ID4	Intergenic_downstream	inhibitor of DNA binding 4	3400	LOC113593952	Intron	ID4	Intron
cg22459894	-0.068614952	0.630955651	-5.994579992	1.80E-06	0.00029747	4.763215397	cg22459894	DPCD	Intron	deleted in primary ciliary dyskinesia homolog (mouse)	25911	POLL	Intergenic_downstream	POLL	Intergenic_downstream
cg23750795	-0.133388672	0.679987686	-5.992359129	1.81E-06	0.00029747	4.757241625	cg23750795	GDF5OS	Exon			GDF5	Exon	GDF5	Exon
cg04397146	-0.209978677	0.717104599	-5.988735173	1.83E-06	0.000299092	4.747493099	cg04397146	DAB1	Intron	DAB adaptor protein 1	1600	DAB1	Intron	DAB1	Intron
cg01594757	-0.114999515	0.835422087	-5.978898051	1.88E-06	0.00030582	4.721026986	cg01594757	CIT	Exon	citron rho-interacting serine/threonine kinase	11113	CIT	Exon	CIT	Exon
cg24305841	-0.237203482	0.567598057	-5.973946013	1.91E-06	0.000308606	4.707701649	cg24305841	NFIB	Intron	nuclear factor I B	4781	NFIB	Intron	NFIB	Intron
cg20897906	-0.209172526	0.662024206	-5.971765121	1.92E-06	0.000309098	4.701832662	cg20897906	THORLNC	Intron	testis associated oncogenic lncRNA	100506797	INSIG2	Intergenic_downstream	INSIG2	Intergenic_downstream
cg01676484	-0.064075466	0.816133944	-5.968827977	1.93E-06	0.000310231	4.69392808	cg01676484	RUNX2	Intron	RUNX family transcription factor 2	860	RUNX2	Intron	RUNX2	Intron
cg18450367	-0.142055537	0.633052383	-5.967000313	1.94E-06	0.000310441	4.689009123	cg18450367	LINC01804	Intergenic_downstream	long intergenic non-protein coding RNA 1804	101926966	LOC113592496	Intergenic_downstream	MYCN	Intergenic_upstream
cg01740609	-0.162078098	0.588589169	-5.939043276	2.10E-06	0.000319856	4.61374126	cg01740609	TEX41	Intergenic_upstream	testis expressed 41	401014	LOC106966812	Exon	ZEB2	Intergenic_upstream
cg05441248	0.105905791	0.159591606	5.947278965	2.05E-06	0.000319856	4.635918706	cg05441248	NRXN1	fiveUTR	neurexin 1	9378	NRXN1	Exon	NRXN1	Exon
cg05531564	-0.238225051	0.623575871	-5.948290905	2.04E-06	0.000319856	4.638643432	cg05531564	LINC01582	Intron	long intergenic non-protein coding RNA 1582	101927332	LOC113602121	Intergenic_downstream	ARRDC4	Intergenic_downstream
cg07929848	-0.164973904	0.50057482	-5.946371222	2.05E-06	0.000319856	4.633474486	cg07929848	PBX1	Intergenic_upstream	PBX homeobox 1	5087	LOC113603991	Intergenic_downstream	PBX1	Intergenic_upstream
cg08049977	-0.142794123	0.752897532	-5.951229351	2.03E-06	0.000319856	4.646555088	cg08049977	EBF1	Intron	EBF transcription factor 1	1879	EBF1	Intron	EBF1	Intron
cg10243630	-0.112128111	0.845043326	-5.940046564	2.09E-06	0.000319856	4.616443169	cg10243630	ESRRG	Intron	estrogen related receptor gamma	2104	ESRRG	Intron	ESRRG	Intron
cg14252141	0.094134251	0.178465542	5.941050876	2.08E-06	0.000319856	4.61914778	cg14252141	FOXF2	Promoter	forkhead box F2	2295	LOC113593905	Intron	FOXF2	Promoter
cg14530275	-0.218455693	0.709323777	-5.950671045	2.03E-06	0.000319856	4.645051907	cg14530275	BNC2	Intron	basonuclin zinc finger protein 2	54796	BNC2	Intron	BNC2	Intron
cg15284809	-0.234709207	0.501105678	-5.945030526	2.06E-06	0.000319856	4.629864395	cg15284809	SLC8A1	Intron	solute carrier family 8 member A1	6546	LOC113592497	fiveUTR	SLC8A1	Intergenic_upstream
cg16774566	-0.176651995	0.816109338	-5.94103477	2.08E-06	0.000319856	4.619104407	cg16774566	PUM1	Exon	pumilio RNA binding family member 1	9698	PUM1	Exon	PUM1	Exon
cg23257821	-0.134284888	0.736716935	-5.948030813	2.04E-06	0.000319856	4.63794312	cg23257821	SLC38A6	Intron	solute carrier family 38 member 6	145389	LOC106974557	Intergenic_upstream	SLC38A6	Intergenic_downstream
cg01865313	-0.091358943	0.777128346	-5.929350172	2.15E-06	0.00032571	4.587634204	cg01865313	LINC01088	Intron	long intergenic non-protein coding RNA 1088	100505875	NAA11	Intergenic_downstream	GK2	Intergenic_downstream
cg03612954	-0.139248824	0.691071138	-5.930438823	2.14E-06	0.00032571	4.590566605	cg03612954	NRSN2-AS1	threeUTR	NRSN2 antisense RNA 1	100507459	SOX12	threeUTR	SOX12	Intergenic_downstream
cg07763739	-0.099596903	0.791322964	-5.926355046	2.17E-06	0.000325734	4.57956615	cg07763739	PINX1	Intron	PIN2 (TERF1) interacting telomerase inhibitor 1	54984	PINX1	Intron	PINX1	Intron
cg13678703	-0.111576242	0.760384424	-5.92755131	2.16E-06	0.000325734	4.582788622	cg13678703	SLC4A10	Exon	solute carrier family 4 member 10	57282	SLC4A10	Intron	SLC4A10	Intron
cg08897780	-0.10410972	0.745653838	-5.921245301	2.20E-06	0.000327142	4.565800717	cg08897780	FGF8	Intergenic_downstream	fibroblast growth factor 8	2253	FGF8	Intergenic_downstream	FGF8	Intergenic_downstream
cg21999756	-0.106274586	0.700614874	-5.921208284	2.20E-06	0.000327142	4.565700987	cg21999756	DAB2IP	fiveUTR	DAB2 interacting protein	153090	LOC113592863	fiveUTR	DAB2IP	Promoter
cg26506340	-0.118175535	0.793259379	-5.920355562	2.20E-06	0.000327142	4.563403646	cg26506340	MIR924HG	Intron	MIR924 host gene	647946	LOC113602248	Intergenic_downstream	CELF4	Intergenic_upstream
cg14862397	-0.165896662	0.78264381	-5.916702314	2.23E-06	0.000328074	4.553560862	cg14862397	ZFPM2	Intron	zinc finger protein, FOG family member 2	23414	ZFPM2	Intron	ZFPM2	Intron
cg18359083	-0.197597127	0.714320418	-5.916396103	2.23E-06	0.000328074	4.552735816	cg18359083	FOXP2	threeUTR	forkhead box P2	93986	FOXP2	Exon	FOXP2	Exon
cg02119494	-0.200092489	0.639381199	-5.912126956	2.25E-06	0.000330592	4.541232619	cg02119494	LINC00593	Intergenic_downstream	long intergenic non-protein coding RNA 593	414926	LOC113602033	Intergenic_downstream	TLE3	Intergenic_downstream
cg12126703	-0.099714728	0.843088311	-5.907579206	2.28E-06	0.000333386	4.528977605	cg12126703	RALGAPA2	Intron	Ral GTPase activating protein catalytic subunit alpha 2	57186	RALGAPA2	Intron	RALGAPA2	Intron
cg09282698	-0.207125524	0.643626377	-5.905966206	2.29E-06	0.000333548	4.524630709	cg09282698	FBXW7	Intron	F-box and WD repeat domain containing 7	55294	FBXW7	fiveUTR	FBXW7	Intron
cg16165290	-0.099361126	0.812907355	-5.896244087	2.35E-06	0.000339814	4.49842739	cg16165290	ZSWIM6	Intron	zinc finger SWIM-type containing 6	57688	ZSWIM6	Intron	ZSWIM6	Intron
cg19762578	-0.242717196	0.644172563	-5.897078344	2.35E-06	0.000339814	4.500676105	cg19762578	MORN5	Intron	MORN repeat containing 5	254956	MORN5	Intron	MORN5	Intron
cg20582188	-0.165532997	0.563089322	-5.891594831	2.38E-06	0.000342803	4.485894752	cg20582188	LINC01111	Promoter	long intergenic non-protein coding RNA 1111	101926978	ZFHX4	Intergenic_upstream	ZFHX4	Intergenic_upstream
cg25836410	-0.18319698	0.651475328	-5.88902723	2.40E-06	0.000343879	4.478972962	cg25836410	FOXP1	Intergenic_downstream	forkhead box P1	27086	LOC113594623	Intergenic_upstream	FOXP1	Intergenic_downstream
cg04725311	-0.169497474	0.524843725	-5.886087284	2.42E-06	0.000344003	4.47104696	cg04725311	LINC00682	Intergenic_downstream	long intergenic non-protein coding RNA 682	101927074	TMEM33	Intergenic_upstream	TMEM33	Intergenic_upstream
cg22250678	-0.166070552	0.673642409	-5.886572194	2.42E-06	0.000344003	4.472354295	cg22250678	ZNF521	Intron	zinc finger protein 521	25925	ZNF521	Intron	ZNF521	Intron
cg13683938	-0.176349786	0.712825689	-5.882794172	2.44E-06	0.000345777	4.462168277	cg13683938	TMX2-CTNND1	fiveUTR	TMX2-CTNND1 readthrough (NMD candidate)	100528016	CTNND1	fiveUTR	CTNND1	Exon
cg09387286	-0.19410648	0.649322611	-5.879826639	2.46E-06	0.000347258	4.454166899	cg09387286	EVX1-AS	Intron	EVX1 antisense RNA	101410536	LOC113604249	Intergenic_upstream	EVX1	Intergenic_downstream
cg25165498	-0.203622741	0.753795131	-5.872404565	2.51E-06	0.000352988	4.434152646	cg25165498	TAOK3	fiveUTR	TAO kinase 3	51347	TAOK3	fiveUTR	TAOK3	Exon
cg02069735	-0.213120897	0.709251077	-5.857027926	2.62E-06	0.000357308	4.392678939	cg02069735	LINC00922	Intergenic_upstream	long intergenic non-protein coding RNA 922	283867	LOC113604438	Intergenic_upstream	CDH5	Intergenic_upstream
cg05966565	-0.168906075	0.806434323	-5.861503804	2.58E-06	0.000357308	4.404752513	cg05966565	HDAC9	Exon	histone deacetylase 9	9734	HDAC9	Exon	HDAC9	Exon
cg09172296	0.136347607	0.287723413	5.857521343	2.61E-06	0.000357308	4.394009972	cg09172296	SKIDA1	fiveUTR	SKI/DACH domain containing 1	387640	SKIDA1	fiveUTR	SKIDA1	fiveUTR
cg09175523	-0.184717523	0.420802663	-5.861885529	2.58E-06	0.000357308	4.405782159	cg09175523	CFAP77	Intron	cilia and flagella associated protein 77	389799	CFAP77	Intron	CFAP77	Intron
cg11855699	-0.168266875	0.781935997	-5.860503018	2.59E-06	0.000357308	4.402053008	cg11855699	SHTN1	Intron	shootin 1	57698	SHTN1	Intron	SHTN1	Intron
cg17355973	-0.169326484	0.77953686	-5.865471121	2.56E-06	0.000357308	4.415453377	cg17355973	RNF220	Intron	ring finger protein 220	55182	LOC113599388	Intron	RNF220	Intron
cg18724036	-0.208058401	0.67972605	-5.862397863	2.58E-06	0.000357308	4.407164089	cg18724036	TSHZ2	Intron	teashirt zinc finger homeobox 2	128553	TSHZ2	Intron	TSHZ2	Intron
cg23145794	-0.125999506	0.704960961	-5.859690859	2.60E-06	0.000357308	4.399862264	cg23145794	RALGAPA2	Intron	Ral GTPase activating protein catalytic subunit alpha 2	57186	RALGAPA2	Intron	RALGAPA2	Intron
cg05303585	-0.188559326	0.604366872	-5.854600395	2.63E-06	0.000358365	4.386130297	cg05303585	BCL11A	threeUTR	BCL11 transcription factor A	53335	BCL11A	Intron	BCL11A	Intron
cg04559534	-0.171677871	0.575286238	-5.851942905	2.65E-06	0.000358512	4.378960953	cg04559534	MORN5	Intron	MORN repeat containing 5	254956	MORN5	Intron	MORN5	Intron
cg19577171	-0.188994823	0.672486821	-5.847829622	2.68E-06	0.000358512	4.367863466	cg19577171	PAX2	Intron	paired box 2	5076	PAX2	Intron	PAX2	Intron
cg20565449	-0.185548489	0.834176524	-5.848130839	2.68E-06	0.000358512	4.368676167	cg20565449	MIR4527	Intergenic_downstream	microRNA 4527	100616264	LOC113602260	Intergenic_downstream	SMAD2	Intergenic_downstream
cg22928410	-0.159511759	0.679175029	-5.848202776	2.68E-06	0.000358512	4.368870258	cg22928410	MPPED2	Intergenic_upstream	metallophosphoesterase domain containing 2	744	MPPED2	Intergenic_upstream	MPPED2	Intergenic_upstream
cg25533356	-0.160481839	0.773148477	-5.84978412	2.67E-06	0.000358512	4.373136737	cg25533356	MCTP1	Intron	multiple C2 and transmembrane domain containing 1	79772	MCTP1	Intron	MCTP1	Intron
cg04537173	-0.083878016	0.817444278	-5.844599422	2.71E-06	0.000360384	4.359147894	cg04537173	LHX1-DT	Intergenic_downstream	LHX1 divergent transcript	102723471	LOC113592673	Intergenic_downstream	LHX1	Intergenic_upstream
cg01340195	-0.087627462	0.860217934	-5.842140401	2.72E-06	0.000361514	4.352512721	cg01340195	TBC1D5	Intron	TBC1 domain family member 5	9779	TBC1D5	Intron	TBC1D5	Intron
cg10588962	0.192841642	0.308099566	5.840772141	2.73E-06	0.000361581	4.348820615	cg10588962	HOXB3	fiveUTR	homeobox B3	3213	HOXB3	fiveUTR	HOXB5	Intergenic_downstream
cg20093839	-0.106734064	0.833686345	-5.839411495	2.74E-06	0.000361645	4.34514896	cg20093839	MEIS1	Intron	Meis homeobox 1	4211	MEIS1	Intron	MEIS1	Intron
cg23204838	-0.124513193	0.817949861	-5.83701025	2.76E-06	0.000362735	4.338669051	cg23204838	LINC01685	Intergenic_downstream	long intergenic non-protein coding RNA 1685	105378656	LOC113599109	Intergenic_downstream	RRAGC	Intergenic_downstream
cg06352032	-0.135925023	0.796811077	-5.832457335	2.80E-06	0.000364694	4.326381932	cg06352032	ZFHX4	Intron	zinc finger homeobox 4	79776	ZFHX4	Intron	ZFHX4	Intron
cg19607362	-0.140671356	0.77143591	-5.833101429	2.79E-06	0.000364694	4.328120235	cg19607362	KLF7	threeUTR	KLF transcription factor 7	8609	KLF7	threeUTR	KLF7	Intergenic_downstream
cg17982054	-0.138382016	0.70412301	-5.828594719	2.83E-06	0.000365995	4.315956927	cg17982054	TRPS1	Intron	transcriptional repressor GATA binding 1	7227	TRPS1	Intron	TRPS1	Intron
cg18850418	-0.164452751	0.665190616	-5.829600498	2.82E-06	0.000365995	4.318671544	cg18850418	LTBP1	Intron	latent transforming growth factor beta binding protein 1	4052	LTBP1	Intron	LTBP1	Intron
cg23233532	-0.220701328	0.702408243	-5.824779504	2.86E-06	0.000367271	4.30565912	cg23233532	NFIB	fiveUTR	nuclear factor I B	4781	NFIB	Intron	NFIB	Intron
cg26917764	-0.108719358	0.811098946	-5.82600787	2.85E-06	0.000367271	4.308974733	cg26917764	MAPKAP1	Intron	MAPK associated protein 1	79109	MAPKAP1	Intron	MAPKAP1	Intron
cg23917034	-0.188261856	0.541516979	-5.820491061	2.89E-06	0.000370302	4.294083141	cg23917034	NFIB	Intron	nuclear factor I B	4781	NFIB	Intron	NFIB	Intron
cg15293322	-0.145882678	0.513668249	-5.818009161	2.91E-06	0.000371537	4.287383222	cg15293322	MIR297	Intergenic_downstream	microRNA 297	100126354	LOC106966338	Intergenic_downstream	PITX2	Intergenic_upstream
cg11152629	-0.177375408	0.770212972	-5.815259346	2.93E-06	0.000371791	4.279959711	cg11152629	MAP3K20-AS1	Intron	MAP3K20 antisense RNA 1	339751	MAP3K20	Intron	CDCA7	Intron
cg23179977	-0.178771979	0.728313712	-5.815588565	2.93E-06	0.000371791	4.280848503	cg23179977	TFEC	Intergenic_downstream	transcription factor EC	22797	LOC106970642	Intergenic_downstream	TFEC	Intergenic_downstream
cg11074151	-0.149707742	0.728718736	-5.80922824	2.98E-06	0.000372889	4.263676596	cg11074151	RBM6	fiveUTR	RNA binding motif protein 6	10180	RBM6	fiveUTR	RBM6	Exon
cg14890920	-0.229367279	0.614111003	-5.810364836	2.97E-06	0.000372889	4.266745376	cg14890920	LINC01605	Intergenic_downstream	long intergenic non-protein coding RNA 1605	100507420	LOC113601255	Intergenic_upstream	ZNF703	Intergenic_upstream
cg23435453	-0.205944471	0.694737259	-5.810789681	2.97E-06	0.000372889	4.267892431	cg23435453	PKNOX2	Intron	PBX/knotted 1 homeobox 2	63876	PKNOX2	Intron	PKNOX2	Intron
cg26432184	-0.174195754	0.508419224	-5.810723807	2.97E-06	0.000372889	4.267714577	cg26432184	LINC01876	Intron	long intergenic non-protein coding RNA 1876	101929378	LOC106979109	Intergenic_downstream	NR4A2	Intergenic_downstream
cg01587716	-0.14060323	0.434728907	-5.807936745	2.99E-06	0.000372956	4.260189513	cg01587716	DLG2	Exon	discs large MAGUK scaffold protein 2	1740	DLG2	fiveUTR	DLG2	Exon
cg27649989	-0.146388852	0.631374482	-5.802426834	3.03E-06	0.000377324	4.245311655	cg27649989	ZNF618	Intergenic_upstream	zinc finger protein 618	114991	LOC106978606	Intergenic_upstream	ZNF618	Intron
cg09030000	-0.137703658	0.772918036	-5.801146531	3.04E-06	0.000377388	4.241854371	cg09030000	CRPPA-AS1	Intergenic_upstream	CRPPA antisense RNA 1	100506025	LOC113603116	Intergenic_upstream	CRPPA	Intergenic_downstream
cg01637769	-0.187125626	0.764966965	-5.797342366	3.08E-06	0.000380053	4.231581279	cg01637769	LINC01524	Intergenic_downstream	long intergenic non-protein coding RNA 1524	101927700	LOC113595736	Intron	TSHZ2	Intron
cg08608204	-0.122930378	0.740675553	-5.795242194	3.09E-06	0.000380678	4.225909497	cg08608204	AHDC1	Intron	AT-hook DNA binding motif containing 1	27245	AHDC1	Intron	STX12	Intron
cg23739143	-0.159938052	0.540106201	-5.794322513	3.10E-06	0.000380678	4.223425716	cg23739143	LINC01101	Intergenic_upstream	long intergenic non-protein coding RNA 1101	84931	LOC113598270	Intergenic_upstream	INHBB	Intergenic_downstream
cg17752622	-0.085939623	0.786100901	-5.791714778	3.12E-06	0.000380932	4.216382789	cg17752622	MAP4K4	Exon	mitogen-activated protein kinase kinase kinase kinase 4	9448	MAP4K4	Exon	MAP4K4	Exon
cg18056436	0.106965649	0.190976054	5.791678519	3.12E-06	0.000380932	4.216284859	cg18056436	SKIDA1	fiveUTR	SKI/DACH domain containing 1	387640	SKIDA1	fiveUTR	SKIDA1	fiveUTR
cg05185512	-0.188084248	0.65282977	-5.790193624	3.14E-06	0.000381233	4.212274335	cg05185512	MIR4778	Intergenic_downstream	microRNA 4778	100616464	MEIS1	Intergenic_upstream	MEIS1	Intron
cg18281859	-0.196188497	0.742817634	-5.786999676	3.16E-06	0.000382082	4.203647504	cg18281859	KLHL14	Intron	kelch like family member 14	57565	KLHL14	Intron	KLHL14	Intron
cg27556492	-0.110166013	0.83259254	-5.788173576	3.15E-06	0.000382082	4.206818255	cg27556492	LINC01653	Intron	long intergenic non-protein coding RNA 1653	101929631	LOC106979494	Intergenic_downstream	RRP15	Intergenic_upstream
cg01236822	-0.169979119	0.80104629	-5.783328562	3.20E-06	0.000384674	4.193731261	cg01236822	AHDC1	Intron	AT-hook DNA binding motif containing 1	27245	AHDC1	Intron	STX12	Intron
cg02072088	-0.169689825	0.790887679	-5.777291351	3.25E-06	0.000389739	4.177422455	cg02072088	LOC101928441	Intron			SOX5	Intergenic_downstream	ETNK1	Intergenic_downstream
cg08153906	-0.16483715	0.648740489	-5.774364104	3.27E-06	0.000389739	4.169514234	cg08153906	HDAC9	Intron	histone deacetylase 9	9734	HDAC9	Intron	HDAC9	Intron
cg14631221	-0.068226124	0.864119455	-5.773128006	3.29E-06	0.000389739	4.166174687	cg14631221	TRPC4AP	Exon	transient receptor potential cation channel subfamily C member 4 associated protein	26133	TRPC4AP	Exon	TRPC4AP	Exon
cg18734884	-0.091334594	0.854552023	-5.771815889	3.30E-06	0.000389739	4.162629682	cg18734884	ESRRG	Intron	estrogen related receptor gamma	2104	ESRRG	Intron	ESRRG	Intron
cg25030581	-0.167379575	0.543320661	-5.773378558	3.28E-06	0.000389739	4.166851605	cg25030581	ESRRB	Intron	estrogen related receptor beta	2103	ESRRB	Intron	ESRRB	Intron
cg25409532	-0.175518083	0.840557466	-5.771503089	3.30E-06	0.000389739	4.161784566	cg25409532	TLL2	Intron	tolloid like 2	7093	TLL2	Intron	TLL2	Intron
cg16921308	-0.176276026	0.770304002	-5.769138583	3.32E-06	0.000391022	4.155396043	cg16921308	LINC01206	Intergenic_downstream	long intergenic non-protein coding RNA 1206	100996490	LOC106967364	Intergenic_upstream	ATP11B	Intergenic_upstream
cg09259954	-0.167518299	0.71031981	-5.766121332	3.35E-06	0.000391972	4.147243533	cg09259954	MYO3B	Intron	myosin IIIB	140469	MYO3B	Intron	MYO3B	Intron
cg13231428	-0.163350268	0.720008949	-5.761388887	3.39E-06	0.000391972	4.134455794	cg13231428	PPM1E	Exon	protein phosphatase, Mg2+/Mn2+ dependent 1E	22843	PPM1E	Exon	PPM1E	Exon
cg14728698	-0.212028632	0.643741366	-5.762280139	3.38E-06	0.000391972	4.136864163	cg14728698	SOX14	Intergenic_upstream	SRY-box transcription factor 14	8403	LOC113599783	Intergenic_upstream	SOX14	Intergenic_upstream
cg15332580	-0.201745204	0.716081037	-5.762039728	3.39E-06	0.000391972	4.136214519	cg15332580	LOC101927450	Intergenic_upstream	uncharacterized LOC101927450	101927450	LOC106975320	Intergenic_upstream	TLE4	Intron
cg19106526	-0.11195091	0.753751511	-5.762451618	3.38E-06	0.000391972	4.137327532	cg19106526	ERI3	Intergenic_upstream	ERI1 exoribonuclease family member 3	79033	LOC106970192	Intron	ERI3	Promoter
cg22090756	-0.12250836	0.790555755	-5.763005164	3.38E-06	0.000391972	4.138823319	cg22090756	LOC100507373	threeUTR			ADGRL1	threeUTR	ASF1B	Intergenic_upstream
cg21583010	-0.139003796	0.515400196	-5.758979695	3.41E-06	0.000393336	4.127945427	cg21583010	LOC100507065	Intron			LOC113602836	Intergenic_downstream	MSRB3	Intergenic_downstream
cg19627326	-0.125823227	0.734286852	-5.757342406	3.43E-06	0.000393883	4.123520824	cg19627326	TAF4B	Intron	TATA-box binding protein associated factor 4b	6875	TAF4B	Intron	TAF4B	Intron
cg10603464	-0.191724249	0.571382388	-5.75383226	3.46E-06	0.000395241	4.114034621	cg10603464	LOC101929622	Intron	uncharacterized LOC101929622	101929622	ERLIN2	Promoter	ERLIN2	Promoter
cg21055442	-0.233709509	0.480726295	-5.754664192	3.45E-06	0.000395241	4.116282973	cg21055442	THEG5	Intron			LOC113595349	Intergenic_downstream	TSHZ3	Intergenic_upstream
cg06760134	-0.146274869	0.762302186	-5.751870289	3.48E-06	0.000395469	4.108732134	cg06760134	TFEC	Intron	transcription factor EC	22797	TFEC	Intergenic_upstream	TFEC	Intron
cg16277133	-0.174092464	0.813862791	-5.750281131	3.50E-06	0.000395469	4.104437098	cg16277133	AUTS2	Intron	activator of transcription and developmental regulator AUTS2	26053	AUTS2	Intron	AUTS2	Intron
cg26494640	-0.213811966	0.646193791	-5.750537061	3.49E-06	0.000395469	4.10512881	cg26494640	PROX1	Intron	prospero homeobox 1	5629	PROX1	Intron	PROX1	Intron
cg19090034	0.127015115	0.650274158	5.748683541	3.51E-06	0.000395998	4.100119161	cg19090034	LINC01122	Intron	long intergenic non-protein coding RNA 1122	400955	LOC106976764	Exon	FANCL	Intergenic_upstream
cg00282704	0.12253365	0.17478765	5.742049975	3.58E-06	0.00039721	4.082188873	cg00282704	MIR1915HG	Promoter	MIR1915 host gene	399726	CASC10	Promoter	SKIDA1	Exon
cg01220800	-0.117124641	0.806030806	-5.744281086	3.55E-06	0.00039721	4.088219701	cg01220800	SOX6	Exon	SRY-box transcription factor 6	55553	SOX6	Exon	SOX6	Exon
cg01393027	-0.135259939	0.812430392	-5.740693039	3.59E-06	0.00039721	4.078520886	cg01393027	LINC02178	Exon	long intergenic non-protein coding RNA 2178	105371248	LOC113595260	Exon	BRD7	Exon
cg01979535	-0.170363135	0.626827405	-5.735606919	3.64E-06	0.00039721	4.064771686	cg01979535	CRACD	fiveUTR	capping protein inhibiting regulator of actin dynamics	57482	KIAA1211	Exon	KIAA1211	Exon
cg02500125	-0.131983214	0.650605283	-5.745711069	3.54E-06	0.00039721	4.092084918	cg02500125	ZNF503	Intron	zinc finger protein 503	84858	LOC106969686	Intron	ZNF503	Intergenic_downstream
cg09224034	-0.16386658	0.380381143	-5.739528024	3.60E-06	0.00039721	4.075371625	cg09224034	DYSF	Intergenic_downstream	dysferlin	8291	LOC113603182	Intergenic_upstream	DYSF	Intergenic_downstream
cg12292083	-0.153252895	0.575865924	-5.737070376	3.62E-06	0.00039721	4.068727933	cg12292083	SEM1	Intergenic_upstream	SEM1 26S proteasome subunit	7979	LOC113603048	Intron	DLX6	Intron
cg18962968	-0.128930229	0.736080833	-5.739888283	3.60E-06	0.00039721	4.076345483	cg18962968	ERI3	Intron	ERI1 exoribonuclease family member 3	79033	ERI3	Intron	ERI3	Intron
cg22101208	-0.218217925	0.595411736	-5.736310958	3.63E-06	0.00039721	4.066674966	cg22101208	KIF16B	Intron	kinesin family member 16B	55614	LOC113602583	Promoter	KIF16B	Intron
cg23834309	-0.197079666	0.776443879	-5.738881254	3.61E-06	0.00039721	4.073623256	cg23834309	SLIT3	Intron	slit guidance ligand 3	6586	SLIT3	Intron	SLIT3	Intron
cg25126226	-0.07047762	0.863836181	-5.737198747	3.62E-06	0.00039721	4.069074962	cg25126226	MRM1	Intergenic_downstream	mitochondrial rRNA methyltransferase 1	79922	MRM1	Intergenic_downstream	MRM1	Intergenic_downstream
cg25210423	-0.109527808	0.876752494	-5.733645626	3.66E-06	0.000398177	4.059469465	cg25210423	FBXW11	Exon	F-box and WD repeat domain containing 11	23291	FBXW11	fiveUTR	FBXW11	Intron
cg01935616	-0.174685798	0.780726311	-5.730228557	3.69E-06	0.000399768	4.050231256	cg01935616	LOC101927502	Intergenic_downstream			LOC106989185	Intron	TLE1	Intergenic_upstream
cg04665471	-0.197428488	0.725149206	-5.730054208	3.69E-06	0.000399768	4.049759881	cg04665471	LINC00856	Intron	long intergenic non-protein coding RNA 856	100132987	LOC106969717	Intergenic_upstream	POLR3A	Intergenic_upstream
cg01137681	-0.126414806	0.701767646	-5.71790615	3.82E-06	0.000404253	4.016912912	cg01137681	TEAD1	fiveUTR	TEA domain transcription factor 1	7003	TEAD1	fiveUTR	TEAD1	fiveUTR
cg02791630	-0.214749612	0.714937729	-5.721240032	3.78E-06	0.000404253	4.025927972	cg02791630	FBXL4	Intergenic_upstream	F-box and leucine rich repeat protein 4	26235	FBXL4	Intergenic_upstream	FBXL4	Intergenic_upstream
cg03896934	-0.116077828	0.38029533	-5.717573108	3.82E-06	0.000404253	4.016012318	cg03896934	RIMS4	Intron	regulating synaptic membrane exocytosis 4	140730	RIMS4	Intron	RIMS4	Intron
cg05338001	-0.09394195	0.61570232	-5.719739767	3.80E-06	0.000404253	4.021871204	cg05338001	CXXC5	Promoter	CXXC finger protein 5	51523	CXXC5	Intergenic_upstream	CXXC5	Intergenic_upstream
cg05874175	-0.095341933	0.66996902	-5.719644921	3.80E-06	0.000404253	4.021614735	cg05874175	BTRC	Exon	beta-transducin repeat containing E3 ubiquitin protein ligase	8945	LOC113600267	Promoter	BTRC	Intron
cg12635485	-0.153350183	0.776086225	-5.723611896	3.76E-06	0.000404253	4.03234138	cg12635485	KCTD15	Intergenic_downstream	potassium channel tetramerization domain containing 15	79047	LOC113595307	Intergenic_downstream	KCTD15	Intergenic_downstream
cg20817759	-0.113206894	0.856707929	-5.721375349	3.78E-06	0.000404253	4.02629387	cg20817759	LOC105375304	Promoter			LOC113604222	Intergenic_downstream	SNX10	Intergenic_downstream
cg22602565	-0.086087037	0.792363294	-5.719774417	3.80E-06	0.000404253	4.021964901	cg22602565	LHX1-DT	Intron	LHX1 divergent transcript	102723471	LOC113592673	Intergenic_downstream	LHX1	Intergenic_upstream
cg05809127	-0.157218911	0.705968224	-5.713758105	3.86E-06	0.000406183	4.005695647	cg05809127	RBM39	threeUTR	RNA binding motif protein 39	9584	RBM39	Exon	RBM39	Exon
cg06280003	0.211449708	0.270591704	5.714579549	3.85E-06	0.000406183	4.007917077	cg06280003	HOXC4	Intron	homeobox C4	3221	HOXC4	Intron	HOXC4	Promoter
cg02115892	-0.165187743	0.553495201	-5.709476314	3.91E-06	0.000408076	3.99411595	cg02115892	WASF2	threeUTR	WASP family member 2	10163	WASF2	threeUTR	GPR3	Intergenic_downstream
cg02661353	-0.223236979	0.691040877	-5.70693736	3.93E-06	0.000408076	3.987249236	cg02661353	MIR4527	Intergenic_downstream	microRNA 4527	100616264	LOC113602260	Intergenic_downstream	SMAD2	Intergenic_downstream
cg13357053	-0.191033284	0.614265203	-5.707769667	3.92E-06	0.000408076	3.989500276	cg13357053	IL20RB	Intergenic_downstream	interleukin 20 receptor subunit beta	53833	LOC113600060	Intergenic_upstream	IL20RB	Intron
cg13895794	-0.154255658	0.742760046	-5.709960093	3.90E-06	0.000408076	3.995424323	cg13895794	ZFHX3	Intron	zinc finger homeobox 3	463	LOC113604338	Intergenic_downstream	ZFHX3	Intergenic_upstream
cg20026123	-0.139278132	0.747385246	-5.706969452	3.93E-06	0.000408076	3.987336031	cg20026123	LHX1-DT	Intron	LHX1 divergent transcript	102723471	LOC113592673	Intergenic_downstream	LHX1	Intergenic_upstream
cg08372282	-0.103850477	0.593050909	-5.702850482	3.98E-06	0.000408141	3.976195533	cg08372282	RRAGC	Intergenic_downstream	Ras related GTP binding C	64121	LOC113599108	Intergenic_upstream	RRAGC	Exon
cg13466649	-0.14033112	0.734223047	-5.702873475	3.98E-06	0.000408141	3.976257721	cg13466649	NRG1	Intron	neuregulin 1	3084	NRG1	Intron	NRG1	Intron
cg19492291	-0.200006894	0.711013482	-5.705815271	3.95E-06	0.000408141	3.984214411	cg19492291	TAOK3	fiveUTR	TAO kinase 3	51347	TAOK3	fiveUTR	TAOK3	Exon
cg20959113	-0.188971839	0.542568975	-5.702840409	3.98E-06	0.000408141	3.976168286	cg20959113	LRMDA	Intergenic_downstream	leucine rich melanocyte differentiation associated	83938	LOC113600189	Intergenic_upstream	LRMDA	threeUTR
cg07502526	-0.176991857	0.797302113	-5.69849939	4.03E-06	0.000411867	3.964426468	cg07502526	LINC01793	Intron	long intergenic non-protein coding RNA 1793	101927285	LOC113603243	Intron	FANCL	Intergenic_upstream
cg06750538	-0.161692032	0.623788183	-5.697163719	4.04E-06	0.000412243	3.96081352	cg06750538	MEIS1	Intron	Meis homeobox 1	4211	MEIS1	Intron	MEIS1	Intron
cg04428702	-0.168594378	0.605660147	-5.695186586	4.06E-06	0.000412276	3.955465305	cg04428702	LSINCT5	Intergenic_upstream	long stress-induced non-coding transcript 5	101234261	LOC113603654	Intergenic_downstream	IRX2	Intergenic_downstream
cg09391144	-0.161622658	0.703673172	-5.694540699	4.07E-06	0.000412276	3.953718125	cg09391144	ZBTB20	Intron	zinc finger and BTB domain containing 20	26137	ZBTB20	Intron	ZBTB20	Intergenic_upstream
cg23192496	-0.140228994	0.562341958	-5.694151127	4.07E-06	0.000412276	3.952664291	cg23192496	ANKFN1	Intergenic_downstream	ankyrin repeat and fibronectin type III domain containing 1	162282	LOC113592641	Intergenic_upstream	NOG	Intergenic_upstream
cg17285630	-0.162938372	0.57774793	-5.691928964	4.10E-06	0.000413663	3.946652982	cg17285630	LHX1-DT	Intergenic_downstream	LHX1 divergent transcript	102723471	LOC113592673	Intergenic_downstream	LHX1	Intergenic_upstream
cg03639871	-0.153184947	0.41140058	-5.690540055	4.11E-06	0.000414116	3.94289566	cg03639871	LOC100506207	Intron	uncharacterized LOC100506207	100506207	SLC35B3	Intergenic_upstream	SLC35B3	Intergenic_upstream
cg09837977	-0.165917806	0.748470961	-5.688665745	4.13E-06	0.000415122	3.937825094	cg09837977	LRRN3	fiveUTR	leucine rich repeat neuronal 3	54674	IMMP2L	fiveUTR	IMMP2L	Intron
cg15160556	-0.18709814	0.611322576	-5.686852907	4.15E-06	0.000416063	3.932920697	cg15160556	LINC01572	Intron	long intergenic non-protein coding RNA 1572	101927957	PMFBP1	Intergenic_upstream	PMFBP1	Intron
cg05284821	-0.114107244	0.398869944	-5.685058343	4.17E-06	0.000416175	3.928065607	cg05284821	ZFPM2	Intron	zinc finger protein, FOG family member 2	23414	LOC113600617	Intergenic_upstream	ZFPM2	Intergenic_upstream
cg21431551	-0.17895927	0.838359367	-5.684800013	4.18E-06	0.000416175	3.927366701	cg21431551	GDF5	Intron	growth differentiation factor 5	8200	GDF5	Promoter	GDF5	fiveUTR
cg23037560	-0.106215439	0.723145264	-5.683499431	4.19E-06	0.000416547	3.923847958	cg23037560	AUTS2	Exon	activator of transcription and developmental regulator AUTS2	26053	AUTS2	Intron	AUTS2	Intron
cg05000269	-0.190909686	0.713577801	-5.682184459	4.21E-06	0.000416937	3.920290218	cg05000269	SOX14	Intergenic_upstream	SRY-box transcription factor 14	8403	LOC113599783	Intergenic_upstream	SOX14	Intergenic_upstream
cg03749109	-0.153310626	0.74826412	-5.672063048	4.33E-06	0.00041757	3.89290384	cg03749109	BCL11A	threeUTR	BCL11 transcription factor A	53335	BCL11A	Intron	BCL11A	Intron
cg06815585	-0.146617562	0.457369232	-5.677570333	4.26E-06	0.00041757	3.907805871	cg06815585	NOG	Intergenic_downstream	noggin	9241	LOC106989978	Intergenic_upstream	NOG	Intron
cg10784341	-0.227120906	0.727536557	-5.673016564	4.31E-06	0.00041757	3.89548402	cg10784341	PHACTR2	Intron	phosphatase and actin regulator 2	9749	PHACTR2	fiveUTR	PHACTR2	Intron
cg13449577	-0.126823521	0.770202505	-5.679135986	4.24E-06	0.00041757	3.912042119	cg13449577	NEK7	Intron	NIMA related kinase 7	140609	NEK7	Intron	NEK7	Intron
cg13657699	-0.107857804	0.657868647	-5.675589099	4.28E-06	0.00041757	3.90244503	cg13657699	TMC1	Exon	transmembrane channel like 1	117531	TMC1	Exon	TMC1	Exon
cg17820778	0.217694782	0.416600256	5.677012565	4.27E-06	0.00041757	3.906296672	cg17820778	FOXP1	Intron	forkhead box P1	27086	FOXP1	Intron	FOXP1	Intergenic_upstream
cg18862976	-0.195542677	0.486835822	-5.675712367	4.28E-06	0.00041757	3.902778576	cg18862976	LOC101928978	Intergenic_upstream			LOC106981369	Intergenic_downstream	NKX6-1	Intergenic_downstream
cg21893671	-0.156319125	0.788080893	-5.674847132	4.29E-06	0.00041757	3.900437372	cg21893671	TCHP	Exon	trichoplein keratin filament binding	84260	GIT2	Exon	GIT2	Exon
cg23270774	-0.130849834	0.54556865	-5.674711245	4.29E-06	0.00041757	3.900069679	cg23270774	WNT1	Intergenic_downstream	Wnt family member 1	7471	WNT1	Intergenic_downstream	WNT10B	Intron
cg25235409	-0.165491626	0.519378648	-5.672519281	4.32E-06	0.00041757	3.894138393	cg25235409	BNC2	Intron	basonuclin zinc finger protein 2	54796	BNC2	Intron	BNC2	Intron
cg27401013	-0.186241599	0.693905526	-5.670812313	4.34E-06	0.00041792	3.889519343	cg27401013	LOC101929622	Intron	uncharacterized LOC101929622	101929622	ERLIN2	Promoter	ERLIN2	Promoter
cg11485089	-0.212857347	0.662956181	-5.66733518	4.38E-06	0.000418676	3.880109888	cg11485089	MIR4527	Intergenic_downstream	microRNA 4527	100616264	LOC113602260	Intergenic_downstream	SMAD2	Intergenic_downstream
cg15770575	-0.197973052	0.586548888	-5.669068781	4.36E-06	0.000418676	3.884801236	cg15770575	LINC01315	Exon	long intergenic non-protein coding RNA 1315	102723775	LOC106979899	Exon	TCF20	Intron
cg23793099	-0.104220835	0.815563371	-5.667694538	4.38E-06	0.000418676	3.881082366	cg23793099	CLPB	Intron	ClpB family mitochondrial disaggregase	81570	CLPB	Intron	CLPB	Intron
cg21834831	-0.203289584	0.67822485	-5.666151465	4.40E-06	0.000418962	3.876906538	cg21834831	AUTS2	Intron	activator of transcription and developmental regulator AUTS2	26053	AUTS2	Intron	AUTS2	Intron
cg04255554	-0.117422734	0.828315801	-5.663154992	4.43E-06	0.000420262	3.86879729	cg04255554	FOXP1	Intron	forkhead box P1	27086	LOC113594661	Intergenic_upstream	EIF4E3	Intron
cg21332917	-0.210005203	0.744681438	-5.663910499	4.42E-06	0.000420262	3.870841924	cg21332917	FHIT	Intron	fragile histidine triad diadenosine triphosphatase	2272	FHIT	Intron	PTPRG	Intergenic_upstream
cg27144953	-0.165598443	0.625738072	-5.661814878	4.45E-06	0.000420736	3.865170479	cg27144953	RBBP8NL	Intron	RBBP8 N-terminal like	140893	RBBP8NL	Intergenic_upstream	RBBP8NL	Intergenic_upstream
cg03780403	-0.149378762	0.606971454	-5.659870937	4.47E-06	0.000421771	3.859909383	cg03780403	LINC02349	Intron	long intergenic non-protein coding RNA 2349	100506530	LOC113602136	Intergenic_upstream	RORA	Intergenic_upstream
cg20962488	-0.162926595	0.761733117	-5.657232642	4.50E-06	0.000421771	3.85276886	cg20962488	BCAS3	Intron	BCAS3 microtubule associated cell migration factor	54828	BCAS3	Intron	BCAS3	Intron
cg26482427	-0.167130672	0.641713592	-5.657830539	4.50E-06	0.000421771	3.854387086	cg26482427	TOX2	Intron	TOX high mobility group box family member 2	84969	TOX2	Intron	TOX2	Intron
cg26976071	-0.105820056	0.83828522	-5.658364896	4.49E-06	0.000421771	3.855833327	cg26976071	PDZD2	Exon	PDZ domain containing 2	23037	PDZD2	Exon	PDZD2	Exon
cg14655079	-0.183201197	0.706846982	-5.65497414	4.53E-06	0.000423318	3.846656035	cg14655079	ARHGAP15	Intron	Rho GTPase activating protein 15	55843	ARHGAP15	Intron	ARHGAP15	Intron
cg13297990	-0.150660572	0.678165617	-5.651749426	4.57E-06	0.000424272	3.83792775	cg13297990	PRUNE2	Exon	prune homolog 2 with BCH domain	158471	PRUNE2	Intron	PRUNE2	Intron
cg16519707	-0.114094514	0.638766753	-5.653134177	4.55E-06	0.000424272	3.841675882	cg16519707	MIR4642	Intergenic_downstream	microRNA 4642	100616352	CDC5L	Intergenic_downstream	CDC5L	Intergenic_downstream
cg27293068	0.205963988	0.42996937	5.651418766	4.58E-06	0.000424272	3.837032737	cg27293068	MSI2	Exon	musashi RNA binding protein 2	124540
cg02428365	-0.153225442	0.54511557	-5.649943148	4.59E-06	0.000424932	3.833038558	cg02428365	BCL11A	Intergenic_upstream	BCL11 transcription factor A	53335	PAPOLG	Intergenic_upstream	BCL11A	Intergenic_upstream
cg10420580	-0.168556481	0.703371261	-5.648595147	4.61E-06	0.000425447	3.829389742	cg10420580	ERI3	Intron	ERI1 exoribonuclease family member 3	79033	ERI3	Intron	ERI3	Intron
cg19302474	-0.215589457	0.568576566	-5.642449916	4.69E-06	0.000430515	3.812754782	cg19302474	TSG1	Intergenic_downstream	tumor suppressor TSG1	643432	LOC106980074	Intergenic_downstream	EPHA7	Intergenic_upstream
cg22703759	-0.158592437	0.555297018	-5.643195357	4.68E-06	0.000430515	3.814772741	cg22703759	LINC00489	Promoter	long intergenic non-protein coding RNA 489	100861522	BLCAP	Intergenic_upstream	CTNNBL1	Intergenic_upstream
cg07168840	-0.149335265	0.620587352	-5.635697113	4.78E-06	0.000437441	3.794473574	cg07168840	FOXP1	Intron	forkhead box P1	27086	LOC113594661	Intergenic_upstream	EIF4E3	Intron
cg07402002	-0.215686	0.761613405	-5.633961339	4.80E-06	0.000438446	3.789774219	cg07402002	E2F8	Exon	E2F transcription factor 8	79733	E2F8	Exon	E2F8	Exon
cg05046128	-0.178350989	0.621886723	-5.632503386	4.82E-06	0.000439123	3.785826943	cg05046128	SOX2-OT	Intron	SOX2 overlapping transcript	347689	LOC106975585	Intergenic_upstream	FXR1	Exon
cg26597542	-0.190004385	0.529627485	-5.629443653	4.86E-06	0.000441728	3.77754275	cg26597542	TEX41	Intron	testis expressed 41	401014	LOC113598333	Promoter	ZEB2	Intergenic_upstream
cg13618486	0.113502015	0.334867053	5.627659426	4.88E-06	0.000441742	3.772711822	cg13618486	NPAS1	Intron	neuronal PAS domain protein 1	4861	NPAS1	Intron	NPAS1	Intron
cg25796802	-0.148329646	0.726330972	-5.62808893	4.88E-06	0.000441742	3.773874746	cg25796802	GPATCH2L	Intergenic_upstream	G-patch domain containing 2 like	55668	GPATCH2L	Intergenic_upstream	GPATCH2L	Intron
cg01759800	-0.136329028	0.756889042	-5.625969726	4.90E-06	0.000442714	3.768136732	cg01759800	CADM1	Intergenic_upstream	cell adhesion molecule 1	23705	CADM1	Intergenic_upstream	CADM1	Intergenic_upstream
cg15436708	0.05216087	0.050075071	5.624488782	4.92E-06	0.000442716	3.764126797	cg15436708	HOXC4	Intron	homeobox C4	3221	HOXC4	Intron	HOXC4	Promoter
cg21622464	-0.157599766	0.655514922	-5.624208504	4.93E-06	0.000442716	3.763367883	cg21622464	DYNLL2	Exon	dynein light chain LC8-type 2	140735	DYNLL2	Exon	DYNLL2	Exon
cg17797918	-0.096893924	0.800632609	-5.621999046	4.96E-06	0.00044327	3.757385194	cg17797918	MCTP1	Intron	multiple C2 and transmembrane domain containing 1	79772	MCTP1	Intron	MCTP1	Intron
cg25609272	-0.180427886	0.746912094	-5.622862995	4.95E-06	0.00044327	3.759724584	cg25609272	LINC00251	Promoter	long intergenic non-protein coding RNA 251	552859	LOC106985756	Intergenic_downstream	CYP7B1	Intergenic_upstream
cg01065776	-0.092345233	0.652301062	-5.615347882	5.05E-06	0.000450308	3.739374412	cg01065776	FGF8	Intergenic_downstream	fibroblast growth factor 8	2253	FGF8	Intergenic_downstream	FGF8	Intron
cg13494247	-0.216392518	0.695046092	-5.612393662	5.09E-06	0.000452464	3.731374158	cg13494247	RBM14-RBM4	threeUTR	RBM14-RBM4 readthrough	100526737	LOC106971194	Exon	RBM4	Exon
cg19299181	-0.102602558	0.78918421	-5.610894426	5.11E-06	0.000452464	3.727314	cg19299181	MPPED2	Intron	metallophosphoesterase domain containing 2	744	MPPED2	Intron	MPPED2	Intron
cg21628661	-0.159525234	0.731550374	-5.610490217	5.12E-06	0.000452464	3.726219326	cg21628661	ARID1A	Exon	AT-rich interaction domain 1A	8289	ARID1A	Exon	ARID1A	Exon
cg24464567	-0.158557226	0.53575406	-5.610127705	5.12E-06	0.000452464	3.725237574	cg24464567	LINC00708	Intergenic_upstream	long intergenic non-protein coding RNA 708	100507143	LOC113603721	Intergenic_downstream	GATA3	Intergenic_downstream
cg20199032	0.102872503	0.351904925	5.609032001	5.14E-06	0.000452752	3.722270166	cg20199032	LOC105372028	Intron	uncharacterized LOC105372028	105372028	LOC113602333	Intergenic_upstream	ZNF521	Intergenic_downstream
cg00179765	-0.137258138	0.684245145	-5.608169702	5.15E-06	0.000452755	3.719934841	cg00179765	TBX4	Intergenic_downstream	T-box transcription factor 4	9496	LOC113592663	Promoter	TBX4	Intergenic_downstream
cg09786645	0.105378374	0.238065419	5.606234559	5.18E-06	0.000454087	3.714693895	cg09786645	DLL4	Promoter	delta like canonical Notch ligand 4	54567	LOC113601788	Exon	DLL4	Promoter
cg05535981	-0.143964483	0.727832605	-5.60520096	5.19E-06	0.000454307	3.711894548	cg05535981	LINC02609	Intron	long intergenic non-protein coding RNA 2609	105378853	LOC113599261	Intergenic_upstream	BARHL2	Intergenic_upstream
cg05575208	0.084782601	0.276969379	5.603634178	5.21E-06	0.000455191	3.70765109	cg05575208	HOXC4	Exon	homeobox C4	3221	HOXC5	Exon	HOXC5	Exon
cg26237529	-0.128439598	0.786792426	-5.601469156	5.24E-06	0.000456824	3.701787231	cg26237529	LRMDA	Intron	leucine rich melanocyte differentiation associated	83938	LRMDA	Intron	LRMDA	Intron
cg03481922	-0.152142329	0.729372738	-5.597856044	5.29E-06	0.000460013	3.692000949	cg03481922	LINC01117	Intron	long intergenic non-protein coding RNA 1117	102724224	LOC113595303	Intergenic_upstream	MTX2	Intron
cg19233240	-0.166225184	0.709534654	-5.59722107	5.30E-06	0.000460013	3.690281049	cg19233240	BCAS3	Intron	BCAS3 microtubule associated cell migration factor	54828	BCAS3	Intron	BCAS3	Intron
cg03909491	-0.231230571	0.666738517	-5.591741153	5.38E-06	0.000465864	3.675437522	cg03909491	SALL1	Intron	spalt like transcription factor 1	6299	LOC113595220	Intergenic_upstream	SALL1	Intergenic_upstream
cg07300217	-0.159450132	0.443702646	-5.589789216	5.41E-06	0.000467274	3.67015005	cg07300217	EBF2	Intron	EBF transcription factor 2	64641	EBF2	Intron	EBF2	Intron
cg04500524	-0.179344333	0.731719954	-5.587792759	5.44E-06	0.000468748	3.664741858	cg04500524	USP2-AS1	Intron	USP2 antisense RNA 1	100499227	LOC106983908	Intergenic_upstream	THY1	Intergenic_upstream
cg25039439	-0.157522149	0.59695784	-5.584911457	5.49E-06	0.000471365	3.656936493	cg25039439	THEG5	Intergenic_downstream			LOC113595289	Intergenic_downstream	TSHZ3	Intergenic_upstream
cg16455027	-0.160060695	0.690717441	-5.580776071	5.55E-06	0.000475624	3.645733396	cg16455027	LINC02227	Intergenic_downstream	long intergenic non-protein coding RNA 2227	101927697	LOC106967660	Intergenic_upstream	CLINT1	Intergenic_upstream
cg04498823	-0.154131142	0.664131801	-5.577569242	5.60E-06	0.000476621	3.63704547	cg04498823	PEBP4	Intron	phosphatidylethanolamine binding protein 4	157310	PEBP4	Intron	PEBP4	Intron
cg16364414	-0.083945201	0.778929964	-5.577696424	5.59E-06	0.000476621	3.637390039	cg16364414	TLN2	Exon	talin 2	83660	TLN2	Exon	TLN2	Exon
cg20015011	0.223881169	0.287288198	5.577506403	5.60E-06	0.000476621	3.636875223	cg20015011	NRGN	Intergenic_upstream	neurogranin	4900
cg01507502	-0.163521569	0.742404841	-5.576462691	5.61E-06	0.000476899	3.634047535	cg01507502	LOC101927314	Intron	uncharacterized LOC101927314	101927314	LOC113598757	Intron	MMS22L	Intergenic_upstream
cg02343568	-0.156097688	0.657901274	-5.5727512	5.67E-06	0.000479333	3.623991865	cg02343568	ZCCHC7	Intron	zinc finger CCHC-type containing 7	84186	ZCCHC7	Intron	ZCCHC7	Intron
cg04832088	-0.166438137	0.451354346	-5.57267625	5.67E-06	0.000479333	3.623788794	cg04832088	ZFPM2	Intron	zinc finger protein, FOG family member 2	23414	LOC113600617	Intergenic_upstream	ZFPM2	Intergenic_upstream
cg11043376	-0.167913358	0.580878876	-5.571294489	5.69E-06	0.000479333	3.620045032	cg11043376	DCDC1	Intron	doublecortin domain containing 1	341019	DCDC1	Intron	MPPED2	Intron
cg20316422	-0.132923621	0.80291871	-5.571648412	5.69E-06	0.000479333	3.621003963	cg20316422	RBM39	threeUTR	RNA binding motif protein 39	9584	RBM39	Exon	RBM39	Exon
cg00897537	-0.165114875	0.796324604	-5.5700127	5.71E-06	0.000479937	3.616572083	cg00897537	LINC01605	Intergenic_downstream	long intergenic non-protein coding RNA 1605	100507420	LOC113601255	Intergenic_upstream	ZNF703	Intergenic_upstream
cg05965244	-0.114473391	0.737851736	-5.569113	5.73E-06	0.000480042	3.614134358	cg05965244	ARHGAP15	Intron	Rho GTPase activating protein 15	55843	ARHGAP15	Intron	ARHGAP15	Intron
cg20473688	-0.122907858	0.293689262	-5.567664135	5.75E-06	0.000480871	3.610208626	cg20473688	LINC02790	Intron	long intergenic non-protein coding RNA 2790	102723661	LOC106968137	Intergenic_upstream	PTBP2	Intergenic_upstream
cg10906042	-0.158042609	0.753489377	-5.563966963	5.81E-06	0.000483592	3.600190773	cg10906042	FBXW8	Intron	F-box and WD repeat domain containing 8	26259	FBXW8	Intron	FBXW8	Intron
cg22591683	-0.141963806	0.812160137	-5.56407733	5.81E-06	0.000483592	3.60048983	cg22591683	LINC02069	Intron	long intergenic non-protein coding RNA 2069	101928992	LOC113599762	Promoter	MAGEF1	Intron
cg04798758	-0.143255879	0.542771752	-5.559768255	5.87E-06	0.000483906	3.588813471	cg04798758	BNC2	Intron	basonuclin zinc finger protein 2	54796	BNC2	Intron	BNC2	Intron
cg09624128	-0.200491997	0.576398369	-5.559150795	5.88E-06	0.000483906	3.587140287	cg09624128	NFIB	Intron	nuclear factor I B	4781	NFIB	Intron	NFIB	Intergenic_upstream
cg14491141	-0.194578392	0.716707617	-5.559671823	5.88E-06	0.000483906	3.588552163	cg14491141	TAOK3	fiveUTR	TAO kinase 3	51347	TAOK3	fiveUTR	TAOK3	Exon
cg16886381	-0.144981798	0.411982756	-5.560225626	5.87E-06	0.000483906	3.590052841	cg16886381	EWSR1	Exon	EWS RNA binding protein 1	2130	EWSR1	Intron	EWSR1	Intron
cg19098437	-0.146439032	0.790149427	-5.560007211	5.87E-06	0.000483906	3.589460987	cg19098437	MIR30A	Exon	microRNA 30a	407029	LOC113598552	Intergenic_downstream
cg23495507	-0.140171128	0.716074655	-5.558886572	5.89E-06	0.000483906	3.586424295	cg23495507	PBX3	Exon	PBX homeobox 3	5090	PBX3	Intron	PBX3	Intron
cg09009302	-0.220513537	0.781761177	-5.556459425	5.93E-06	0.000484245	3.579847122	cg09009302	ZNF423	Intron	zinc finger protein 423	23090
cg14156849	-0.189354301	0.735337899	-5.556232294	5.93E-06	0.000484245	3.579231625	cg14156849	TAOK3	fiveUTR	TAO kinase 3	51347	TAOK3	fiveUTR	TAOK3	Exon
cg26644712	-0.203069323	0.799847427	-5.556452902	5.93E-06	0.000484245	3.579829446	cg26644712	CEP112	Intron	centrosomal protein 112	201134	CEP112	Intron	CEP112	Intron
cg19551787	-0.100913105	0.605776047	-5.55151622	6.01E-06	0.000489455	3.566451315	cg19551787	EFNB1	Intron	ephrin B1	1947	EFNB1	Intron	EFNB1	Intron
cg03183633	-0.140261244	0.484053546	-5.544873797	6.12E-06	0.000490955	3.54844963	cg03183633	LINC01831	Intron	long intergenic non-protein coding RNA 1831	101927331	LOC113602431	Intergenic_upstream	POU3F3	Intron
cg08519289	-0.131488859	0.499661271	-5.546126937	6.10E-06	0.000490955	3.55184587	cg08519289	EXOC5	Intergenic_downstream	exocyst complex component 5	10640	EXOC5	Intergenic_downstream	EXOC5	Intergenic_downstream
cg08778701	-0.175104615	0.651854874	-5.545562366	6.11E-06	0.000490955	3.550315784	cg08778701	LINC02254	Intergenic_downstream	long intergenic non-protein coding RNA 2254	101927286	LOC113602050	Intergenic_downstream	ARRDC4	Intergenic_upstream
cg11422963	-0.119515297	0.790755405	-5.547922414	6.07E-06	0.000490955	3.556711865	cg11422963	LINC01162	Intron	long intergenic non-protein coding RNA 1162	104355138	SP8	Intergenic_upstream	SP8	Intergenic_upstream
cg16317038	-0.158781656	0.635257623	-5.54902305	6.05E-06	0.000490955	3.559694702	cg16317038	UTP11	Intergenic_downstream	UTP11 small subunit processome component	51118	POU3F1	Intergenic_downstream	POU3F1	Intergenic_downstream
cg18131673	-0.140214025	0.766577022	-5.547164325	6.08E-06	0.000490955	3.55465735	cg18131673	C1orf87	Intergenic_upstream	chromosome 1 open reading frame 87	127795	CUNH1orf87	Intergenic_upstream	C1orf87	Intergenic_upstream
cg21421628	-0.2037129	0.692492813	-5.546196018	6.10E-06	0.000490955	3.55203309	cg21421628	MIR4294	Intron	microRNA 4294	100422895	LRRC18	Intergenic_upstream	LRRC18	Intergenic_upstream
cg02157959	-0.098046523	0.80028815	-5.542377079	6.16E-06	0.000493259	3.541682933	cg02157959	LRMDA	Intron	leucine rich melanocyte differentiation associated	83938	LRMDA	Intron	LRMDA	Intron
cg07223810	-0.117358208	0.817983558	-5.541023834	6.18E-06	0.000494031	3.538015248	cg07223810	SOX5	Intron	SRY-box transcription factor 5	6660	SOX5	Intron	SOX5	Intergenic_upstream
cg00939855	-0.183542466	0.576139113	-5.539973867	6.20E-06	0.000494317	3.535169498	cg00939855	MIR548AI	Intergenic_downstream	microRNA 548ai	100616347	LOC113598956	Intergenic_upstream	FAXC	Intron
cg18252451	-0.063647322	0.846234907	-5.539256444	6.21E-06	0.000494317	3.533225032	cg18252451	MED13	Exon	mediator complex subunit 13	9969	MED13	Exon	MED13	Exon
cg19319707	-0.147143418	0.766846115	-5.537679054	6.24E-06	0.000495401	3.528949709	cg19319707	LINC01605	Intergenic_downstream	long intergenic non-protein coding RNA 1605	100507420	LOC113601255	Intergenic_upstream	ZNF703	Intergenic_upstream
cg01228014	-0.230079465	0.745128743	-5.536420072	6.26E-06	0.000495829	3.525537344	cg01228014	ZEB2	Intron	zinc finger E-box binding homeobox 2	9839	ZEB2	Intron	ZEB2	Intron
cg16655751	-0.193798786	0.629611401	-5.535663456	6.27E-06	0.000495829	3.523486577	cg16655751	SOX5	Intron	SRY-box transcription factor 5	6660	SOX5	Intron	SOX5	Intron
cg26146373	-0.111157714	0.841456468	-5.535047146	6.28E-06	0.000495829	3.521816091	cg26146373	VRK1	Intron	VRK serine/threonine kinase 1	7443	VRK1	Intergenic_downstream	VRK1	Intron
cg20169907	-0.217874777	0.597690182	-5.533345976	6.31E-06	0.000496053	3.51720508	cg20169907	BACH2	Intron	BTB domain and CNC homolog 2	60468	BACH2	Intron	BACH2	Intron
cg25838711	-0.124806961	0.447343949	-5.53400386	6.30E-06	0.000496053	3.518988279	cg25838711	SHOX2	Intron	SHOX homeobox 2	6474	LOC113600069	Intergenic_upstream	SHOX2	Intron
cg00286320	-0.172489805	0.634361005	-5.531521814	6.35E-06	0.000497489	3.512260611	cg00286320	RNF220	Intron	ring finger protein 220	55182	LOC113599388	Intron	RNF220	Intron
cg06892279	-0.058116507	0.869365512	-5.525725454	6.45E-06	0.00050054	3.496548746	cg06892279	SFXN5	Intron	sideroflexin 5	94097	SFXN5	Intron	SFXN5	Intron
cg10755942	-0.176290313	0.708807407	-5.525505093	6.45E-06	0.00050054	3.495951409	cg10755942	LINC01798	Exon	long intergenic non-protein coding RNA 1798	100507073	LOC113603222	Intron	MEIS1	Intergenic_downstream
cg11116727	-0.184356859	0.814273656	-5.528506648	6.40E-06	0.00050054	3.504087683	cg11116727	CDK6	Intron	cyclin dependent kinase 6	1021	CDK6	Intron	CDK6	Intron
cg17310766	-0.192511729	0.766580291	-5.526630736	6.43E-06	0.00050054	3.499002703	cg17310766	MIR548AI	Intergenic_downstream	microRNA 548ai	100616347	LOC113598956	Intergenic_upstream	FAXC	Intron
cg26979786	-0.098977542	0.796179062	-5.525479348	6.45E-06	0.00050054	3.495881621	cg26979786	MED13	Exon	mediator complex subunit 13	9969	MED13	Exon	MED13	Exon
cg05514283	-0.204467531	0.618216594	-5.521895781	6.51E-06	0.00050442	3.486167383	cg05514283	CIT	Exon	citron rho-interacting serine/threonine kinase	11113	CIT	Exon	CIT	Exon
cg15323015	-0.179729767	0.649004547	-5.519269934	6.56E-06	0.000507005	3.479049097	cg15323015	AKT3	Exon	AKT serine/threonine kinase 3	10000	AKT3	Exon	AKT3	Exon
cg02808768	-0.195578963	0.627084626	-5.516484149	6.61E-06	0.000509828	3.471497045	cg02808768	USH2A	Intron	usherin	7399	USH2A	Intron	USH2A	Intron
cg11738855	-0.168621104	0.714722724	-5.51344413	6.67E-06	0.000511976	3.463255562	cg11738855	MIR4527	Intergenic_downstream	microRNA 4527	100616264	LOC113602260	Intergenic_downstream	SMAD2	Intergenic_downstream
cg15482199	0.257137416	0.409586264	5.51350469	6.67E-06	0.000511976	3.463419743	cg15482199	HOXC4	Intron	homeobox C4	3221	HOXC4	Intron	HOXC4	Promoter
cg06922131	-0.124327327	0.726989625	-5.510669608	6.72E-06	0.000514818	3.455733636	cg06922131	LINC00856	Intron	long intergenic non-protein coding RNA 856	100132987	LOC106969717	Intergenic_upstream	POLR3A	Intergenic_upstream
cg20502011	-0.184552738	0.464938274	-5.504965068	6.82E-06	0.00051972	3.440267624	cg20502011	LINC01905	Intron	long intergenic non-protein coding RNA 1905	102724698	LOC113602357	Intergenic_upstream	TCF4	Intron
cg20832337	-0.162114268	0.501514935	-5.505726901	6.81E-06	0.00051972	3.442333132	cg20832337	SOX2-OT	Intron	SOX2 overlapping transcript	347689	LOC106975585	Intergenic_upstream	FXR1	Intergenic_downstream
cg23165895	-0.134581186	0.670916518	-5.50539161	6.81E-06	0.00051972	3.441424081	cg23165895	LNPK	Intergenic_downstream	lunapark, ER junction formation factor	80856	LOC106988853	Intergenic_downstream	LNPK	Intergenic_downstream
cg05934247	-0.070271641	0.876565156	-5.502228467	6.87E-06	0.00052256	3.432847933	cg05934247	RUNX1T1	threeUTR	RUNX1 partner transcriptional co-repressor 1	862	RUNX1T1	Exon	RUNX1T1	Exon
cg01197044	-0.117383013	0.381303153	-5.498861352	6.94E-06	0.000524675	3.423718492	cg01197044	POU3F2	Intergenic_upstream	POU class 3 homeobox 2	5454	LOC106979823	Intergenic_upstream	POU3F2	Intergenic_upstream
cg10466667	-0.100081815	0.451129052	-5.496085443	6.99E-06	0.000524675	3.416191817	cg10466667	CALCOCO1	threeUTR	calcium binding and coiled-coil domain 1	57658	CALCOCO1	Intergenic_downstream	CALCOCO1	Intergenic_downstream
cg14467637	-0.11940604	0.740788778	-5.496251938	6.99E-06	0.000524675	3.41664326	cg14467637	QKI	threeUTR	QKI, KH domain containing RNA binding	9444	QKI	Exon	QKI	Exon
cg18467615	-0.150194197	0.713611723	-5.497229708	6.97E-06	0.000524675	3.419294431	cg18467615	DICER1	Intergenic_downstream	dicer 1, ribonuclease III	23405	LOC113601436	Exon	DICER1	Intergenic_downstream
cg19302543	-0.175508582	0.750522559	-5.496137843	6.99E-06	0.000524675	3.416333898	cg19302543	ARID5B	Intron	AT-rich interaction domain 5B	84159	ARID5B	Intron	ARID5B	Intron
cg21909259	-0.188230647	0.621166273	-5.495599628	7.00E-06	0.000524675	3.414874546	cg21909259	DENND1A	Intron	DENN domain containing 1A	57706	DENND1A	Intron	DENND1A	Intron
cg26211011	-0.104404629	0.692183603	-5.49839038	6.95E-06	0.000524675	3.422441499	cg26211011	RNF220	Intron	ring finger protein 220	55182	RNF220	Intron	RNF220	Intron
cg23688276	-0.129109149	0.725220939	-5.491860861	7.07E-06	0.000527954	3.404736819	cg23688276	FIGN	Intron	fidgetin, microtubule severing factor	55137	LOC113598206	Intron	FIGN	Intergenic_upstream
cg25588348	-0.190729136	0.855587248	-5.49246116	7.06E-06	0.000527954	3.406364561	cg25588348	TTLL5	Intron	tubulin tyrosine ligase like 5	23093	TTLL5	Intron	TTLL5	Intron
cg05941858	-0.134313002	0.724627084	-5.490636306	7.10E-06	0.000528672	3.401416349	cg05941858	MAML3	Intron	mastermind like transcriptional coactivator 3	55534	MAML3	Intron	MAML3	Intron
cg24128558	-0.120002811	0.641137553	-5.489019893	7.13E-06	0.000529961	3.397033271	cg24128558	GPATCH2	Intergenic_downstream	G-patch domain containing 2	55105	LOC113603994	Intergenic_upstream	GPATCH2	Intergenic_downstream
cg11166718	-0.176374327	0.767894195	-5.486539603	7.18E-06	0.000532386	3.390307584	cg11166718	DIAPH3	Exon	diaphanous related formin 3	81624	DIAPH3	Exon	DIAPH3	Exon
cg18598262	-0.103803639	0.820433617	-5.48590217	7.19E-06	0.000532386	3.388579065	cg18598262	KLF12	Exon	KLF transcription factor 12	11278	KLF12	Exon	KLF12	Exon
cg01759293	-0.182138154	0.48787665	-5.481675526	7.27E-06	0.000534723	3.377117484	cg01759293	CASZ1	Intron	castor zinc finger 1	54897	CASZ1	Intergenic_upstream	CASZ1	Intron
cg04162275	-0.176406821	0.781599893	-5.477872742	7.35E-06	0.000534723	3.366804961	cg04162275	SNHG14	Exon	small nucleolar RNA host gene 14	104472715	UBE3A	Exon	UBE3A	fiveUTR
cg07749235	-0.123410758	0.714462811	-5.476926038	7.37E-06	0.000534723	3.364237606	cg07749235	LOC101927620	Intron			DDHD1	Intergenic_upstream	DDHD1	Intergenic_upstream
cg13710662	-0.12517398	0.8403908	-5.479391698	7.32E-06	0.000534723	3.370924157	cg13710662	IQCA1L	Intron	IQ motif containing with AAA domain 1 like	392843	IQCA1L	Intron	IQCA1L	Intron
cg16484095	-0.13595442	0.730218317	-5.47690646	7.37E-06	0.000534723	3.364184513	cg16484095	LINC01477	Intergenic_downstream	long intergenic non-protein coding RNA 1477	101927900	LOC106967503	Intergenic_upstream	PIK3C3	Intron
cg18109832	-0.153093877	0.587913361	-5.478609909	7.33E-06	0.000534723	3.368804061	cg18109832	LINC01793	Intron	long intergenic non-protein coding RNA 1793	101927285	LOC113603242	Intergenic_upstream	BCL11A	Intergenic_downstream
cg18349527	-0.170144113	0.528930798	-5.480227142	7.30E-06	0.000534723	3.373189744	cg18349527	HDAC7	Intron	histone deacetylase 7	51564	HDAC7	Promoter	HDAC7	Promoter
cg19694311	-0.179577288	0.587799221	-5.481515943	7.27E-06	0.000534723	3.376684729	cg19694311	LOC110091768	Intergenic_upstream	uncharacterized LOC110091768	110091768	LOC113596649	Intergenic_downstream	CRYBA4	Intergenic_downstream
cg21467362	-0.212775103	0.686605519	-5.476445172	7.38E-06	0.000534723	3.362933546	cg21467362	LINC01416	Intergenic_downstream	long intergenic non-protein coding RNA 1416	101927273	LOC113602356	Intergenic_downstream	TCF4	Intron
cg23447988	-0.141055736	0.680718996	-5.481069443	7.28E-06	0.000534723	3.375473908	cg23447988	LINC01605	Intergenic_downstream	long intergenic non-protein coding RNA 1605	100507420	LOC113601253	Intergenic_downstream	KCNU1	Intergenic_downstream
cg25709794	-0.182840517	0.707111191	-5.48166895	7.27E-06	0.000534723	3.37709965	cg25709794	ZFHX3	Intron	zinc finger homeobox 3	463	LOC106972480	Intergenic_upstream	PSMD7	Intron
cg25352702	-0.149534331	0.819162779	-5.473754809	7.43E-06	0.000537631	3.355637447	cg25352702	DENND1A	threeUTR	DENN domain containing 1A	57706	DENND1A	Exon	DENND1A	Intron
cg08909763	-0.143188526	0.627560258	-5.471696514	7.47E-06	0.000539624	3.350055374	cg08909763	RNF220	Intron	ring finger protein 220	55182	RNF220	Intron	RNF220	Intron
cg15727529	-0.100461466	0.660685344	-5.466895182	7.57E-06	0.000545044	3.337033859	cg15727529	SRXN1	Intron	sulfiredoxin 1	140809	FAM110A	Intron	FAM110A	Intron
cg17961335	-0.140381561	0.745367166	-5.466635273	7.58E-06	0.000545044	3.336328954	cg17961335	BCL11B	Intron	BCL11 transcription factor B	64919	BCL11B	Intron	BCL11B	Intron
cg25450666	-0.196058472	0.743854142	-5.465684466	7.60E-06	0.000545418	3.333750242	cg25450666	AUTS2	Intron	activator of transcription and developmental regulator AUTS2	26053	AUTS2	Intron	AUTS2	Intron
cg22440415	-0.137439056	0.568502013	-5.46344215	7.64E-06	0.000547724	3.327668716	cg22440415	PBX1	Intergenic_upstream	PBX homeobox 1	5087	LOC113603991	Intergenic_downstream	PBX1	Intergenic_upstream
cg10587537	0.123740908	0.242787259	5.461859219	7.68E-06	0.000548172	3.323375485	cg10587537	METTL23	threeUTR	methyltransferase 23, arginine	124512	SRSF2	threeUTR	SRSF2	Intergenic_downstream
cg24562353	-0.15632495	0.629071989	-5.461749007	7.68E-06	0.000548172	3.323076566	cg24562353	INSM1	threeUTR	INSM transcriptional repressor 1	3642	INSM1	threeUTR	INSM1	Intron
cg27014350	-0.204384738	0.579661641	-5.458477725	7.75E-06	0.000552046	3.314204015	cg27014350	ALDH1B1	Intergenic_upstream	aldehyde dehydrogenase 1 family member B1	219	ALDH1B1	Intron	ALDH1B1	Intergenic_upstream
cg06876600	-0.213919868	0.761882834	-5.457768245	7.76E-06	0.000552071	3.312279695	cg06876600	HAAO	Intergenic_upstream	3-hydroxyanthranilate 3,4-dioxygenase	23498	LOC106976958	Intron	HAAO	Intergenic_upstream
cg03523182	-0.154884205	0.627929845	-5.449593565	7.94E-06	0.000562417	3.290106819	cg03523182	JADE1	Exon	jade family PHD finger 1	79960	JADE1	fiveUTR	JADE1	fiveUTR
cg18480320	-0.148799719	0.594790653	-5.450103935	7.93E-06	0.000562417	3.291491176	cg18480320	ACADSB	Intergenic_downstream	acyl-CoA dehydrogenase short/branched chain	36	HMX3	Intergenic_upstream	HMX3	Intergenic_upstream
cg08472382	-0.108407214	0.737132712	-5.447845269	7.98E-06	0.000564047	3.285364595	cg08472382	EBF1	Intron	EBF transcription factor 1	1879	EBF1	Intron	EBF1	Intron
cg03456363	-0.148785637	0.827190599	-5.442407402	8.09E-06	0.000570348	3.270614096	cg03456363	LINC01791	Intergenic_upstream	long intergenic non-protein coding RNA 1791	107985312	TSHZ3	Intergenic_downstream	TSHZ3	Intergenic_downstream
cg09610364	-0.2023218	0.845690303	-5.442768874	8.09E-06	0.000570348	3.271594626	cg09610364	KDM4B	Intron	lysine demethylase 4B	23030	KDM4B	Intron	KDM4B	Intron
cg24507913	-0.154977925	0.714421833	-5.439963379	8.15E-06	0.000573097	3.263984374	cg24507913	HNRNPA1	threeUTR	heterogeneous nuclear ribonucleoprotein A1	3178	HNRNPA1	Intron	HNRNPA1	Intergenic_downstream
cg20358373	-0.161326328	0.501765621	-5.436910044	8.22E-06	0.000576822	3.255701658	cg20358373	LINC01791	Intergenic_upstream	long intergenic non-protein coding RNA 1791	107985312	TSHZ3	Intergenic_downstream	TSHZ3	Intergenic_downstream
cg10459154	-0.165393331	0.618910202	-5.435507772	8.25E-06	0.000577957	3.251897687	cg10459154	LINC01793	Exon	long intergenic non-protein coding RNA 1793	101927285	LOC113603241	Intron	BCL11A	Intergenic_downstream
cg01208948	-0.172691914	0.572590634	-5.434259184	8.28E-06	0.000578211	3.248510587	cg01208948	LINC01376	Intergenic_downstream	long intergenic non-protein coding RNA 1376	400945	LOC113604956	Intergenic_downstream	OSR1	Intergenic_downstream
cg08911427	-0.113610598	0.695370096	-5.433901203	8.29E-06	0.000578211	3.247539472	cg08911427	SRF	Exon	serum response factor	6722	SRF	Exon	SRF	Exon
cg26294925	-0.107175897	0.820554928	-5.433306398	8.30E-06	0.000578211	3.245925904	cg26294925	WDPCP	Intron	WD repeat containing planar cell polarity effector	51057	WDPCP	Intron	WDPCP	Intron
cg15680153	0.109364347	0.145143921	5.429172806	8.39E-06	0.000583701	3.234712259	cg15680153	MEIS2	Exon	Meis homeobox 2	4212	MEIS2	Intron	MEIS2	Intron
cg12468635	-0.175734464	0.585163563	-5.426349203	8.46E-06	0.000586055	3.227052187	cg12468635	LRMDA	Intron	leucine rich melanocyte differentiation associated	83938	LRMDA	Intron	LRMDA	Intron
cg21783686	-0.167617152	0.666182227	-5.426540675	8.45E-06	0.000586055	3.22757163	cg21783686	ROBO1	Intron	roundabout guidance receptor 1	6091	ROBO1	Intron	ROBO1	Intron
cg23330818	-0.194538167	0.598270681	-5.423293564	8.53E-06	0.000589885	3.218762475	cg23330818	ZNF462	Exon	zinc finger protein 462	58499	ZNF462	Exon	ZNF462	Exon
cg21243779	-0.125538654	0.515001234	-5.420427569	8.60E-06	0.000592346	3.210987108	cg21243779	LINC01364	Intergenic_upstream	long intergenic non-protein coding RNA 1364	100505768	LOC113599641	Intergenic_downstream	LMO4	Intergenic_downstream
cg23575211	-0.197447242	0.693994031	-5.420843767	8.59E-06	0.000592346	3.212116251	cg23575211	LINC01416	Exon	long intergenic non-protein coding RNA 1416	101927273	LOC113602356	Intergenic_downstream	TCF4	Intron
cg12451785	-0.172120799	0.434780839	-5.419400628	8.62E-06	0.000592924	3.20820101	cg12451785	PTPRD	Intron	protein tyrosine phosphatase receptor type D	5789	PTPRD	Intron	PTPRD	Intergenic_upstream
cg06899068	-0.183849785	0.523992026	-5.417229016	8.67E-06	0.000595366	3.202309354	cg06899068	LINC00583	Intron	long intergenic non-protein coding RNA 583	100113404	LOC106976838	Promoter	NFIB	Intron
cg05596483	-0.164986841	0.580371333	-5.415001527	8.72E-06	0.000597911	3.196266022	cg05596483	LINC02268	Intron	long intergenic non-protein coding RNA 2268	101928509	LOC113601225	Intergenic_upstream	FBXO8	Intergenic_downstream
cg20954053	-0.167333019	0.674164513	-5.412406123	8.79E-06	0.000598713	3.189224408	cg20954053	CASC20	Intergenic_downstream	cancer susceptibility 20	101929244	BMP2	Intergenic_upstream	BMP2	Intergenic_upstream
cg23345269	-0.153065134	0.71907288	-5.413806876	8.75E-06	0.000598713	3.193024817	cg23345269	MACROH2A1	Intron	macroH2A.1 histone	9555	LOC106989149	Intron	MACROH2A1	Intron
cg24171637	-0.189455301	0.737281929	-5.41219477	8.79E-06	0.000598713	3.188650977	cg24171637	PKNOX2	Intron	PBX/knotted 1 homeobox 2	63876	PKNOX2	Intron	PKNOX2	Intron
cg24889670	-0.215987609	0.781043325	-5.411853111	8.80E-06	0.000598713	3.187724011	cg24889670	AUTS2	Intron	activator of transcription and developmental regulator AUTS2	26053	AUTS2	Intron	AUTS2	Intron
cg06945527	-0.223753989	0.743768526	-5.409675394	8.85E-06	0.000600116	3.181815523	cg06945527	PRMT8	Exon	protein arginine methyltransferase 8	56341	PRMT8	Exon	PRMT8	Exon
cg13532357	-0.156670004	0.48136205	-5.410093092	8.84E-06	0.000600116	3.18294881	cg13532357	POU6F2	Intron	POU class 6 homeobox 2	11281	POU6F2	Intron	POU6F2	Intron
cg09084493	-0.142015971	0.54935787	-5.408516454	8.88E-06	0.000600936	3.178671108	cg09084493	LINC01791	Intergenic_upstream	long intergenic non-protein coding RNA 1791	107985312	TSHZ3	Intergenic_downstream	TSHZ3	Intergenic_downstream
cg24886640	-0.14171467	0.766482984	-5.406775899	8.92E-06	0.000602719	3.173948622	cg24886640	FAM13B	Exon	family with sequence similarity 13 member B	51306	FAM13B	Exon	FAM13B	fiveUTR
cg16663789	-0.258140222	0.70116016	-5.405532612	8.95E-06	0.000603686	3.170575299	cg16663789	NFIA	Intron	nuclear factor I A	4774	NFIA	Intron	NFIA	Intron
cg02696766	-0.153486681	0.770593276	-5.401718229	9.05E-06	0.000607836	3.160225852	cg02696766	LINC01234	Intron	long intergenic non-protein coding RNA 1234	100506465	LOC113595150	Intergenic_upstream	LHX5	Intergenic_upstream
cg24396429.2	-0.225364439	0.60133569	-5.401795302	9.05E-06	0.000607836	3.160434974	cg24396429.2	SLC8A1	Intron	solute carrier family 8 member A1	6546	LOC113592497	fiveUTR	SLC8A1	Intergenic_upstream
cg17290340	-0.139237708	0.621326362	-5.400702269	9.07E-06	0.00060844	3.157469243	cg17290340	ACTN4	Exon	actinin alpha 4	81	ACTN4	Exon	ACTN4	Exon
cg24028289	-0.155443117	0.684650022	-5.399404742	9.11E-06	0.000609515	3.153948633	cg24028289	LOC101927284	Intergenic_upstream	uncharacterized LOC101927284	101927284	LOC113600834	Intergenic_upstream	SOX21	Intergenic_downstream
cg07887054	-0.098834191	0.795186789	-5.39400647	9.24E-06	0.000617484	3.13930111	cg07887054	NRXN3	threeUTR	neurexin 3	9369	NRXN3	Exon	NRXN3	Exon
cg04616606	-0.145759051	0.777554234	-5.390160933	9.34E-06	0.000618682	3.128866477	cg04616606	MKRN1	threeUTR	makorin ring finger protein 1	23608	MKRN1	Exon	MKRN1	Exon
cg05183249	-0.090502968	0.735304137	-5.39112813	9.31E-06	0.000618682	3.131490926	cg05183249	WNT1	Intergenic_downstream	Wnt family member 1	7471	WNT1	Intergenic_downstream	WNT10B	Intron
cg12262659	-0.210111069	0.709763525	-5.39149421	9.30E-06	0.000618682	3.132484267	cg12262659	BCAS3	Intron	BCAS3 microtubule associated cell migration factor	54828	BCAS3	Intron	BCAS3	Intron
cg24980230	-0.207970038	0.484744124	-5.389416523	9.36E-06	0.000618682	3.126846541	cg24980230	ETV1	Intron	ETS variant transcription factor 1	2115	ETV1	Intron	ETV1	Intron
cg25474998	-0.220199656	0.723500238	-5.391828686	9.30E-06	0.000618682	3.133391849	cg25474998	LOC101927450	Intergenic_downstream	uncharacterized LOC101927450	101927450	LOC106975310	Intergenic_upstream	PSAT1	Intergenic_downstream
cg26156313	0.114170171	0.160930658	5.389691269	9.35E-06	0.000618682	3.127592057	cg26156313	PRDM6	Intron	PR/SET domain 6	93166	PRDM6	Intron	PRDM6	Intron
cg20671604	0.061272375	0.111526462	5.388179253	9.39E-06	0.00061969	3.123489225	cg20671604	MIR1915HG	Promoter	MIR1915 host gene	399726	CASC10	Promoter	SKIDA1	Exon
cg01938132	-0.062548061	0.834996279	-5.385837259	9.45E-06	0.000620158	3.117134199	cg01938132	LINC01572	Exon	long intergenic non-protein coding RNA 1572	101927957	LOC113604343	Intron	PMFBP1	Intron
cg15204535	-0.263960348	0.690527395	-5.385343062	9.46E-06	0.000620158	3.11579318	cg15204535	BMP6	Intron	bone morphogenetic protein 6	654	BMP6	Intron	BMP6	Intron
cg16124154	0.106719898	0.259311336	5.386124818	9.44E-06	0.000620158	3.117914496	cg16124154	TWIST1	Intron	twist family bHLH transcription factor 1	7291	TWIST1	Intergenic_downstream	TWIST1	Intron
cg25728325	-0.120041832	0.785268055	-5.385931233	9.45E-06	0.000620158	3.1173892	cg25728325	DPH6	Intron	diphthamine biosynthesis 6	89978	DPH6	Intron	DPH6	Intron
cg07020859	-0.159697904	0.475343771	-5.384668186	9.48E-06	0.000620222	3.113961877	cg07020859	LOC101927314	Intron	uncharacterized LOC101927314	101927314	LOC113598757	Intron	MMS22L	Intergenic_upstream
cg15832625	-0.166755235	0.514182814	-5.377271594	9.67E-06	0.000630706	3.093890539	cg15832625	MIR4778	Intergenic_downstream	microRNA 4778	100616464	MEIS1	Intergenic_upstream	MEIS1	Intron
cg15955330	0.148528533	0.256248564	5.377691566	9.66E-06	0.000630706	3.09503019	cg15955330	MEIS2	fiveUTR	Meis homeobox 2	4212	MEIS2	Exon	MEIS2	Exon
cg22855949	-0.140977502	0.516212448	-5.376142188	9.70E-06	0.000631562	3.090825727	cg22855949	PRKD1	Intron	protein kinase D1	5587	LOC113601536	Intergenic_downstream	FOXG1	Intergenic_downstream
cg00981548	-0.155093625	0.754324286	-5.373696477	9.77E-06	0.000633093	3.084188871	cg00981548	DPP4	Intron	dipeptidyl peptidase 4	1803	DPP4	Intron	DPP4	Intron
cg17110920	-0.134851197	0.561611717	-5.373221909	9.78E-06	0.000633093	3.082901042	cg17110920	AHDC1	Intron	AT-hook DNA binding motif containing 1	27245	AHDC1	Intron	STX12	Intron
cg20407274	-0.08837273	0.783837573	-5.372733153	9.79E-06	0.000633093	3.081574705	cg20407274	CCDC171	Exon	coiled-coil domain containing 171	203238	CCDC171	Exon	CCDC171	Exon
cg21455493	-0.10925889	0.846625036	-5.37287771	9.79E-06	0.000633093	3.08196699	cg21455493	PPP4R3A	threeUTR	protein phosphatase 4 regulatory subunit 3A	55671	PPP4R3A	Intron	PPP4R3A	Intron
cg13235891	-0.188974935	0.68806123	-5.370783182	9.85E-06	0.000635388	3.076283048	cg13235891	LOC105369980	Promoter			MYL2	Intergenic_upstream	MYL2	Intergenic_upstream
cg04411639	-0.141214484	0.621065688	-5.367565337	9.93E-06	0.00063607	3.067550644	cg04411639	CNTFR	Intron	ciliary neurotrophic factor receptor	1271	CNTFR	Intron	CNTFR	Intron
cg05082081	-0.17392804	0.766298531	-5.369036158	9.89E-06	0.00063607	3.07154209	cg05082081	LINC00466	Intergenic_downstream	long intergenic non-protein coding RNA 466	199899	LOC106980775	Intergenic_upstream	FOXD3	Intergenic_upstream
cg09642734	0.133921391	0.337260039	5.366022654	9.98E-06	0.00063607	3.063364154	cg09642734	ZBTB7B	Intron	zinc finger and BTB domain containing 7B	51043	LOC113596192	Intron	ZBTB7B	Intron
cg15221079	-0.093545066	0.51882363	-5.366354487	9.97E-06	0.00063607	3.064264677	cg15221079	KCNIP1	Intron	potassium voltage-gated channel interacting protein 1	30820	KCNIP1	Intron	KCNIP1	Intron
cg18531946	-0.095223491	0.537735491	-5.367413358	9.94E-06	0.00063607	3.067138208	cg18531946	SHOX2	Intron	SHOX homeobox 2	6474	SHOX2	Intergenic_downstream	SHOX2	Intergenic_downstream
cg19961913	0.149395919	0.294127729	5.36757751	9.93E-06	0.00063607	3.067583678	cg19961913	HIBADH	Intron	3-hydroxyisobutyrate dehydrogenase	11112	HIBADH	Intron	HIBADH	Intron
cg23243432	-0.128138351	0.792106722	-5.366042321	9.98E-06	0.00063607	3.063417528	cg23243432	OSR1	Intergenic_upstream	odd-skipped related transcription factor 1	130497	LOC113604868	Intron	OSR1	Intron
cg13660589	-0.181364171	0.685514652	-5.365088704	1.00E-05	0.000636618	3.060829614	cg13660589	PTBP2	Intron	polypyrimidine tract binding protein 2	58155	PTBP2	Exon	PTBP2	Exon
cg27012235	-0.116144704	0.763906893	-5.363218128	1.01E-05	0.000638803	3.055753242	cg27012235	KCNU1	Intron	potassium calcium-activated channel subfamily U member 1	157855	KCNU1	Intron	KCNU1	Intron
cg06024069	-0.211478519	0.580792082	-5.357609448	1.02E-05	0.000644738	3.04053215	cg06024069	MIR4527	Intergenic_downstream	microRNA 4527	100616264	LOC113602260	Intergenic_downstream	SMAD2	Intergenic_downstream
cg11568677	-0.144079859	0.558352959	-5.356921988	1.02E-05	0.000644738	3.038666465	cg11568677	LOC101927314	Intron	uncharacterized LOC101927314	101927314	LOC106979825	Promoter	MMS22L	Intergenic_upstream
cg16847788	-0.188625423	0.691524997	-5.358259735	1.02E-05	0.000644738	3.042296948	cg16847788	BNC2	Intron	basonuclin zinc finger protein 2	54796	BNC2	Intron	BNC2	Intron
cg22483848	-0.106636733	0.701693829	-5.35676196	1.02E-05	0.000644738	3.038232169	cg22483848	NRSN2-AS1	threeUTR	NRSN2 antisense RNA 1	100507459	SOX12	threeUTR	SOX12	Intergenic_downstream
cg23783686	-0.110142844	0.836205333	-5.358622546	1.02E-05	0.000644738	3.043281569	cg23783686	PAX5	Intron	paired box 5	5079	PAX5	Intron	PAX5	Intron
cg06883575	-0.1219588	0.754403701	-5.354682367	1.03E-05	0.000645403	3.032588365	cg06883575	USH2A	Intron	usherin	7399	USH2A	Intron	USH2A	Intron
cg25848836	-0.090659079	0.836805054	-5.354550974	1.03E-05	0.000645403	3.032231777	cg25848836	BNC2	Intron	basonuclin zinc finger protein 2	54796	BNC2	Intron	BNC2	Intron
cg26717740	-0.141000753	0.478867839	-5.354581795	1.03E-05	0.000645403	3.032315423	cg26717740	TEX41	Intron	testis expressed 41	401014	LOC113595360	Intergenic_upstream	ZEB2	Intergenic_upstream
cg11332099	-0.186311273	0.590679154	-5.350648307	1.04E-05	0.000650165	3.021640208	cg11332099	LOC101927314	Intron	uncharacterized LOC101927314	101927314	LOC113598757	Intron	MMS22L	Intergenic_upstream
cg17554167	-0.201804005	0.684316579	-5.351049814	1.04E-05	0.000650165	3.022729877	cg17554167	SMG6	Intron	SMG6 nonsense mediated mRNA decay factor	23293	SMG6	Intron	SMG6	Intron
cg15479466	-0.118697339	0.787264961	-5.349247849	1.04E-05	0.000651578	3.017839421	cg15479466	MIR4425	Intron	microRNA 4425	100616365	LOC106977660	Intergenic_downstream	RUNX3	Intergenic_upstream
cg11604092	-0.061569172	0.865383055	-5.347924293	1.05E-05	0.000652859	3.014247328	cg11604092	KCNK10	Exon	potassium two pore domain channel subfamily K member 10	54207	KCNK10	Exon	KCNK10	Exon
cg03236806	-0.042058228	0.920719243	-5.343648678	1.06E-05	0.000657269	3.002643303	cg03236806	FBXO38	Exon	F-box protein 38	81545	FBXO38	Exon	FBXO38	Exon
cg04777174	-0.088233457	0.790388377	-5.344801904	1.06E-05	0.000657269	3.005773179	cg04777174	LTBP1	fiveUTR	latent transforming growth factor beta binding protein 1	4052	LTBP1	Exon	LTBP1	Exon
cg05354872	-0.131454399	0.563174579	-5.343559369	1.06E-05	0.000657269	3.002400918	cg05354872	ESRRB	Intron	estrogen related receptor beta	2103	ESRRB	Intron	ESRRB	Intron
cg06198114	-0.06996817	0.856920089	-5.343050114	1.06E-05	0.000657269	3.001018788	cg06198114	MAPKAP1	Intron	MAPK associated protein 1	79109	MAPKAP1	Intron	MAPKAP1	Intron
cg02126096	-0.157895697	0.787330055	-5.341702086	1.07E-05	0.000658614	2.997360193	cg02126096	LINC01206	Intergenic_downstream	long intergenic non-protein coding RNA 1206	100996490	LOC106967363	Intergenic_downstream	ATP11B	Intergenic_upstream
cg16816020	-0.199725608	0.724730617	-5.34083143	1.07E-05	0.000659102	2.994997193	cg16816020	TRABD2B	Intron	TraB domain containing 2B	388630	TRABD2B	Intron
cg21242356	0.099958111	0.402982512	5.340073723	1.07E-05	0.000659388	2.992940737	cg21242356	HOXB6	Intron	homeobox B6	3216	HOXB3	Intron	HOXB5	Intergenic_downstream
cg00153387	-0.168293139	0.65874489	-5.337796792	1.08E-05	0.000661344	2.986760996	cg00153387	PMFBP1	Intergenic_upstream	polyamine modulated factor 1 binding protein 1	83449	PMFBP1	Intergenic_upstream	PMFBP1	Intron
cg27500609	-0.135977581	0.753371977	-5.338194125	1.08E-05	0.000661344	2.987839387	cg27500609	CELF4	Intron	CUGBP Elav-like family member 4	56853	CELF4	Intron	CELF4	Intron
cg16618968	-0.180677104	0.69654063	-5.336063632	1.08E-05	0.000663405	2.98205705	cg16618968	SATB2	Intron	SATB homeobox 2	23314	SATB2	Intron
cg24001049	-0.114809082	0.834408163	-5.333701494	1.09E-05	0.000666623	2.975645965	cg24001049	MIR548AU	Intergenic_downstream	microRNA 548au	100847045	PHF2	Intergenic_downstream	PHF2	Intergenic_downstream
cg02105305	-0.13906595	0.813266992	-5.332151462	1.09E-05	0.000667285	2.971438989	cg02105305	FBXL17	Intron	F-box and leucine rich repeat protein 17	64839	FBXL17	Intron	FBXL17	Intron
cg08305575	-0.132857676	0.706201653	-5.332622713	1.09E-05	0.000667285	2.972718024	cg08305575	EBF1	Intergenic_downstream	EBF transcription factor 1	1879	LOC113592447	Intergenic_upstream	EBF1	Intergenic_downstream
cg07441795	-0.136701925	0.658169966	-5.331115348	1.10E-05	0.000668096	2.968626839	cg07441795	LINC00477	Intergenic_upstream	long intergenic non-protein coding RNA 477	144360	SOX5	Intergenic_upstream	BCAT1	Intergenic_downstream
cg02290121	-0.19941555	0.641780789	-5.329365325	1.10E-05	0.000670219	2.963877026	cg02290121	SOX5	Intron	SRY-box transcription factor 5	6660	SOX5	Intron	SOX5	Intergenic_upstream
cg02374677	-0.176730316	0.754248814	-5.326642694	1.11E-05	0.000673056	2.956487363	cg02374677	LINC01206	Intergenic_downstream	long intergenic non-protein coding RNA 1206	100996490	LOC106967363	Intergenic_downstream	ATP11B	Intergenic_upstream
cg06777818	-0.151390561	0.777546653	-5.326757312	1.11E-05	0.000673056	2.956798456	cg06777818	LOC101927421	Intron	uncharacterized LOC101927421	101927421	LOC113604506	Intergenic_upstream	ZNF608	Intergenic_upstream
cg07804445	-0.14004254	0.444095121	-5.325772653	1.11E-05	0.000673575	2.954125917	cg07804445	ZNF536	Intron	zinc finger protein 536	9745	ZNF536	Intron	ZNF536	Intron
cg21089733	-0.210002598	0.577367658	-5.323324584	1.12E-05	0.000677016	2.947481394	cg21089733	ZNF536	Intron	zinc finger protein 536	9745	ZNF536	Intron	ZNF536	Intron
cg01524299	-0.162266482	0.467554473	-5.322663981	1.12E-05	0.000677153	2.945688383	cg01524299	PRKCH	Intergenic_upstream	protein kinase C eta	5583	LOC106974557	Intergenic_upstream	TMEM30B	Intergenic_downstream
cg00091093	-0.175811377	0.558405064	-5.321324488	1.13E-05	0.000678552	2.942052718	cg00091093	AXIN2	Intergenic_downstream	axin 2	8313	AXIN2	Intergenic_downstream	AXIN2	Intergenic_downstream
cg00197058	-0.212933124	0.455282319	-5.32021219	1.13E-05	0.000679533	2.939033699	cg00197058	TBX4	Intron	T-box transcription factor 4	9496	TBX4	Intron	TBX4	Intron
cg11244870	-0.145710386	0.556259653	-5.318664073	1.14E-05	0.00068133	2.934831755	cg11244870	FNDC1	Exon	fibronectin type III domain containing 1	84624	FNDC1	Exon	FNDC1	Exon
cg18373109	-0.147978914	0.67099523	-5.314196252	1.15E-05	0.000688618	2.922704966	cg18373109	GBA3	fiveUTR	glucosylceramidase beta 3 (gene/pseudogene)	57733	LOC106986839	Exon	GBA3	Exon
cg11627306	0.111673698	0.13963823	5.312429315	1.16E-05	0.000690857	2.917909017	cg11627306	PRDM8	Intron	PR/SET domain 8	56978	PRDM8	Intron	ANTXR2	Promoter
cg26948944	-0.218683497	0.484881646	-5.310457327	1.16E-05	0.000693494	2.912556481	cg26948944	KLHL14	Intron	kelch like family member 14	57565	KLHL14	Intron	KLHL14	Intron
cg21479643	-0.166548804	0.750364984	-5.308133517	1.17E-05	0.000696814	2.906248966	cg21479643	SMPD3	Intron	sphingomyelin phosphodiesterase 3	55512	SMPD3	Intron	SMPD3	Intergenic_upstream
cg27492830	-0.14500251	0.824871577	-5.307434824	1.17E-05	0.000697043	2.904352496	cg27492830	ADAMTS6	threeUTR	ADAM metallopeptidase with thrombospondin type 1 motif 6	11174	ADAMTS6	Exon	ADAMTS6	Exon
cg03461257	-0.164410005	0.689962389	-5.306335697	1.17E-05	0.000697335	2.901369119	cg03461257	DENND1A	Intron	DENN domain containing 1A	57706	DENND1A	Intron	DENND1A	Intron
cg11272991	-0.138325195	0.669453841	-5.306126544	1.18E-05	0.000697335	2.900801413	cg11272991	FAM222A	Intron	family with sequence similarity 222 member A	84915	FAM222A	Intron	FAM222A	Intergenic_upstream
cg04390578	-0.152751035	0.711823148	-5.300750883	1.19E-05	0.000701034	2.886210069	cg04390578	DYNLL2	Exon	dynein light chain LC8-type 2	140735	DYNLL2	Exon	DYNLL2	Exon
cg05472612	-0.157932661	0.696621638	-5.301164461	1.19E-05	0.000701034	2.887332665	cg05472612	LINC01505	Intron	long intergenic non-protein coding RNA 1505	100996590	LOC113592825	Intergenic_upstream	TMEM38B	Intergenic_downstream
cg08649564	-0.109621313	0.740071839	-5.302568469	1.19E-05	0.000701034	2.891143624	cg08649564	EBF1	Intron	EBF transcription factor 1	1879	EBF1	Intron	EBF1	Intron
cg10876801	-0.181739674	0.628960645	-5.30110039	1.19E-05	0.000701034	2.887158752	cg10876801	TCF7L2	Intron	transcription factor 7 like 2	6934	TCF7L2	Intron	TCF7L2	Intron
cg13362034	-0.152139907	0.794767409	-5.300874562	1.19E-05	0.000701034	2.886545776	cg13362034	HNRNPUL2-BSCL2	Exon	HNRNPUL2-BSCL2 readthrough (NMD candidate)	100534595	HNRNPUL2	Exon	TTC9C	Exon
cg17726247	-0.17155462	0.681338691	-5.301135187	1.19E-05	0.000701034	2.887253203	cg17726247	ZFHX3	Intron	zinc finger homeobox 3	463	LOC113604338	Intergenic_downstream	ZFHX3	Intron
cg09502277	-0.226086762	0.728155868	-5.299084109	1.20E-05	0.000702044	2.881685852	cg09502277	CASC17	Intergenic_upstream	cancer susceptibility 17	101928165	LOC106984836	Intergenic_downstream	SOX9	Intron
cg10619211	-0.185666862	0.555692204	-5.299584835	1.20E-05	0.000702044	2.883045001	cg10619211	DAB2	Intron	DAB adaptor protein 2	1601	DAB2	Intron
cg14033212	-0.176534253	0.561796381	-5.2975354	1.20E-05	0.000703931	2.877482095	cg14033212	ERBB4	Intron	erb-b2 receptor tyrosine kinase 4	2066	ERBB4	Intron	ERBB4	Intron
cg07933626	-0.204254513	0.644132545	-5.296359022	1.21E-05	0.000705104	2.874288968	cg07933626	TCF7L2	Intron	transcription factor 7 like 2	6934	TCF7L2	Intron	TCF7L2	Intron
cg09919810	-0.133085645	0.821502172	-5.29563798	1.21E-05	0.000705401	2.872331789	cg09919810	NKX6-1	Intergenic_downstream	NK6 homeobox 1	4825	LOC106981375	Intergenic_downstream	NKX6-1	Intergenic_downstream
cg14096828	-0.16534071	0.764968465	-5.295030814	1.21E-05	0.00070548	2.870683709	cg14096828	LRRN3	fiveUTR	leucine rich repeat neuronal 3	54674	IMMP2L	fiveUTR	IMMP2L	Intron
cg03920533	-0.139634568	0.768052472	-5.293496413	1.22E-05	0.000707355	2.866518757	cg03920533	MIR100HG	Intron	mir-100-let-7a-2-mir-125b-1 cluster host gene	399959	LOC106976670	Intron	UBASH3B	Intergenic_upstream
cg02968414	0.103678751	0.151425722	5.291035369	1.23E-05	0.000709942	2.859838514	cg02968414	SKIDA1	fiveUTR	SKI/DACH domain containing 1	387640	SKIDA1	fiveUTR	SKIDA1	fiveUTR
cg14113335	-0.1805687	0.765854405	-5.291280176	1.22E-05	0.000709942	2.860503018	cg14113335	LINC01876	Intron	long intergenic non-protein coding RNA 1876	101929378	LOC106979109	Intergenic_downstream	NR4A2	Intergenic_downstream
cg13884282	-0.143753686	0.724225599	-5.289919043	1.23E-05	0.000711019	2.856808355	cg13884282	MIR4425	Intron	microRNA 4425	100616365	LOC106977660	Intergenic_downstream	RUNX3	Intergenic_upstream
cg04337454	-0.087111955	0.572041082	-5.28810115	1.23E-05	0.000711893	2.851873851	cg04337454	MEIS2	Intron	Meis homeobox 2	4212	MEIS2	Intron	MEIS2	Intron
cg07635141	-0.133035867	0.785637556	-5.286669345	1.24E-05	0.000711893	2.847987335	cg07635141	MPPED2	Intron	metallophosphoesterase domain containing 2	744	MPPED2	Intron	MPPED2	Intron
cg11798921	-0.156556562	0.559879017	-5.287464111	1.24E-05	0.000711893	2.850144662	cg11798921	ICOS	Intergenic_downstream	inducible T cell costimulator	29851	LOC113597141	Intergenic_upstream	ICOS	Intergenic_downstream
cg15801833	-0.120141296	0.814179199	-5.287021707	1.24E-05	0.000711893	2.848943794	cg15801833	LINC02227	Intergenic_downstream	long intergenic non-protein coding RNA 2227	101927697	LOC113594834	Intergenic_downstream	CLINT1	Intergenic_upstream
cg21715653	-0.1775826	0.536599558	-5.2881731	1.23E-05	0.000711893	2.852069152	cg21715653	EN1	Intergenic_downstream	engrailed homeobox 1	2019	LOC106966402	Intergenic_downstream	EN1	Intergenic_downstream
cg11098401	-0.124056245	0.516377413	-5.283768357	1.25E-05	0.000716478	2.840112822	cg11098401	SETBP1	Intron	SET binding protein 1	26040	SETBP1	Intron	SETBP1	Intron
cg08731364	0.127228989	0.182126264	5.282469211	1.25E-05	0.000717553	2.836586377	cg08731364	HHEX	Exon	hematopoietically expressed homeobox	3087	HHEX	Intron	HHEX	Intron
cg24527140	-0.091467014	0.758500712	-5.28210808	1.26E-05	0.000717553	2.835606109	cg24527140	TENM2	Intron	teneurin transmembrane protein 2	57451	TENM2	Intron	TENM2	Intron
cg10450897	-0.194791265	0.665396048	-5.280297267	1.26E-05	0.000720026	2.830690767	cg10450897	ZFPM2-AS1	Intron	ZFPM2 antisense RNA 1	102723356	ZFPM2	Intron	ZFPM2	Intron
cg01006396	-0.134293977	0.75658168	-5.274676315	1.28E-05	0.000730091	2.815432956	cg01006396	PDZRN4	Intron	PDZ domain containing ring finger 4	29951	PDZRN4	Intron
cg06682189	-0.214405425	0.543918163	-5.274071369	1.28E-05	0.000730194	2.813790853	cg06682189	SLC38A6	Intron	solute carrier family 38 member 6	145389	LOC106974557	Intergenic_upstream	SLC38A6	Intergenic_downstream
cg02610843	-0.139427989	0.637868048	-5.270626258	1.30E-05	0.000734892	2.804439207	cg02610843	FAM222A	Intron	family with sequence similarity 222 member A	84915	FAM222A	Intron	FAM222A	Intergenic_upstream
cg19829679	-0.180470509	0.596811198	-5.271083338	1.29E-05	0.000734892	2.805679939	cg19829679	MAML3	Intron	mastermind like transcriptional coactivator 3	55534	MAML3	Intron	MAML3	Intron
cg17109710	-0.066173108	0.81033926	-5.270008617	1.30E-05	0.000735027	2.802762637	cg17109710	RANBP17	Intron	RAN binding protein 17	64901	RANBP17	Intron	RANBP17	Intron
cg25713291	-0.140548994	0.688380499	-5.268452304	1.30E-05	0.000737056	2.798538062	cg25713291	LINC01734	Intergenic_upstream	long intergenic non-protein coding RNA 1734	339568
cg27448250	-0.204093281	0.633805496	-5.267290961	1.31E-05	0.000738293	2.795385618	cg27448250	CTD-2194D22.4	Intron	uncharacterized LOC101929081	101929081	LOC113603207	Intergenic_upstream	IRX4	Intergenic_upstream
cg18260132	-0.09601182	0.746199372	-5.266729857	1.31E-05	0.000738319	2.793862511	cg18260132	LINC01162	Intergenic_downstream	long intergenic non-protein coding RNA 1162	104355138	LOC113604053	Intergenic_upstream	SP8	Intergenic_upstream
cg03721768	-0.196464751	0.516107841	-5.263527584	1.32E-05	0.000740482	2.785169987	cg03721768	RBMS1	Intergenic_upstream	RNA binding motif single stranded interacting protein 1	5937	LOC113598398	Intergenic_upstream	RBMS1	Intergenic_upstream
cg09195412	-0.135310944	0.741856746	-5.264490371	1.32E-05	0.000740482	2.787783461	cg09195412	ZBTB20	Intron	zinc finger and BTB domain containing 20	26137	ZBTB20	Intron	ZBTB20	Intergenic_upstream
cg25929890	-0.153476338	0.705595129	-5.264068569	1.32E-05	0.000740482	2.786638485	cg25929890	PDGFRA	Intron	platelet derived growth factor receptor alpha	5156	CHIC2	Intergenic_downstream	CHIC2	Intergenic_downstream
cg27250552	-0.186076059	0.639057142	-5.263476946	1.32E-05	0.000740482	2.785032529	cg27250552	STXBP6	Intron	syntaxin binding protein 6	29091	LOC113601270	Intron
cg10251444	-0.127422011	0.756704123	-5.262141246	1.33E-05	0.00074209	2.781406786	cg10251444	DMRT1	Intron	doublesex and mab-3 related transcription factor 1	1761	DMRT1	Intron	DMRT1	Intron
cg21904314	-0.184272755	0.614690296	-5.259023158	1.34E-05	0.000747344	2.772942754	cg21904314	LMO3	Intergenic_upstream	LIM domain only 3	55885	LOC113592943	Intergenic_downstream	LMO3	Intron
cg25803243	-0.197354659	0.515823613	-5.258427617	1.34E-05	0.000747452	2.771326159	cg25803243	FOXO6	Intron	forkhead box O6	100132074	LOC106966974	Intron	FOXO6	Intergenic_upstream
cg12178922	-0.113427259	0.835583722	-5.25497776	1.35E-05	0.000753432	2.761961523	cg12178922	THORLNC	Exon	testis associated oncogenic lncRNA	100506797	INSIG2	Intergenic_downstream	INSIG2	Intergenic_downstream
cg20284937	-0.134467816	0.790655926	-5.252276276	1.36E-05	0.000757906	2.754628337	cg20284937	RNF220	Intron	ring finger protein 220	55182	RNF220	Intron	RNF220	Intron
cg12367300	-0.202789569	0.571771732	-5.250841358	1.37E-05	0.000759767	2.750733247	cg12367300	LINC00557	Intergenic_upstream	long intergenic non-protein coding RNA 557	100861544	LOC113600812	Intergenic_upstream	SOX21	Intron
cg09140178	-0.151427403	0.560419403	-5.249104667	1.37E-05	0.000762264	2.746018989	cg09140178	LINC02162	Intergenic_upstream	long intergenic non-protein coding RNA 2162	105374624	LOC113603211	Intergenic_downstream	IRX1	Intergenic_upstream
cg01903440	-0.187465499	0.666677033	-5.247323111	1.38E-05	0.000764865	2.741182946	cg01903440	KCTD12	Intergenic_downstream	potassium channel tetramerization domain containing 12	115207	LOC113601063	Intron	KCTD12	Intergenic_downstream
cg00852595	-0.151116366	0.588014911	-5.244359942	1.39E-05	0.000769268	2.733139403	cg00852595	ANKS1B	fiveUTR	ankyrin repeat and sterile alpha motif domain containing 1B	56899	ANKS1B	Intron	FAM71C	Intron
cg25135002	-0.087328375	0.780320617	-5.244154176	1.39E-05	0.000769268	2.732580849	cg25135002	FOXP1	Intron	forkhead box P1	27086	FOXP1	Intron	FOXP1	Intron
cg11012474	-0.212080205	0.643490553	-5.241951214	1.40E-05	0.000770527	2.726600895	cg11012474	MAML3	Intron	mastermind like transcriptional coactivator 3	55534	MAML3	Intron	MAML3	Intron
cg20259148	-0.105840132	0.591425102	-5.241956161	1.40E-05	0.000770527	2.726614322	cg20259148	RNF220	Intron	ring finger protein 220	55182	RNF220	Intron	RNF220	Intron
cg27146637	0.090213104	0.193670503	5.24228274	1.40E-05	0.000770527	2.727500824	cg27146637	HHEX	Exon	hematopoietically expressed homeobox	3087	HHEX	Intron	HHEX	Intron
cg04541569	-0.10553792	0.547209683	-5.240179731	1.41E-05	0.000771192	2.721792194	cg04541569	KCTD15	Intergenic_downstream	potassium channel tetramerization domain containing 15	79047	LOC113595307	Intergenic_downstream	KCTD15	Intergenic_downstream
cg13174345	-0.167081221	0.641580076	-5.24003719	1.41E-05	0.000771192	2.721405265	cg13174345	MAFB	Intergenic_downstream	MAF bZIP transcription factor B	9935	LOC113602540	Intergenic_downstream	MAFB	Intergenic_downstream
cg19423145	-0.142111116	0.812866198	-5.240191312	1.41E-05	0.000771192	2.72182363	cg19423145	EIF3H	Exon	eukaryotic translation initiation factor 3 subunit H	8667	EIF3H	Intron	EIF3H	Intron
cg01267062	-0.146830296	0.746309523	-5.235732829	1.43E-05	0.000772825	2.70972106	cg01267062	LMO1	Intergenic_upstream	LIM domain only 1	4004	LOC113603484	Intron	LMO1	Intergenic_upstream
cg07491098	-0.118609518	0.769935139	-5.236277988	1.42E-05	0.000772825	2.711200895	cg07491098	DSCAML1	Intron	DS cell adhesion molecule like 1	57453	DSCAML1	Intron	DSCAML1	Intron
cg14894602	-0.222292006	0.62775907	-5.236875722	1.42E-05	0.000772825	2.712823446	cg14894602	LINC01377	Intergenic_downstream	long intergenic non-protein coding RNA 1377	102467074	LOC113603211	Intergenic_downstream	IRX1	Intergenic_upstream
cg16612602	-0.20322653	0.716170587	-5.236819797	1.42E-05	0.000772825	2.712671637	cg16612602	LINC01898	Exon	long intergenic non-protein coding RNA 1898	100505853	LOC113602309	Intergenic_upstream	TSHZ1	Intergenic_downstream
cg22122783	-0.143040813	0.634864302	-5.23765405	1.42E-05	0.000772825	2.71493622	cg22122783	MPPED2	Intergenic_upstream	metallophosphoesterase domain containing 2	744	MPPED2	Intergenic_upstream	MPPED2	Intergenic_upstream
cg22426280	-0.168221615	0.76514137	-5.235561186	1.43E-05	0.000772825	2.709255134	cg22426280	LINC01571	Intron	long intergenic non-protein coding RNA 1571	101927364	LOC113595243	Intergenic_downstream	SALL1	Intergenic_upstream
cg24396429.1	-0.222877264	0.481118849	-5.237263843	1.42E-05	0.000772825	2.713877002	cg24396429.1	SLC8A1	Intron	solute carrier family 8 member A1	6546	LOC113592497	fiveUTR	SLC8A1	Intergenic_upstream
cg11362390	-0.159685436	0.779889893	-5.234481071	1.43E-05	0.000774	2.70632316	cg11362390	KPNA6	threeUTR	karyopherin subunit alpha 6	23633	KPNA6	Exon	KPNA6	Exon
cg12815579	-0.269595615	0.461067684	-5.230699292	1.45E-05	0.000780939	2.696057523	cg12815579	NFIA	Intron	nuclear factor I A	4774	NFIA	Intron	NFIA	Intron
cg27613904	-0.164531171	0.636933654	-5.226725949	1.46E-05	0.000788357	2.685271909	cg27613904	LINC01377	Intergenic_downstream	long intergenic non-protein coding RNA 1377	102467074
cg14407961	0.1022658	0.262085672	5.223979708	1.47E-05	0.000793174	2.677817272	cg14407961	DLL4	Promoter	delta like canonical Notch ligand 4	54567	LOC113601788	Exon	DLL4	Promoter
cg05483041	-0.052821561	0.804268382	-5.220385341	1.49E-05	0.00079988	2.668060433	cg05483041	WNT1	Intergenic_downstream	Wnt family member 1	7471	WNT1	Intergenic_downstream	WNT10B	Intron
cg03472204	-0.159002035	0.706914828	-5.219293077	1.49E-05	0.000800006	2.66509551	cg03472204	SLC38A6	Intron	solute carrier family 38 member 6	145389	LOC106974557	Intergenic_upstream	SLC38A6	Intergenic_downstream
cg12207784	-0.191168365	0.632315402	-5.219284257	1.49E-05	0.000800006	2.665071568	cg12207784	GPATCH2	Intergenic_downstream	G-patch domain containing 2	55105	LOC113603994	Intergenic_upstream	GPATCH2	Intergenic_downstream
cg16825575	-0.149075419	0.709925117	-5.217547634	1.50E-05	0.000802677	2.660357553	cg16825575	TBC1D5	Intron	TBC1 domain family member 5	9779	LOC106971597	Intergenic_upstream	TBC1D5	Intergenic_upstream
cg14458992	-0.188541936	0.519365287	-5.215126563	1.51E-05	0.000805723	2.65378564	cg14458992	ZFPM2-AS1	Intron	ZFPM2 antisense RNA 1	102723356	ZFPM2	Intron	ZFPM2	Intron
cg20719840	-0.105578253	0.64746741	-5.215347386	1.51E-05	0.000805723	2.654385057	cg20719840	SHOX2	Intron	SHOX homeobox 2	6474	SHOX2	Intergenic_downstream	SHOX2	Intergenic_downstream
cg02315120	-0.106634067	0.761486468	-5.211761998	1.52E-05	0.000810882	2.644652674	cg02315120	DAB1	Intron	DAB adaptor protein 1	1600	DAB1	Intron	DAB1	Intron
cg22450471	-0.076405514	0.855475212	-5.212010162	1.52E-05	0.000810882	2.645326305	cg22450471	SOX6	Intron	SRY-box transcription factor 6	55553	SOX6	Intron	SOX6	Intron
cg19898504	-0.181873234	0.729986502	-5.210395298	1.53E-05	0.000812773	2.640942837	cg19898504	SOX14	Intergenic_upstream	SRY-box transcription factor 14	8403	LOC113599783	Intergenic_upstream	SOX14	Intergenic_upstream
cg26214460	-0.179173291	0.68629842	-5.2096418	1.53E-05	0.000813302	2.638897509	cg26214460	LOC101928978	Intergenic_upstream			LOC106981369	Intergenic_downstream	NKX6-1	Intergenic_downstream
cg13983233	-0.09613956	0.793995908	-5.205940155	1.55E-05	0.000819841	2.628849626	cg13983233	ANKRD52	Exon	ankyrin repeat domain 52	283373	ANKRD52	Exon	ANKRD52	Exon
cg14742326	-0.112961813	0.797068877	-5.203638092	1.56E-05	0.000819841	2.622600848	cg14742326	SF1	threeUTR	splicing factor 1	7536	SF1	threeUTR	SF1	threeUTR
cg17097250	-0.104037214	0.77389469	-5.204101316	1.55E-05	0.000819841	2.623858235	cg17097250	PBX1	threeUTR	PBX homeobox 1	5087	PBX1	threeUTR	PBX1	Intergenic_downstream
cg20434856	-0.15449815	0.663929037	-5.205525278	1.55E-05	0.000819841	2.627723472	cg20434856	MYO10	Intron	myosin X	4651	MYO10	Intron	MYO10	Intron
cg27371176	-0.180840696	0.735865608	-5.203979517	1.56E-05	0.000819841	2.62352762	cg27371176	MAPKAP1	Intron	MAPK associated protein 1	79109	MAPKAP1	Intron	MAPKAP1	Intron
cg27605062	-0.132274477	0.612218089	-5.203792166	1.56E-05	0.000819841	2.623019071	cg27605062	LINC01828	Intergenic_upstream	long intergenic non-protein coding RNA 1828	102800447	LOC113603218	Intron	ETAA1	Intergenic_upstream
cg15046169	-0.182586291	0.653809303	-5.201636691	1.57E-05	0.000823197	2.617168213	cg15046169	MECOM-AS1	Intron	MECOM antisense RNA 1	105374205	MECOM	Intron	MECOM	Intron
cg07698729	-0.059281944	0.877990348	-5.199979026	1.57E-05	0.0008245	2.612668634	cg07698729	ZNF740	Exon	zinc finger protein 740	283337	ZNF740	Exon	ZNF740	Exon
cg14854610	-0.130974838	0.683991671	-5.199530714	1.57E-05	0.0008245	2.611451736	cg14854610	ZNF423	Intron	zinc finger protein 423	23090	ZNF423	Intron	ZNF423	Intron
cg21770499	-0.13191006	0.583883372	-5.19964513	1.57E-05	0.0008245	2.611762307	cg21770499	LINC02622	Intron	long intergenic non-protein coding RNA 2622	105378349	PCBD1	Intergenic_upstream	PCBD1	Intergenic_upstream
cg02885212	-0.067495489	0.441645593	-5.198786281	1.58E-05	0.000825034	2.609431047	cg02885212	OTX2	Intergenic_downstream	orthodenticle homeobox 2	5015	LOC113601510	Promoter	OTX2	Intergenic_downstream
cg03657398	-0.17543083	0.540646368	-5.197721397	1.58E-05	0.000826295	2.606540528	cg03657398	PRDM6	Intron	PR/SET domain 6	93166	PRDM6	Intron	PRDM6	Intron
cg05260482	-0.105566442	0.691557121	-5.196637352	1.59E-05	0.000827604	2.603598007	cg05260482	KCNJ12	Intron	potassium inwardly rectifying channel subfamily J member 12	3768	KCNJ12	Intron	MAP2K3	Intergenic_downstream
cg16278638	-0.121443319	0.452935393	-5.194962372	1.59E-05	0.00082911	2.599051468	cg16278638	FAM222A	Intron	family with sequence similarity 222 member A	84915	FAM222A	Intron	FAM222A	Intergenic_upstream
cg18583520	-0.193321375	0.630461225	-5.195144467	1.59E-05	0.00082911	2.599545744	cg18583520	ARID5B	Intron	AT-rich interaction domain 5B	84159	ARID5B	Intron	ARID5B	Intron
cg21949818	-0.118111003	0.46262018	-5.193715065	1.60E-05	0.0008308	2.595665808	cg21949818	NOL4	Exon	nucleolar protein 4	8715	NOL4	Exon	NOL4	Exon
cg00594099	-0.14215387	0.558394647	-5.192141296	1.61E-05	0.000831091	2.591394016	cg00594099	AHDC1	Intron	AT-hook DNA binding motif containing 1	27245	AHDC1	Intron	STX12	Intron
cg12406333	-0.12495284	0.468402547	-5.192884992	1.60E-05	0.000831091	2.59341268	cg12406333	TMCO5A	Promoter	transmembrane and coiled-coil domains 5A	145942	TMCO5A	Promoter	TMCO5A	Promoter
cg19851197	-0.090200577	0.704189235	-5.192076735	1.61E-05	0.000831091	2.591218775	cg19851197	DMRTA2	Intergenic_downstream	DMRT like family A2	63950	DMRTA2	Intergenic_downstream	DMRTA2	Intergenic_downstream
cg14259906	-0.142872512	0.657811942	-5.189467291	1.62E-05	0.000834759	2.584135811	cg14259906	RNF220	Intron	ring finger protein 220	55182	RNF220	Intron	RNF220	Intron
cg23160268	-0.17489491	0.731035416	-5.189691658	1.62E-05	0.000834759	2.584744821	cg23160268	TNKS	Exon	tankyrase	8658	TNKS	Intron	TNKS	Intron
cg15279296	-0.222561112	0.630647073	-5.188058672	1.62E-05	0.000835694	2.580312332	cg15279296	AHDC1	Intron	AT-hook DNA binding motif containing 1	27245	AHDC1	Intron	STX12	Intron
cg25430089	-0.167995175	0.775683122	-5.188145675	1.62E-05	0.000835694	2.580548486	cg25430089	PBX3	Intron	PBX homeobox 3	5090	PBX3	Intron	PBX3	Intron
cg17009957	-0.216601554	0.715665988	-5.18723941	1.63E-05	0.000836427	2.578088575	cg17009957	MIR4527	Intergenic_downstream	microRNA 4527	100616264	LOC113602260	Intergenic_downstream	SMAD2	Intergenic_downstream
cg03039118	-0.091427955	0.714638224	-5.184272852	1.64E-05	0.000838511	2.570036362	cg03039118	FLOT2	Exon	flotillin 2	2319	FLOT2	fiveUTR	FLOT2	Exon
cg04016348	-0.120090934	0.789848899	-5.183350808	1.65E-05	0.000838511	2.567533644	cg04016348	TAOK3	fiveUTR	TAO kinase 3	51347	TAOK3	fiveUTR	TAOK3	Intron
cg07182005	-0.128738909	0.707676259	-5.183586132	1.64E-05	0.000838511	2.568172387	cg07182005	KIAA0825	Intron	KIAA0825	285600	KIAA0825	Intron	FAM172A	Intron
cg19126928	0.192195525	0.382454473	5.184490846	1.64E-05	0.000838511	2.570628069	cg19126928	ONECUT1	Intron	one cut homeobox 1	3175	ONECUT1	Intron	ONECUT1	Intron
cg23667730	-0.123686758	0.587174571	-5.183716442	1.64E-05	0.000838511	2.568526091	cg23667730	ERI3	Intron	ERI1 exoribonuclease family member 3	79033	ERI3	Intron	ERI3	Intron
cg24673283	-0.108965632	0.507090094	-5.185675228	1.64E-05	0.000838511	2.573842867	cg24673283	BUB3	Intergenic_downstream	BUB3 mitotic checkpoint protein	9184	LOC113600332	Intergenic_upstream	BUB3	Intergenic_downstream
cg24865098	-0.189879366	0.759333637	-5.181372397	1.65E-05	0.00084193	2.562163629	cg24865098	LINC00856	Intron	long intergenic non-protein coding RNA 856	100132987	LOC106969717	Intergenic_upstream	POLR3A	Intergenic_upstream
cg01761369	-0.160492727	0.642378634	-5.179174271	1.66E-05	0.000842112	2.55619727	cg01761369	DAB2IP	Promoter	DAB2 interacting protein	153090	LOC113592863	fiveUTR	DAB2IP	Promoter
cg02286774	-0.09777198	0.701966569	-5.178926813	1.67E-05	0.000842112	2.555525599	cg02286774	LINC01122	Intron	long intergenic non-protein coding RNA 1122	400955	LOC106976764	Intergenic_upstream	FANCL	Intron
cg08471214	-0.107761658	0.270586433	-5.180723142	1.66E-05	0.000842112	2.560401356	cg08471214	EPHA8	Intergenic_upstream	EPH receptor A8	2046	EPHA8	Intergenic_upstream	EPHA8	Intergenic_upstream
cg13249957	0.079846139	0.183721806	5.18021001	1.66E-05	0.000842112	2.559008565	cg13249957	HOXC4	Exon	homeobox C4	3221	HOXC5	Exon	HOXC5	Exon
cg20075348	-0.152569238	0.656355947	-5.178830948	1.67E-05	0.000842112	2.555265394	cg20075348	LINC01793	Intron	long intergenic non-protein coding RNA 1793	101927285	LOC113603242	Intergenic_upstream	BCL11A	Intergenic_downstream
cg01008443	-0.111351459	0.639851328	-5.175691241	1.68E-05	0.000846285	2.54674337	cg01008443	PARP11	Intergenic_upstream	poly(ADP-ribose) polymerase family member 11	57097	PARP11	Intergenic_upstream	PARP11	Intron
cg15084504	-0.106153213	0.766531623	-5.175558931	1.68E-05	0.000846285	2.546384247	cg15084504	MZT1	Intergenic_downstream	mitotic spindle organizing protein 1	440145	LOC106984863	Intergenic_downstream	BORA	Intergenic_upstream
cg23861489	-0.085495205	0.841183643	-5.175675648	1.68E-05	0.000846285	2.546701047	cg23861489	MYOG	Promoter	myogenin	4656	MYOG	fiveUTR	MYOG	Exon
cg05349874	-0.043548413	0.888025022	-5.174762127	1.68E-05	0.000847	2.544221516	cg05349874	ZNF536	Intron	zinc finger protein 536	9745	ZNF536	Intron	ZNF536	Intron
cg01612769	-0.14852885	0.780300729	-5.173652313	1.69E-05	0.000848446	2.541209203	cg01612769	PROX1	Exon	prospero homeobox 1	5629	PROX1	Exon	PROX1	Exon
cg06762090	-0.131139864	0.823335535	-5.169254121	1.71E-05	0.000848531	2.529271495	cg06762090	SEMA5B	Intron	semaphorin 5B	54437	SEMA5B	Intron	SEMA5B	Intron
cg09206182	-0.099077784	0.686931115	-5.172880649	1.69E-05	0.000848531	2.539114717	cg09206182	LINC02032	Intron	long intergenic non-protein coding RNA 2032	100507461	LOC113599930	Intron	AGTR1	Intergenic_upstream
cg11792536	-0.159953889	0.729989859	-5.17261405	1.69E-05	0.000848531	2.538391104	cg11792536	LINC01571	Intron	long intergenic non-protein coding RNA 1571	101927364	LOC113595243	Intergenic_upstream	SALL1	Intergenic_upstream
cg11942503	-0.25473639	0.544762811	-5.171781655	1.70E-05	0.000848531	2.536131785	cg11942503	LINC01831	Promoter	long intergenic non-protein coding RNA 1831	101927331	LOC113602431	Intergenic_upstream	POU3F3	Intergenic_upstream
cg14596661	-0.203872819	0.559284315	-5.170627989	1.70E-05	0.000848531	2.533000472	cg14596661	LINC01429	Intron	long intergenic non-protein coding RNA 1429	101927678	SALL4	Intergenic_upstream	SALL4	Intron
cg15400000	-0.159503184	0.759211893	-5.170454728	1.70E-05	0.000848531	2.532530203	cg15400000	ZBTB20-AS1	Exon	ZBTB20 antisense RNA 1	100131117	ZBTB20	fiveUTR	ZBTB20	Exon
cg16471373	-0.098548295	0.756846953	-5.169733302	1.71E-05	0.000848531	2.530572093	cg16471373	LOC646588	Intron			LOC113604065	Intergenic_upstream	NPVF	Intergenic_upstream
cg21172101	-0.194176489	0.675772905	-5.171628435	1.70E-05	0.000848531	2.535715912	cg21172101	NASP	Intron	nuclear autoantigenic sperm protein	4678	NASP	Exon	NASP	Exon
cg22972602	0.090587114	0.140030027	5.169635091	1.71E-05	0.000848531	2.530305527	cg22972602	ZFHX4	fiveUTR	zinc finger homeobox 4	79776	ZFHX4	fiveUTR	ZFHX4	Intergenic_upstream
cg10004678	-0.177399418	0.682348609	-5.168358238	1.71E-05	0.000849496	2.526839878	cg10004678	LINC00923	Intron	long intergenic non-protein coding RNA 923	91948	LOC113602012	Intergenic_upstream	ARRDC4	Intergenic_upstream
cg20918991	-0.132799215	0.712143978	-5.167376914	1.72E-05	0.000850663	2.524176367	cg20918991	MECOM	Intron	MDS1 and EVI1 complex locus	2122	MECOM	Intron	MECOM	Intron
cg25243958	-0.125001418	0.338194268	-5.165039544	1.73E-05	0.000855007	2.5178323	cg25243958	MIR4300HG	Intron	MIR4300 host gene	101928989	LOC106977104	Intergenic_downstream	FAM181B	Intron
cg21560352	-0.173054005	0.535661119	-5.162624087	1.74E-05	0.00085664	2.511276339	cg21560352	TBX4	Exon	T-box transcription factor 4	9496	TBX4	Exon	TBX4	Exon
cg21719053	-0.132335949	0.733244647	-5.162776734	1.74E-05	0.00085664	2.511690649	cg21719053	NEUROD6	Exon	neuronal differentiation 6	63974	NEUROD6	Exon
cg23302461	0.112753742	0.180373096	5.162749224	1.74E-05	0.00085664	2.511615981	cg23302461	FOXF2	Promoter	forkhead box F2	2295	LOC113593905	Intron	FOXF2	Promoter
cg24113826	-0.102370441	0.762266084	-5.162429408	1.74E-05	0.00085664	2.51074795	cg24113826	USH2A	Intron	usherin	7399	USH2A	Intron	USH2A	Intron
cg12571830	-0.172465569	0.71718419	-5.1609239	1.75E-05	0.00085906	2.506661774	cg12571830	SMG6	Intron	SMG6 nonsense mediated mRNA decay factor	23293	SMG6	Intron	SMG6	Intron
cg00545236	0.117410046	0.258045265	5.156687587	1.77E-05	0.000865821	2.495163883	cg00545236	HOXB6	Intron	homeobox B6	3216	HOXB3	Intron	HOXB5	Intergenic_downstream
cg21699360	-0.057131358	0.87798832	-5.156638019	1.77E-05	0.000865821	2.495029352	cg21699360	RSRC1	Intron	arginine and serine rich coiled-coil 1	51319	LOC106969497	Promoter	RSRC1	Intron
cg26704149	-0.125788259	0.593986817	-5.156954789	1.77E-05	0.000865821	2.4958891	cg26704149	AHDC1	Intron	AT-hook DNA binding motif containing 1	27245	AHDC1	Intron	STX12	Intron
cg09899564	-0.143110115	0.572799241	-5.154927334	1.78E-05	0.000868762	2.490386381	cg09899564	RNF220	Exon	ring finger protein 220	55182	RNF220	Intron	RNF220	Intron
cg26434836	-0.126153591	0.737466134	-5.150906729	1.80E-05	0.000876115	2.47947417	cg26434836	FOXP1	Intron	forkhead box P1	27086	FOXP1	Intron	FOXP1	Intron
cg27182356	-0.119230868	0.783658127	-5.151174467	1.80E-05	0.000876115	2.480200825	cg27182356	SPATA17	Intron	spermatogenesis associated 17	128153	SPATA17	Intron	SPATA17	threeUTR
cg06411936	0.276231297	0.633051509	5.149386999	1.81E-05	0.000878635	2.475349554	cg06411936	TNRC6B	Exon	trinucleotide repeat containing adaptor 6B	23112	TNRC6B	Exon	TNRC6B	Exon
cg02349142	-0.084197313	0.847318525	-5.148704566	1.81E-05	0.000878902	2.473497407	cg02349142	ZNF536	Intron	zinc finger protein 536	9745	ZNF536	Intron	ZNF536	Intron
cg23141779	-0.098522778	0.707317983	-5.148332705	1.81E-05	0.000878902	2.472488166	cg23141779	LOC101927314	Intron	uncharacterized LOC101927314	101927314	LOC113598756	Intron	POU3F2	Intergenic_upstream
cg04222851	-0.244184337	0.710020664	-5.14514649	1.83E-05	0.000885472	2.463840741	cg04222851	DENND1A	Exon	DENN domain containing 1A	57706	DENND1A	Exon	DENND1A	Exon
cg10439738	-0.114785481	0.807834824	-5.143241402	1.84E-05	0.000888964	2.458670362	cg10439738	MAPKAP1	Intron	MAPK associated protein 1	79109	MAPKAP1	Intron	MAPKAP1	Intron
cg00426659	-0.118417575	0.532101374	-5.141492959	1.85E-05	0.000890941	2.453925146	cg00426659	ANKS1B	fiveUTR	ankyrin repeat and sterile alpha motif domain containing 1B	56899	ANKS1B	Intron	FAM71C	Intron
cg22656844	-0.163673629	0.755877887	-5.141553224	1.85E-05	0.000890941	2.454088704	cg22656844	HES1	Intergenic_downstream	hes family bHLH transcription factor 1	3280	LOC113599835	Promoter	HES1	Intergenic_downstream
cg20250878	-0.093399769	0.8102311	-5.140664816	1.85E-05	0.000891821	2.451677605	cg20250878	MIR4318	Intron	microRNA 4318	100422857	LOC113602247	Intergenic_downstream	CELF4	Intron
cg04102944	-0.144357382	0.693309845	-5.136620995	1.87E-05	0.000898308	2.440702978	cg04102944	DAB1	Exon	DAB adaptor protein 1	1600	DAB1	Exon	DAB1	Exon
cg19523270	-0.169521208	0.759208481	-5.137478589	1.87E-05	0.000898308	2.443030408	cg19523270	LOC101927502	Intergenic_downstream			LOC106989185	Intron	TLE1	Intergenic_upstream
cg24176069	0.234187415	0.252529064	5.136644203	1.87E-05	0.000898308	2.440765963	cg24176069	HOXC4	Intron	homeobox C4	3221	HOXC4	Intron	HOXC4	Promoter
cg02387263	-0.155612248	0.46746798	-5.134138003	1.88E-05	0.000902139	2.433964416	cg02387263	TCF4	Intron	transcription factor 4	6925	TCF4	Intron	TCF4	Intron
cg20273254	-0.141977396	0.738628283	-5.134540774	1.88E-05	0.000902139	2.435057486	cg20273254	AGAP1	Intron	ArfGAP with GTPase domain, ankyrin repeat and PH domain 1	116987	AGAP1	Intron	AGAP1	Intron
cg03683496	-0.114622912	0.522541131	-5.130434874	1.90E-05	0.000909865	2.423914667	cg03683496	NISCH	threeUTR	nischarin	11188	NISCH	Exon	NISCH	Exon
cg04319582	-0.178617643	0.784006779	-5.130099985	1.90E-05	0.000909865	2.423005836	cg04319582	SATB1	Intron	SATB homeobox 1	6304	SATB1	Intron	SATB1	Intron
cg22979991	-0.195191042	0.645864999	-5.129173851	1.91E-05	0.00091102	2.420492475	cg22979991	LINC01343	Intron	long intergenic non-protein coding RNA 1343	339442	LOC113599416	Intergenic_upstream	POU3F1	Intergenic_upstream
cg14817590	-0.163972322	0.602863027	-5.128436533	1.91E-05	0.000911292	2.418491533	cg14817590	THEG5	Intron			LOC113595349	Intergenic_downstream	TSHZ3	Intergenic_upstream
cg25571914	-0.146332089	0.789707148	-5.128139756	1.91E-05	0.000911292	2.417686136	cg25571914	HDAC9	Exon	histone deacetylase 9	9734	HDAC9	Exon	HDAC9	Exon
cg02533269	-0.15957202	0.710986191	-5.124334441	1.93E-05	0.000918526	2.407359349	cg02533269	MCTP1	Intron	multiple C2 and transmembrane domain containing 1	79772	MCTP1	Intron	MCTP1	Intron
cg07127398	-0.172980549	0.774193166	-5.124622738	1.93E-05	0.000918526	2.408141719	cg07127398	PSD2-AS1	Intron	PSD2 antisense RNA 1	101929696	PSD2	Intergenic_upstream	PSD2	Intergenic_upstream
cg08770225	-0.183843497	0.568780299	-5.123203038	1.94E-05	0.000920217	2.404289006	cg08770225	LINC01533	Intron	long intergenic non-protein coding RNA 1533	100996665	LOC113595383	Intergenic_downstream	ZNF507	Intron
cg05847272	-0.133879896	0.736989707	-5.120468197	1.96E-05	0.000924811	2.396867402	cg05847272	DUSP14	Promoter	dual specificity phosphatase 14	11072	DUSP14	Intergenic_upstream	DUSP14	Intergenic_upstream
cg11619693	-0.072677321	0.846237127	-5.120778036	1.95E-05	0.000924811	2.397708216	cg11619693	MIR4432HG	Intron	MIR4432 host gene	106660609	LOC113603241	Intergenic_upstream	BCL11A	Intergenic_downstream
cg10939684	-0.141726846	0.789152611	-5.119393976	1.96E-05	0.000926373	2.393952289	cg10939684	TIAL1	threeUTR	TIA1 cytotoxic granule associated RNA binding protein like 1	7073	TIAL1	threeUTR	TIAL1	Intron
cg03937463	-0.118100117	0.729395752	-5.118019246	1.97E-05	0.00092778	2.390221709	cg03937463	RGS7BP	Exon	regulator of G protein signaling 7 binding protein	401190	RGS7BP	Exon	RGS7BP	Exon
cg18753841	-0.09124672	0.674385298	-5.117924965	1.97E-05	0.00092778	2.389965858	cg18753841	TRIM66	Intron	tripartite motif containing 66	9866	TRIM66	fiveUTR	TRIM66	Intron
cg18722069	-0.180236722	0.614954977	-5.116496277	1.98E-05	0.000930164	2.386088882	cg18722069	SLC66A1L	Intergenic_downstream	solute carrier family 66 member 1 like (pseudogene)	152078	LOC113600069	Intergenic_downstream	VEPH1	Intron
cg25016721	-0.167341815	0.588654727	-5.116075474	1.98E-05	0.000930164	2.384946968	cg25016721	RPL38	Intron	ribosomal protein L38	6169	LOC106984297	Promoter	TTYH2	Intergenic_upstream
cg05651663	-0.11268873	0.611766484	-5.113819793	1.99E-05	0.000934768	2.378825878	cg05651663	FGF8	Intergenic_downstream	fibroblast growth factor 8	2253	FGF8	Intergenic_downstream	FGF8	Intron
cg09372556	-0.145719953	0.534480254	-5.111992505	2.00E-05	0.000938292	2.37386734	cg09372556	PLXNA2	Intron	plexin A2	5362	PLXNA2	Intron	PLXNA2	Intron
cg13493136	-0.163234114	0.504502335	-5.107106674	2.03E-05	0.000949766	2.360609356	cg13493136	LOC102724604	Exon	uncharacterized LOC102724604	102724604	LOC113599870	Intergenic_downstream	FXR1	Intergenic_downstream
cg23837023	-0.122088792	0.858198284	-5.106080946	2.03E-05	0.000951256	2.357826027	cg23837023	LINC01793	Intron	long intergenic non-protein coding RNA 1793	101927285	LOC113603242	Intergenic_upstream	BCL11A	Intergenic_downstream
cg03833239	-0.095278759	0.852728071	-5.105379493	2.04E-05	0.000951339	2.355922633	cg03833239	MCTP1	Intron	multiple C2 and transmembrane domain containing 1	79772	MCTP1	Intron	MCTP1	Intron
cg19733291	-0.145695299	0.753736063	-5.105142434	2.04E-05	0.000951339	2.355279374	cg19733291	MAPKAP1	Intergenic_downstream	MAPK associated protein 1	79109	LOC113592914	Exon	GAPVD1	Exon
cg04083183	-0.163983261	0.72469331	-5.102739346	2.05E-05	0.000956077	2.348758652	cg04083183	TCF7L2	Intergenic_downstream	transcription factor 7 like 2	6934	LOC113600296	Intergenic_downstream	HABP2	Intron
cg05866783	-0.083862021	0.734861028	-5.102427022	2.05E-05	0.000956077	2.347911172	cg05866783	ZNF512B	Exon	zinc finger protein 512B	57473	ZNF512B	Exon	PRPF6	fiveUTR
cg00993368	-0.116635619	0.738176097	-5.101576962	2.06E-05	0.000956852	2.34560458	cg00993368	MKNK1-AS1	Intergenic_upstream	MKNK1 antisense RNA 1	100507423	LOC113599378	Intergenic_downstream	TMEM275	Intergenic_downstream
cg03490417	-0.095078006	0.75890004	-5.100778889	2.06E-05	0.000956852	2.343439062	cg03490417	CNGA4	Exon	cyclic nucleotide gated channel subunit alpha 4	1262	CNGA4	Exon
cg13652008.2	-0.158889119	0.656057565	-5.101068329	2.06E-05	0.000956852	2.344224436	cg13652008.2	LTBP1	Intron	latent transforming growth factor beta binding protein 1	4052	LTBP1	Intron	LTBP1	Intron
cg14712389	-0.14881065	0.782911404	-5.099752955	2.07E-05	0.000958366	2.34065527	cg14712389	PTPRD	Exon	protein tyrosine phosphatase receptor type D	5789	PTPRD	Exon	PTPRD	Exon
cg13329537	-0.170736087	0.582494493	-5.098195913	2.08E-05	0.000961283	2.336430389	cg13329537	CD40	Intergenic_downstream	CD40 molecule	958	CD40	Intergenic_downstream	CD40	Intergenic_downstream
cg27101484	-0.120872384	0.508169418	-5.096333324	2.09E-05	0.000965019	2.331376487	cg27101484	PSAT1	Intergenic_downstream	phosphoserine aminotransferase 1	29968	PSAT1	Intergenic_downstream	PSAT1	Intron
cg17216365	-0.132831551	0.663007343	-5.094434007	2.10E-05	0.000968868	2.326222984	cg17216365	BTRC	Intron	beta-transducin repeat containing E3 ubiquitin protein ligase	8945	BTRC	Intron	BTRC	Intron
cg01403539	-0.119599654	0.326068965	-5.093113442	2.11E-05	0.000971192	2.322639866	cg01403539	ACADSB	Intergenic_downstream	acyl-CoA dehydrogenase short/branched chain	36	HMX3	Intergenic_upstream	HMX3	Intergenic_upstream
cg07928038	-0.107608873	0.823714823	-5.092153258	2.11E-05	0.00097256	2.320034599	cg07928038	MIR4432HG	Intron	MIR4432 host gene	106660609	LOC113603241	Intergenic_upstream	BCL11A	Intergenic_downstream
cg23418225	-0.145610307	0.55733151	-5.091576962	2.12E-05	0.000972906	2.31847094	cg23418225	EPHA4	Intergenic_downstream	EPH receptor A4	2043	LOC113596430	Intergenic_upstream	EPHA4	Intergenic_downstream
cg03086565	-0.146459942	0.470893774	-5.090213722	2.12E-05	0.000974478	2.314772096	cg03086565	KLF4	Intergenic_upstream	KLF transcription factor 4	9314	LOC113592834	Intergenic_downstream	KLF4	Intergenic_upstream
cg07753525	-0.162873495	0.630162023	-5.090097431	2.13E-05	0.000974478	2.31445657	cg07753525	WWOX	Intron	WW domain containing oxidoreductase	51741	WWOX	Intron	WWOX	Intron
cg20179538	-0.172953909	0.73801422	-5.086321873	2.15E-05	0.000983423	2.304212613	cg20179538	FIGN	Intron	fidgetin, microtubule severing factor	55137	FIGN	Intron	FIGN	Intron
cg19493417	-0.163893907	0.523183696	-5.085791596	2.15E-05	0.000983655	2.302773869	cg19493417	CD40	Intergenic_downstream	CD40 molecule	958	CD40	Intergenic_downstream	CD40	Intergenic_downstream
cg15667750	-0.185082305	0.445603465	-5.081800383	2.17E-05	0.000993245	2.291945086	cg15667750	LTBP1	Intron	latent transforming growth factor beta binding protein 1	4052	LTBP1	Intron	LTBP1	Intron
cg24563131	-0.152878255	0.689800732	-5.081368385	2.18E-05	0.000993245	2.290773025	cg24563131	LINC01122	Intron	long intergenic non-protein coding RNA 1122	400955	LOC113603246	Intergenic_downstream	FANCL	Intergenic_upstream
cg09657570	-0.160557723	0.791223772	-5.080658381	2.18E-05	0.000993974	2.288846708	cg09657570	ZNF503-AS1	Exon	ZNF503 antisense RNA 1	253264	LOC106969686	Intron	COMTD1	Intergenic_upstream
cg01198746	-0.085765999	0.528726394	-5.078492003	2.19E-05	0.000997407	2.282969145	cg01198746	LOC105370943	Promoter	uncharacterized LOC105370943	105370943	VPS18	Intergenic_downstream	VPS18	Intergenic_downstream
cg16530805	-0.157392417	0.606043619	-5.07772335	2.20E-05	0.000997407	2.280883745	cg16530805	EIF3H	Exon	eukaryotic translation initiation factor 3 subunit H	8667	EIF3H	Intron	EIF3H	Intron
cg19283046	-0.104656777	0.455640843	-5.077636218	2.20E-05	0.000997407	2.280647351	cg19283046	PCDH1	Promoter	protocadherin 1	5097	PCDH1	Promoter	PCDH1	Promoter
cg19714331	-0.166105994	0.744051005	-5.07830439	2.20E-05	0.000997407	2.282460138	cg19714331	MED13L	Intron	mediator complex subunit 13L	23389	MED13L	Intron	MED13L	Intron
cg05039262	-0.172943222	0.485350472	-5.077139092	2.20E-05	0.000997564	2.279298625	cg05039262	DACH1	Intron	dachshund family transcription factor 1	1602	DACH1	Intron	DACH1	Intron
cg27118468	-0.153594437	0.719867093	-5.075814097	2.21E-05	0.00099999	2.275703878	cg27118468	PROX1	Intron	prospero homeobox 1	5629	PROX1	Intron	PROX1	Intron
cg09555176	-0.102715978	0.734850186	-5.074780856	2.22E-05	0.001001622	2.272900687	cg09555176	SLF2	Intergenic_upstream	SMC5-SMC6 complex localization factor 2	55719	SLF2	Intergenic_upstream	SLF2	Intergenic_upstream
cg01391058	-0.123554856	0.388789685	-5.073895979	2.22E-05	0.00100285	2.270500025	cg01391058	PRDM16	Intron	PR/SET domain 16	63976	PRDM16	Intron	PRDM16	Intron
cg24403549	-0.182977505	0.629082128	-5.072292207	2.23E-05	0.001006063	2.266149044	cg24403549	LOC102467081	fiveUTR	uncharacterized LOC102467081	102467081	ESM1	fiveUTR	ESM1	fiveUTR
cg03025825	-0.214657564	0.661334327	-5.071600815	2.24E-05	0.001006765	2.264273334	cg03025825	SMG6	Exon	SMG6 nonsense mediated mRNA decay factor	23293	LOC113592730	Intron	SMG6	Intron
cg05347535	0.125815391	0.312881017	5.07048977	2.24E-05	0.001008629	2.261259149	cg05347535	NLGN2	Intron	neuroligin 2	57555	NLGN2	Intron	ACAP1	Intron
cg20722470	-0.080616701	0.806237776	-5.06814305	2.26E-05	0.00101393	2.254892738	cg20722470	CNTLN	Intron	centlein	54875	CNTLN	Intron	CNTLN	Intron
cg09452662	-0.100513394	0.395826417	-5.067355758	2.26E-05	0.001014908	2.252756917	cg09452662	LHX1-DT	Intron	LHX1 divergent transcript	102723471	LOC113592672	Intron	LHX1	Intron
cg08615333	-0.187437287	0.666157707	-5.066273697	2.27E-05	0.001016711	2.24982145	cg08615333	IFT43	fiveUTR	intraflagellar transport 43	112752	TGFB3	fiveUTR	TGFB3	fiveUTR
cg17937820	-0.130982811	0.644750818	-5.064109817	2.28E-05	0.001021546	2.243951231	cg17937820	GDF5	Intron	growth differentiation factor 5	8200	GDF5	Promoter	GDF5	Promoter
cg26048456	-0.128281135	0.54589774	-5.063109333	2.29E-05	0.001023134	2.24123713	cg26048456	PCDH9	Exon	protocadherin 9	5101	PCDH9	Exon	PCDH9	Exon
cg11913107	-0.059267998	0.886693697	-5.061818204	2.30E-05	0.001025544	2.237734597	cg11913107	OTX2-AS1	Intron	OTX2 antisense RNA 1 (head to head)	100309464	LOC113601319	Intron	OTX2	Intergenic_upstream
cg01401198	-0.154466985	0.64838905	-5.059928666	2.31E-05	0.001026684	2.232608779	cg01401198	ASB8	threeUTR	ankyrin repeat and SOCS box containing 8	140461	ASB8	Exon	ASB8	Exon
cg04748006	-0.122733843	0.791273845	-5.05969909	2.31E-05	0.001026684	2.231986006	cg04748006	SCN8A	threeUTR	sodium voltage-gated channel alpha subunit 8	6334	SCN8A	threeUTR	SCN8A	threeUTR
cg11254835	-0.160188524	0.735481395	-5.059252639	2.31E-05	0.001026684	2.230774913	cg11254835	PRMT8	Exon	protein arginine methyltransferase 8	56341	PRMT8	Exon	PRMT8	Exon
cg15359143	-0.115330343	0.37608602	-5.060676193	2.30E-05	0.001026684	2.234636616	cg15359143	BBS9	Intron	Bardet-Biedl syndrome 9	27241	BMPER	Intergenic_upstream	BMPER	Intron
cg25302398	-0.184211054	0.532641923	-5.059608881	2.31E-05	0.001026684	2.231741293	cg25302398	NFIB	Intron	nuclear factor I B	4781	NFIB	Intron	NFIB	Intron
cg26631126	-0.140478773	0.700577474	-5.057726275	2.32E-05	0.001029776	2.226634363	cg26631126	ANKFN1	Intron	ankyrin repeat and fibronectin type III domain containing 1	162282	LOC113592572	Intergenic_downstream	ANKFN1	Intergenic_upstream
cg22025436	-0.124572805	0.612403759	-5.054974476	2.34E-05	0.001036356	2.219169703	cg22025436	CREM	threeUTR	cAMP responsive element modulator	1390	CREM	Exon	CREM	Exon
cg01450606	0.168600241	0.676428281	5.050706766	2.37E-05	0.001047328	2.20759322	cg01450606	PPP2R2A	Exon	protein phosphatase 2 regulatory subunit Balpha	5520	PPP2R2A	Exon	PPP2R2A	Exon
cg01874861	-0.113815496	0.728232825	-5.048959105	2.38E-05	0.001048656	2.202852667	cg01874861	LOC102723427	Intergenic_downstream	uncharacterized LOC102723427	102723427	LOC106977506	Intergenic_downstream	RCC1L	Intergenic_downstream
cg21421053	-0.044653967	0.887948183	-5.049016724	2.38E-05	0.001048656	2.203008958	cg21421053	MAPKAP1	Intron	MAPK associated protein 1	79109	MAPKAP1	Intron	MAPKAP1	Intron
cg26252926	-0.081080197	0.813991693	-5.049709739	2.37E-05	0.001048656	2.204888764	cg26252926	LINC01377	Intergenic_downstream	long intergenic non-protein coding RNA 1377	102467074	LOC113603211	Intergenic_downstream	IRX1	Intergenic_upstream
cg21005536	-0.122372372	0.729426594	-5.048511537	2.38E-05	0.001048714	2.201638642	cg21005536	CELF4	Intron	CUGBP Elav-like family member 4	56853	CELF4	Intron	CELF4	Intron
cg24770312	-0.114112362	0.737838052	-5.047797463	2.39E-05	0.00104954	2.199701734	cg24770312	ZNF407	Intron	zinc finger protein 407	55628	ZNF407	Intron	ZNF407	Intron
cg04397974	-0.096533628	0.777929835	-5.046754185	2.39E-05	0.001050616	2.196871884	cg04397974	BTRC	Intron	beta-transducin repeat containing E3 ubiquitin protein ligase	8945	LOC113600267	Promoter	BTRC	Intron
cg16990893	-0.141714351	0.610341488	-5.04657175	2.39E-05	0.001050616	2.196377037	cg16990893	MEIS1	Intron	Meis homeobox 1	4211	MEIS1	Intron	MEIS1	Intron
cg22595863	-0.140577526	0.72289525	-5.043291353	2.42E-05	0.001058877	2.187479257	cg22595863	TRPS1	Intron	transcriptional repressor GATA binding 1	7227	TRPS1	Intergenic_upstream	TRPS1	Intergenic_upstream
cg19239604	-0.12622622	0.59965448	-5.042508021	2.42E-05	0.001059919	2.185354574	cg19239604	MZT1	Intergenic_downstream	mitotic spindle organizing protein 1	440145	LOC106984863	Intergenic_downstream	BORA	Intergenic_upstream
cg21745073	-0.177266516	0.627309088	-5.041790524	2.43E-05	0.001060771	2.183408472	cg21745073	MIR4527	Intergenic_downstream	microRNA 4527	100616264	LOC113602260	Intergenic_downstream	SMAD2	Intergenic_downstream
cg13815285	-0.076164039	0.880866138	-5.041224184	2.43E-05	0.001061185	2.181872368	cg13815285	ESRP1	Exon	epithelial splicing regulatory protein 1	54845	ESRP1	Exon	ESRP1	Exon
cg09532103	0.168047386	0.219072667	5.03758441	2.45E-05	0.001070592	2.172000245	cg09532103	NFIX	Intron	nuclear factor I X	4784	NFIX	Intron	NFIX	Intron
cg03724450	-0.15705508	0.784001859	-5.036747136	2.46E-05	0.001071809	2.169729356	cg03724450	RNF220	Intron	ring finger protein 220	55182	LOC113599388	Intron	RNF220	Intron
cg05808198	-0.211392224	0.614246079	-5.033668074	2.48E-05	0.00107965	2.161378335	cg05808198	PKNOX2	Intron	PBX/knotted 1 homeobox 2	63876	PKNOX2	Intron
cg06964030	-0.069430009	0.872503036	-5.032301739	2.49E-05	0.001081199	2.157672634	cg06964030	MIR1306	Exon	microRNA 1306	100302197	DGCR8	Exon	DGCR8	Exon
cg07615822	-0.063039854	0.889619823	-5.032646646	2.49E-05	0.001081199	2.158608068	cg07615822	CACNA2D2	Intron	calcium voltage-gated channel auxiliary subunit alpha2delta 2	9254	CACNA2D2	Intron	CACNA2D2	Intron
cg22769330	-0.198529734	0.611395836	-5.029164396	2.51E-05	0.001089288	2.149163862	cg22769330	SLC7A8	Exon	solute carrier family 7 member 8	23428	SLC7A8	Exon	SLC7A8	Exon
cg21155140	-0.204376982	0.635574349	-5.027094338	2.53E-05	0.001094229	2.143549792	cg21155140	MIR99AHG	Exon	mir-99a-let-7c cluster host gene	388815	LOC113604780	Intergenic_upstream	USP25	Exon
cg12153239	-0.147185502	0.749192516	-5.026007965	2.53E-05	0.00109497	2.140603551	cg12153239	LOC100507065	Intron			LOC113602836	Intergenic_downstream	MSRB3	Intergenic_downstream
cg12479750	-0.127650572	0.488443372	-5.026059093	2.53E-05	0.00109497	2.140742209	cg12479750	LINC01833	Intergenic_downstream	long intergenic non-protein coding RNA 1833	107985879	SIX3	Intergenic_upstream	SIX3	Intergenic_upstream
cg00218447	0.085516735	0.162827333	5.022136471	2.56E-05	0.001099075	2.130104294	cg00218447	HOXC4	Exon	homeobox C4	3221	HOXC5	Exon	HOXC5	Exon
cg01433318	-0.106965309	0.815904301	-5.02267553	2.56E-05	0.001099075	2.131566169	cg01433318	TLE4	Intron	TLE family member 4, transcriptional corepressor	7091	LOC106975320	Intron	TLE4	Intron
cg04040316	-0.174495	0.760652902	-5.02374131	2.55E-05	0.001099075	2.134456476	cg04040316	BCAS3	Intron	BCAS3 microtubule associated cell migration factor	54828	BCAS3	Intron	BCAS3	Intron
cg08873615	-0.155703885	0.640418482	-5.022360459	2.56E-05	0.001099075	2.130711727	cg08873615	ADNP	Exon	activity dependent neuroprotector homeobox	23394	ADNP	fiveUTR	ADNP	fiveUTR
cg12390411	-0.114405263	0.726602463	-5.022640818	2.56E-05	0.001099075	2.131472033	cg12390411	DYRK2	Exon	dual specificity tyrosine phosphorylation regulated kinase 2	8445	DYRK2	Exon	DYRK2	Exon
cg27661315	-0.132248707	0.70808857	-5.022641194	2.56E-05	0.001099075	2.131473053	cg27661315	BEND4	Exon	BEN domain containing 4	389206	BEND4	Exon	BEND4	Exon
cg03172082	-0.162851185	0.43206519	-5.020235598	2.57E-05	0.001102151	2.124949374	cg03172082	LINC01791	Intergenic_upstream	long intergenic non-protein coding RNA 1791	107985312	TSHZ3	Intergenic_downstream	TSHZ3	Intergenic_downstream
cg10535197	-0.176388672	0.600928028	-5.01987058	2.58E-05	0.001102151	2.123959501	cg10535197	AUTS2	Intron	activator of transcription and developmental regulator AUTS2	26053	AUTS2	Intron	AUTS2	Intron
cg17005528	0.147236754	0.38648944	5.020499337	2.57E-05	0.001102151	2.125664593	cg17005528	CSF3R	Intergenic_upstream	colony stimulating factor 3 receptor	1441	LOC113599115	Intergenic_upstream	CSF3R	Intergenic_upstream
cg24098248	-0.087382118	0.832359718	-5.019452966	2.58E-05	0.001102159	2.122827002	cg24098248	RNF220	Intron	ring finger protein 220	55182	LOC113599388	Intron	RNF220	Intron
cg01700051	-0.215642785	0.617163158	-5.01825238	2.59E-05	0.001104539	2.119571235	cg01700051	FOXP1	Intron	forkhead box P1	27086	LOC113594661	Intergenic_upstream	EIF4E3	Intron
cg21371906	-0.131500275	0.527037234	-5.015561418	2.61E-05	0.001111462	2.112273976	cg21371906	PKNOX2	Intron	PBX/knotted 1 homeobox 2	63876	PKNOX2	Intron	PKNOX2	Intron
cg09611201	-0.044012056	0.868243856	-5.014600578	2.61E-05	0.001111872	2.109668445	cg09611201	KCNMA1	threeUTR	potassium calcium-activated channel subfamily M alpha 1	3778	KCNMA1	Exon	KCNMA1	Exon
cg09723068	-0.093085337	0.881467099	-5.014994584	2.61E-05	0.001111872	2.110736878	cg09723068	PDGFRA	Intron	platelet derived growth factor receptor alpha	5156	CHIC2	Intergenic_downstream	CHIC2	Intergenic_downstream
cg06981660	-0.139348622	0.629263805	-5.013055904	2.63E-05	0.001115332	2.105479769	cg06981660	TFEC	Intergenic_downstream	transcription factor EC	22797	LOC106970642	Intergenic_downstream	TFEC	Intergenic_downstream
cg16896976	0.172020587	0.280111662	5.008898965	2.66E-05	0.001124311	2.094207733	cg16896976	CADM1	Intron	cell adhesion molecule 1	23705	CADM1	Intron	CADM1	Intron
cg22763089	-0.110011683	0.72456783	-5.009211891	2.65E-05	0.001124311	2.095056255	cg22763089	ESRRG	Intron	estrogen related receptor gamma	2104	ESRRG	Intron	ESRRG	Intron
cg25067228	-0.093770801	0.80749914	-5.009604356	2.65E-05	0.001124311	2.096120454	cg25067228	RBM12	Exon	RNA binding motif protein 12	10137	LOC106973876	Exon	CPNE1	fiveUTR
cg23756667	-0.127581071	0.751496993	-5.00749119	2.67E-05	0.001127391	2.090390486	cg23756667	LINC00593	Intergenic_downstream	long intergenic non-protein coding RNA 593	414926	LOC113601869	Intergenic_downstream	TLE3	Intron
cg23615042	-0.11038975	0.797464775	-5.006766411	2.67E-05	0.001128365	2.088425232	cg23615042	ELAVL4	Exon	ELAV like RNA binding protein 4	1996
cg11735942	-0.1617414	0.611541346	-5.005322719	2.68E-05	0.001131139	2.08451067	cg11735942	PKHD1	Intron	PKHD1 ciliary IPT domain containing fibrocystin/polyductin	5314	PKHD1	Intron	PKHD1	Intron
cg22600171	-0.083929844	0.658062236	-5.005052376	2.68E-05	0.001131139	2.083777644	cg22600171	GNG2	Intron	G protein subunit gamma 2	54331	RTRAF	Intergenic_upstream	RTRAF	Intergenic_upstream
cg04084590	0.120444642	0.218427271	5.002817513	2.70E-05	0.001136821	2.07771795	cg04084590	ZFHX3	Intron	zinc finger homeobox 3	463	ZFHX3	Intron	ZFHX3	Intron
cg14689448	-0.165720056	0.81722388	-5.002384872	2.70E-05	0.001136897	2.076544886	cg14689448	CEP112	Intron	centrosomal protein 112	201134	CEP112	Intron	CEP112	Intron
cg01789783	-0.163022945	0.740371232	-5.001117149	2.71E-05	0.001137184	2.073107608	cg01789783	IL20RB	Intergenic_downstream	interleukin 20 receptor subunit beta	53833	LOC106976848	Intergenic_downstream	IL20RB	Intron
cg07141917	-0.169306855	0.558505378	-5.001070801	2.71E-05	0.001137184	2.072981941	cg07141917	CREM	threeUTR	cAMP responsive element modulator	1390	CREM	Exon	CREM	Exon
cg15251010	-0.153478947	0.740621382	-5.00185242	2.71E-05	0.001137184	2.0751012	cg15251010	MAP3K7CL	fiveUTR	MAP3K7 C-terminal like	56911	MAP3K7CL	Promoter	MAP3K7CL	Intron
cg15433157	-0.133020974	0.337223512	-4.999611162	2.72E-05	0.001139475	2.069024358	cg15433157	BIN3	Promoter	bridging integrator 3	55909	BIN3	Promoter	BIN3	Promoter
cg22334004	-0.100407578	0.758906191	-4.999524608	2.72E-05	0.001139475	2.068789682	cg22334004	STAG1	Intron	STAG1 cohesin complex component	10274	STAG1	Intron	STAG1	Intron
cg01784864	-0.099151488	0.811857345	-4.997406543	2.74E-05	0.001142301	2.063046985	cg01784864	SPATA17	Intron	spermatogenesis associated 17	128153	SPATA17	Intron	SPATA17	threeUTR
cg12203266	-0.150231563	0.514444574	-4.997835584	2.74E-05	0.001142301	2.064210232	cg12203266	TLE1	Intergenic_downstream	TLE family member 1, transcriptional corepressor	7088	LOC113596123	Intron	TLE1	Intergenic_downstream
cg13026874	-0.073067126	0.749217792	-4.997558719	2.74E-05	0.001142301	2.063459575	cg13026874	CADPS	Intron	calcium dependent secretion activator	8618	CADPS	Intron	CADPS	Intron
cg01765142	-0.088326737	0.848108753	-4.993268847	2.77E-05	0.001154063	2.051828823	cg01765142	LINC01613	Intergenic_upstream	long intergenic non-protein coding RNA 1613	106146149	LOC106977271	Intergenic_upstream	BRINP1	Intergenic_upstream
cg15738808	0.062306348	0.131878671	4.989281633	2.80E-05	0.001164177	2.041019089	cg15738808	LOC100132215	Promoter			OTX1	Promoter	OTX1	Promoter
cg22358400	-0.173203551	0.785350274	-4.98955629	2.80E-05	0.001164177	2.041763697	cg22358400	TAOK3	fiveUTR	TAO kinase 3	51347	TAOK3	fiveUTR	TAOK3	Exon
cg00883967	-0.113806868	0.647110627	-4.988208956	2.81E-05	0.001165032	2.03811103	cg00883967	NR2F1-AS1	Intron	NR2F1 antisense RNA 1	441094	LOC106969144	Intron	ARRDC3	Intergenic_upstream
cg01802957	-0.144517001	0.706487099	-4.988372348	2.81E-05	0.001165032	2.03855399	cg01802957	VRK2	Intergenic_upstream	VRK serine/threonine kinase 2	7444	LOC106976765	Promoter	VRK2	Intergenic_upstream
cg26985106	-0.130805804	0.637274328	-4.987569	2.82E-05	0.001165793	2.036376107	cg26985106	LINC01947	Intergenic_downstream	long intergenic non-protein coding RNA 1947	102557615	LOC113592593	Intron	TENM2	Intergenic_upstream
cg00259292	-0.096157746	0.795772632	-4.985281786	2.83E-05	0.001169401	2.030175551	cg00259292	PEX14	Intron	peroxisomal biogenesis factor 14	5195	PEX14	Intron	PEX14	Intron
cg12109865	0.078222806	0.628604795	4.985239417	2.83E-05	0.001169401	2.030060692	cg12109865	EIF4G1	threeUTR	eukaryotic translation initiation factor 4 gamma 1	1981	EIF4G1	Exon	EIF4G1	Exon
cg17441991	-0.120802701	0.73238038	-4.98557397	2.83E-05	0.001169401	2.030967642	cg17441991	AGAP1	Intron	ArfGAP with GTPase domain, ankyrin repeat and PH domain 1	116987	AGAP1	Intron	AGAP1	Intron
cg16023341	-0.078952886	0.82201733	-4.984473496	2.84E-05	0.001170575	2.027984342	cg16023341	CADPS2	Intron	calcium dependent secretion activator 2	93664	CADPS2	Intron	CADPS2	Intron
cg14818212	-0.182312785	0.693895605	-4.980848124	2.87E-05	0.00117917	2.018156473	cg14818212	TOP1	Intergenic_upstream	DNA topoisomerase I	7150	TOP1	Intergenic_upstream	TOP1	Intergenic_upstream
cg19430586	-0.117025505	0.582649345	-4.980608978	2.87E-05	0.00117917	2.017508195	cg19430586	TTN	fiveUTR	titin	7273	TTN	fiveUTR	CCDC141	Intergenic_downstream
cg22219469	-0.182738456	0.791635816	-4.980724385	2.87E-05	0.00117917	2.01782104	cg22219469	SOX5	Intron	SRY-box transcription factor 5	6660	SOX5	Intron	SOX5	Intergenic_upstream
cg13851508	0.076521782	0.117382146	4.980114475	2.87E-05	0.001179481	2.016167701	cg13851508	LINC01798	Intron	long intergenic non-protein coding RNA 1798	100507073	LOC113603125	Promoter	MEIS1	Intergenic_downstream
cg09716825	-0.11308551	0.637244491	-4.978535591	2.89E-05	0.001183309	2.011887723	cg09716825	MRM1	Intergenic_downstream	mitochondrial rRNA methyltransferase 1	79922	MRM1	Intergenic_downstream	MRM1	Intergenic_downstream
cg09009312	-0.168178174	0.580483003	-4.977909103	2.89E-05	0.001184052	2.010189481	cg09009312	DENND1A	Intron	DENN domain containing 1A	57706	DENND1A	Intron	DENND1A	Intron
cg11699576	-0.123572799	0.521690226	-4.976059839	2.91E-05	0.001188779	2.005176693	cg11699576	BCL11B	Intron	BCL11 transcription factor B	64919	BCL11B	Intron	BCL11B	Intron
cg12811630	-0.087224838	0.806111953	-4.975341364	2.91E-05	0.001189829	2.003229153	cg12811630	MIR924HG	Intergenic_downstream	MIR924 host gene	647946	LOC106967502	Intergenic_upstream	CELF4	Intergenic_upstream
cg06897681	-0.151149556	0.654360579	-4.974233223	2.92E-05	0.001190418	2.000225393	cg06897681	STXBP5L	Exon	syntaxin binding protein 5L	9515	STXBP5L	Exon	STXBP5L	Exon
cg09190809	-0.147052725	0.755663186	-4.974183668	2.92E-05	0.001190418	2.00009107	cg09190809	SRA1	Exon	steroid receptor RNA activator 1	10011	EIF4EBP3	Exon	SRA1	Exon
cg21566778	-0.168720909	0.583023945	-4.973973458	2.92E-05	0.001190418	1.999521273	cg21566778	CHMP4B	Intergenic_downstream	charged multivesicular body protein 4B	128866	LOC113602520	Intergenic_downstream	CHMP4B	Intron
cg00126993	-0.131667224	0.582052511	-4.972672142	2.93E-05	0.001193382	1.995993943	cg00126993	DGKB	Intron	diacylglycerol kinase beta	1607	DGKB	Intron	DGKB	Intron
cg07884771	-0.15571996	0.757248097	-4.971700495	2.94E-05	0.001195273	1.993360243	cg07884771	MPPED2	Intron	metallophosphoesterase domain containing 2	744	MPPED2	Intron	MPPED2	Intron
cg02656797	-0.137693341	0.764376055	-4.9701903	2.95E-05	0.001198938	1.989266835	cg02656797	ESRRB	Intron	estrogen related receptor beta	2103	ESRRB	Intron	ESRRB	Intron
cg26376591	-0.142188764	0.678612771	-4.968375011	2.97E-05	0.001203624	1.984346555	cg26376591	AHDC1	Intron	AT-hook DNA binding motif containing 1	27245	AHDC1	Intron	STX12	Intron
cg07797757	-0.064995183	0.765562869	-4.967654894	2.97E-05	0.001204704	1.982394731	cg07797757	IL20RB	Intergenic_downstream	interleukin 20 receptor subunit beta	53833	LOC113600060	Intergenic_upstream	IL20RB	Intron
cg06506863	-0.086348374	0.873731866	-4.963783206	3.01E-05	0.001216259	1.971901071	cg06506863	IQCA1L	Intron	IQ motif containing with AAA domain 1 like	392843	IQCA1L	Intron	IQCA1L	Intron
cg12310445	0.101021348	0.151995444	4.962697032	3.01E-05	0.001218107	1.968957234	cg12310445	TXNDC11	threeUTR	thioredoxin domain containing 11	51061	TXNDC11	Exon	TXNDC11	Exon
cg22762903	-0.135545069	0.587883115	-4.962445276	3.02E-05	0.001218107	1.968274908	cg22762903	MYT1L	Intergenic_upstream	myelin transcription factor 1 like	23040	MYT1L	Intergenic_upstream	MYT1L	Intergenic_upstream
cg06612552	-0.134407074	0.714417218	-4.961274669	3.03E-05	0.001220713	1.965102283	cg06612552	LINC02500	Intergenic_upstream	long intergenic non-protein coding RNA 2500	101928679	LOC113604624	Intergenic_upstream	TENM3	Intergenic_upstream
cg05130666	-0.184362584	0.767087947	-4.959501075	3.04E-05	0.001225352	1.960295499	cg05130666	LINC01605	Intergenic_downstream	long intergenic non-protein coding RNA 1605	100507420	LOC113601255	Intergenic_upstream	ZNF703	Intergenic_upstream
cg05734643	-0.114794568	0.798078072	-4.95742585	3.06E-05	0.001228396	1.954671364	cg05734643	CASZ1	Intron	castor zinc finger 1	54897	CASZ1	Intergenic_upstream	CASZ1	Intron
cg26629129	-0.092101493	0.7293544	-4.95761906	3.06E-05	0.001228396	1.955194982	cg26629129	TBX3	Intergenic_upstream	T-box transcription factor 3	6926	LOC113595108	Intron	TBX3	Intergenic_upstream
cg27159708	-0.167869008	0.719708951	-4.958084695	3.05E-05	0.001228396	1.956456907	cg27159708	MEF2C-AS1	Intron	MEF2C antisense RNA 1	101929423	LOC106968734	Intron	MEF2C	Intron
cg20610175	-0.170044662	0.761693891	-4.955481729	3.07E-05	0.001232903	1.949402659	cg20610175	LINC01605	Intergenic_downstream	long intergenic non-protein coding RNA 1605	100507420	LOC113601255	Intergenic_upstream	ZNF703	Intergenic_upstream
cg27270454	-0.105192103	0.744342836	-4.955312468	3.08E-05	0.001232903	1.948943955	cg27270454	CDK5RAP3	Intron	CDK5 regulatory subunit associated protein 3	80279	CDK5RAP3	Intergenic_downstream	CDK5RAP3	Intron
cg07699705	-0.110669716	0.814058952	-4.953857664	3.09E-05	0.001236514	1.945001421	cg07699705	ESRRB	Intron	estrogen related receptor beta	2103	LOC113601396	Intergenic_downstream	ESRRB	Intergenic_downstream
cg01981662	0.117535124	0.248921357	4.952416258	3.10E-05	0.001237457	1.941095259	cg01981662	MEIS2	fiveUTR	Meis homeobox 2	4212	MEIS2	Exon	MEIS2	Exon
cg12926657	-0.179863559	0.725181207	-4.952724761	3.10E-05	0.001237457	1.941931287	cg12926657	SATB1	Intron	SATB homeobox 1	6304	SATB1	Intron	SATB1	Intron
cg24827166	-0.130852056	0.70120383	-4.952476628	3.10E-05	0.001237457	1.941258858	cg24827166	AHDC1	Intron	AT-hook DNA binding motif containing 1	27245	AHDC1	Intron	STX12	Intron
cg19425006	-0.182003517	0.769730698	-4.947222618	3.15E-05	0.00125382	1.927021232	cg19425006	MAGI1	Intron	membrane associated guanylate kinase, WW and PDZ domain containing 1	9223	MAGI1	Intron	MAGI1	Intron
cg23189934	-0.118594154	0.604850132	-4.94685498	3.15E-05	0.00125382	1.926025019	cg23189934	ZFHX3	Intron	zinc finger homeobox 3	463	LOC113604338	Intergenic_downstream	ZFHX3	Intergenic_upstream
cg01186017	-0.099512994	0.81633183	-4.944810279	3.17E-05	0.001254224	1.920484435	cg01186017	POU3F2	Intergenic_upstream	POU class 3 homeobox 2	5454	LOC106979823	Intergenic_upstream	POU3F2	Intergenic_upstream
cg10757510	-0.138570559	0.783892918	-4.945902712	3.16E-05	0.001254224	1.923444613	cg10757510	PDSS2	Intron	decaprenyl diphosphate synthase subunit 2	57107	PDSS2	Intron	PDSS2	Intron
cg11072501	-0.104737321	0.83576817	-4.944838536	3.17E-05	0.001254224	1.920561004	cg11072501	RFX3	Intron	regulatory factor X3	5991	RFX3	Intron
cg14788180	-0.114769448	0.62492053	-4.944988512	3.16E-05	0.001254224	1.920967393	cg14788180	SAMD5	Intron	sterile alpha motif domain containing 5	389432	LOC106965855	Intergenic_upstream	SAMD5	Intergenic_downstream
cg15344988	-0.079761501	0.839569603	-4.946284962	3.15E-05	0.001254224	1.924480412	cg15344988	RANBP17	Intron	RAN binding protein 17	64901	RANBP17	Intron	RANBP17	Intron
cg03950161	-0.151180612	0.415090594	-4.944195024	3.17E-05	0.00125502	1.918817288	cg03950161	ZNF462	Exon	zinc finger protein 462	58499	ZNF462	Exon	ZNF462	Exon
cg04700328	-0.074755692	0.718560792	-4.942508403	3.19E-05	0.001258658	1.914247142	cg04700328	TOX2	Intron	TOX high mobility group box family member 2	84969	TOX2	Intron	TOX2	Intron
cg05803862	-0.186259908	0.624001057	-4.941989675	3.19E-05	0.001258658	1.912841593	cg05803862	LINC00954	Intergenic_upstream	long intergenic non-protein coding RNA 954	400946	LOC106980356	Intergenic_upstream	TTC32	Intron
cg14309858	0.134706955	0.80386511	4.94226585	3.19E-05	0.001258658	1.913589917	cg14309858	ASCC2	threeUTR	activating signal cointegrator 1 complex subunit 2	84164	ASCC2	Exon	ASCC2	Exon
cg01441091	-0.105760144	0.593352949	-4.938962272	3.22E-05	0.001267826	1.90463869	cg01441091	RNF220	Intron	ring finger protein 220	55182	LOC113599388	Intron	RNF220	Intron
cg17886914	-0.077629629	0.83272358	-4.937897466	3.23E-05	0.001270203	1.901753619	cg17886914	DPH6	Intron	diphthamine biosynthesis 6	89978	LOC113602016	Intergenic_downstream	DPH6	Intergenic_downstream
cg11201335	-0.06938726	0.48550055	-4.936871295	3.24E-05	0.00127245	1.898973264	cg11201335	RBFOX3	Intron	RNA binding fox-1 homolog 3	146713	RBFOX3	Intron	RBFOX3	Intron
cg09690890	-0.098719118	0.647472422	-4.935810649	3.25E-05	0.001273684	1.896099538	cg09690890	CELF3	Intron	CUGBP Elav-like family member 3	11189	CELF3	Intron	CELF3	Intron
cg16028961	-0.085292029	0.798667387	-4.93575562	3.25E-05	0.001273684	1.895950442	cg16028961	LOC101927908	Intergenic_downstream	uncharacterized LOC101927908	101927908	TENM2	Intron
cg22187602	-0.106207335	0.82692397	-4.934533155	3.26E-05	0.001273976	1.892638333	cg22187602	CHD7	Exon	chromodomain helicase DNA binding protein 7	55636	CHD7	Exon	CHD7	Exon
cg23493749	-0.047309216	0.870119505	-4.934531484	3.26E-05	0.001273976	1.892633804	cg23493749	LOC101928441	Intergenic_downstream			SOX5	Intergenic_downstream	SOX5	Intergenic_downstream
cg24060890	-0.143074022	0.562820594	-4.934928327	3.25E-05	0.001273976	1.893708993	cg24060890	GRID2	Intron	glutamate ionotropic receptor delta type subunit 2	2895	GRID2	Intron	GRID2	Intron
cg01447515	-0.133901131	0.735491567	-4.932832153	3.27E-05	0.001277123	1.888029772	cg01447515	VRK1	Intron	VRK serine/threonine kinase 1	7443	VRK1	Intergenic_downstream	VRK1	Intron
cg15243353	-0.187599524	0.733390104	-4.932818139	3.27E-05	0.001277123	1.887991805	cg15243353	ZEB2	Intron	zinc finger E-box binding homeobox 2	9839	ZEB2	Intron	ZEB2	Intron
cg22872620	-0.109820764	0.812092897	-4.932495276	3.27E-05	0.001277123	1.887117077	cg22872620	FOXP1	Intergenic_downstream	forkhead box P1	27086	LOC113594623	Intergenic_upstream	FOXP1	Intergenic_downstream
cg06612228	-0.164157214	0.786788238	-4.932057448	3.28E-05	0.001277139	1.885930884	cg06612228	ZFHX4	Intron	zinc finger homeobox 4	79776	ZFHX4	Intron	ZFHX4	Intron
cg27276843	-0.142388317	0.578653356	-4.931734574	3.28E-05	0.001277139	1.885056132	cg27276843	PELO	Intergenic_upstream	pelota mRNA surveillance and ribosome rescue factor	53918	ITGA1	Intergenic_upstream	ITGA1	Intron
cg01384290	-0.124267003	0.585103467	-4.931218521	3.29E-05	0.001277624	1.883658018	cg01384290	MECOM	Intron	MDS1 and EVI1 complex locus	2122	MECOM	Intron	MECOM	Intron
cg17553177	-0.108033429	0.657781013	-4.93004505	3.30E-05	0.001280419	1.880478834	cg17553177	ANKFN1	Intergenic_downstream	ankyrin repeat and fibronectin type III domain containing 1	162282	LOC113592641	Intergenic_upstream	NOG	Intergenic_upstream
cg05052463	-0.139537966	0.589539543	-4.927308825	3.32E-05	0.001288395	1.873065997	cg05052463	FBXW7	Intron	F-box and WD repeat domain containing 7	55294	FBXW7	Intron	FBXW7	Intron
cg18548562	-0.054921831	0.861712565	-4.927028914	3.32E-05	0.001288395	1.872307694	cg18548562	IQCH-AS1	threeUTR	IQCH antisense RNA 1	100506686	IQCH	Intron	IQCH	Intron
cg18833170	0.159624412	0.592760104	4.926195507	3.33E-05	0.001290014	1.870049932	cg18833170	TNRC6A	Exon	trinucleotide repeat containing adaptor 6A	27327	TNRC6A	Exon	TNRC6A	Exon
cg13158272	-0.120399179	0.835944872	-4.924634421	3.35E-05	0.001291745	1.8658209	cg13158272	LOC100506476	Intron			ELMSAN1	Promoter	ELMSAN1	Intron
cg15701281	-0.164910754	0.612917101	-4.924302218	3.35E-05	0.001291745	1.864920962	cg15701281	MICALL2	Intergenic_downstream	MICAL like 2	79778	MICALL2	Intergenic_downstream	MICALL2	Intergenic_downstream
cg20764264	-0.126622742	0.656660451	-4.925320278	3.34E-05	0.001291745	1.867678896	cg20764264	PKN2-AS1	Intron	PKN2 antisense RNA 1	101927891	LOC106973306	Intergenic_downstream	PKN2	Intergenic_upstream
cg21008998	-0.117166336	0.577647078	-4.923832742	3.35E-05	0.001291745	1.863649157	cg21008998	PRR14L	Exon	proline rich 14 like	253143	PRR14L	Exon	PRR14L	Exon
cg25176170	-0.130670078	0.7697541	-4.923927378	3.35E-05	0.001291745	1.863905526	cg25176170	CACNA2D2	Intron	calcium voltage-gated channel auxiliary subunit alpha2delta 2	9254	CACNA2D2	Intron	CACNA2D2	Intron
cg11164048	-0.274845178	0.555487456	-4.921669475	3.37E-05	0.001298104	1.857789002	cg11164048	ZBTB16	Intron	zinc finger and BTB domain containing 16	7704	ZBTB16	Intron	ZBTB16	Intron
cg02700447	-0.046219226	0.8849619	-4.920888098	3.38E-05	0.00129823	1.855672342	cg02700447	PRRC2A	Exon	proline rich coiled-coil 2A	7916	PRRC2A	Exon	PRRC2A	Exon
cg03668418	-0.181894013	0.629848721	-4.920933906	3.38E-05	0.00129823	1.855796429	cg03668418	C15orf41	Intergenic_upstream			LOC113602017	Intergenic_downstream	CB3H15orf41	Intergenic_upstream
cg13758628	-0.108375895	0.664830657	-4.918231622	3.41E-05	0.001302868	1.848476415	cg13758628	GTSF1L	Intergenic_upstream	gametocyte specific factor 1 like	149699	LOC113602548	Intron	GTSF1L	Intron
cg22980065	-0.153928361	0.665211281	-4.91810079	3.41E-05	0.001302868	1.848122022	cg22980065	GPATCH2L	Intergenic_upstream	G-patch domain containing 2 like	55668	GPATCH2L	Intergenic_upstream	GPATCH2L	Intron
cg23016257	-0.103884728	0.772009963	-4.918728346	3.40E-05	0.001302868	1.849821935	cg23016257	NEUROD6	Exon	neuronal differentiation 6	63974	NEUROD6	Exon
cg26011419	-0.079124376	0.779437251	-4.918882959	3.40E-05	0.001302868	1.850240749	cg26011419	ZFPM2	Exon	zinc finger protein, FOG family member 2	23414	LOC113600617	Intergenic_upstream	ZFPM2	Intergenic_upstream
cg14175748	-0.160457269	0.409859084	-4.9175836	3.41E-05	0.001303391	1.846721078	cg14175748	NR2F2-AS1	Intron	NR2F2 antisense RNA 1	644192	LOC106987220	Intron	NR2F2	Intron
cg20640572	-0.120769251	0.838905949	-4.916920843	3.42E-05	0.001304436	1.84492584	cg20640572	ESRRG	Intron	estrogen related receptor gamma	2104	ESRRG	Intron	ESRRG	Intron
cg07404009	-0.148110195	0.521665609	-4.912104123	3.46E-05	0.001320448	1.831879078	cg07404009	IL20RB	Intergenic_downstream	interleukin 20 receptor subunit beta	53833	LOC106976848	Intergenic_downstream	IL20RB	Intron
cg08934402	-0.123303873	0.496586544	-4.910218995	3.48E-05	0.001321927	1.826773176	cg08934402	OTX2	Intergenic_downstream	orthodenticle homeobox 2	5015	LOC113601510	Intergenic_upstream	OTX2	Intergenic_downstream
cg17139066	-0.087572882	0.880982727	-4.910342732	3.48E-05	0.001321927	1.827108316	cg17139066	MIR6073	Intergenic_downstream	microRNA 6073	102464826	LOC113603457	Intergenic_upstream	SOX6	Intergenic_downstream
cg21553452	-0.135734173	0.713925456	-4.910956693	3.47E-05	0.001321927	1.828771228	cg21553452	ERI3	Intron	ERI1 exoribonuclease family member 3	79033	ERI3	Intron	ERI3	Intron
cg21631546	-0.116254151	0.687150723	-4.910365417	3.48E-05	0.001321927	1.827169758	cg21631546	BEND4	Exon	BEN domain containing 4	389206	BEND4	Exon	BEND4	Exon
cg15578568	-0.123266391	0.689120535	-4.90794527	3.50E-05	0.001328856	1.82061493	cg15578568	LRBA	Intron	LPS responsive beige-like anchor protein	987	LRBA	Intron	LRBA	Intron
cg01778572	-0.118281986	0.789824395	-4.905088287	3.53E-05	0.001335268	1.812877235	cg01778572	GPAT3	Intron	glycerol-3-phosphate acyltransferase 3	84803	LOC113599460	Intergenic_downstream	GPAT3	Intergenic_downstream
cg13684852	-0.171644482	0.584227642	-4.905681636	3.52E-05	0.001335268	1.814484205	cg13684852	LMO4	Intron	LIM domain only 4	8543	LMO4	Intron	LMO4	Intron
cg13968621	-0.157597443	0.542353748	-4.905175545	3.53E-05	0.001335268	1.813113557	cg13968621	CNTN6	fiveUTR	contactin 6	27255	LOC106969531	Promoter	CNTN6	fiveUTR
cg13588483	-0.150437599	0.703619359	-4.902784232	3.55E-05	0.001342384	1.806637288	cg13588483	SOX5	Intron	SRY-box transcription factor 5	6660	SOX5	Intron	SOX5	Intergenic_upstream
cg17096775	-0.111765487	0.574101177	-4.902344517	3.56E-05	0.001342653	1.805446454	cg17096775	FGF8	Intergenic_downstream	fibroblast growth factor 8	2253	FGF8	Intergenic_downstream	FGF8	Intron
cg07253239	-0.071209176	0.850299637	-4.90192068	3.56E-05	0.001342711	1.804298628	cg07253239	AGAP1	Intron	ArfGAP with GTPase domain, ankyrin repeat and PH domain 1	116987	AGAP1	Intron	AGAP1	Intron
cg09051304	-0.13339609	0.516473448	-4.90159712	3.56E-05	0.001342711	1.803422374	cg09051304	ZNF326	Intergenic_downstream	zinc finger protein 326	284695	LOC106968106	Promoter	ZNF326	Intron
cg21864628	-0.112619195	0.231225255	-4.90087356	3.57E-05	0.001344031	1.801462868	cg21864628	LOC101927284	Intergenic_upstream	uncharacterized LOC101927284	101927284	LOC113600834	Intergenic_upstream	SOX21	Intergenic_downstream
cg09405070	-0.118855959	0.670871765	-4.899968417	3.58E-05	0.001346024	1.799011641	cg09405070	RNF220	Intron	ring finger protein 220	55182	LOC113599388	Intron	RNF220	Intron
cg06818366	-0.159878301	0.797022814	-4.899302358	3.59E-05	0.001347137	1.797207897	cg06818366	ZEB2	Intron	zinc finger E-box binding homeobox 2	9839	ZEB2	Intron	ZEB2	Intron
cg10726346	-0.198951015	0.717967058	-4.896810847	3.61E-05	0.001355023	1.790460832	cg10726346	NFIB	Intron	nuclear factor I B	4781	NFIB	Intron	NFIB	Intron
cg00728976	-0.23769369	0.440985374	-4.896125753	3.62E-05	0.001356217	1.788605623	cg00728976	BTBD9	Intron	BTB domain containing 9	114781	BTBD9	Intron	BTBD9	Intron
cg27386817	-0.143191497	0.696534226	-4.894829963	3.63E-05	0.001359691	1.785096725	cg27386817	RNF220	Intron	ring finger protein 220	55182	RNF220	Intron	RNF220	Intron
cg02086546	-0.129680534	0.793698155	-4.893912348	3.64E-05	0.00136176	1.782611936	cg02086546	KLHL42	Intergenic_downstream	kelch like family member 42	57542	LOC106968804	Intergenic_upstream	KLHL42	Intergenic_downstream
cg04108086	-0.148672433	0.399544908	-4.893323396	3.65E-05	0.001362605	1.781017143	cg04108086	TLL2	Intron	tolloid like 2	7093	TLL2	Intron	TLL2	Intron
cg14542590	-0.09529917	0.687164547	-4.89183525	3.66E-05	0.00136682	1.776987528	cg14542590	FOXN3	Exon	forkhead box N3	1112	FOXN3	Exon	FOXN3	Exon
cg19930131	-0.246685319	0.535083178	-4.891137815	3.67E-05	0.001368078	1.775099039	cg19930131	GLIS3	Intron	GLIS family zinc finger 3	169792	GLIS3	Intron	GLIS3	Intron
cg24460327	-0.169364254	0.616811693	-4.889772188	3.68E-05	0.001371851	1.771401297	cg24460327	GPATCH2	Intergenic_downstream	G-patch domain containing 2	55105	LOC113603994	Intergenic_upstream	GPATCH2	Intergenic_downstream
cg22608679	-0.155546827	0.688048457	-4.888902268	3.69E-05	0.001373766	1.769045831	cg22608679	PABPC1P2	Intergenic_downstream	poly(A) binding protein cytoplasmic 1 pseudogene 2	728773	LOC106985132	Intergenic_upstream	ACVR2A	Intergenic_upstream
cg00738572	-0.130056973	0.471321896	-4.888079578	3.70E-05	0.001375507	1.766818278	cg00738572	ACADSB	Intergenic_downstream	acyl-CoA dehydrogenase short/branched chain	36	HMX3	Intergenic_upstream	HMX3	Intergenic_upstream
cg09594074	-0.147332904	0.535642017	-4.886024204	3.72E-05	0.001381918	1.761253168	cg09594074	MIR4432HG	Intergenic_downstream	MIR4432 host gene	106660609	LOC113603240	Intergenic_downstream	BCL11A	Intergenic_downstream
cg02163190	-0.084535071	0.704762153	-4.884844546	3.73E-05	0.001385027	1.758059214	cg02163190	FGF6	Promoter	fibroblast growth factor 6	2251	FGF6	fiveUTR	FGF6	fiveUTR
cg08605853	-0.166216823	0.544262641	-4.883571532	3.75E-05	0.001388501	1.754612562	cg08605853	FOXD2	Intergenic_downstream	forkhead box D2	2306	LOC113599103	Intergenic_downstream	FOXD2	Intergenic_downstream
cg12724076	-0.172783674	0.762835475	-4.881311162	3.77E-05	0.001395761	1.748492825	cg12724076	ZFHX4	Intron	zinc finger homeobox 4	79776	LOC113600683	Exon	ZFHX4	Promoter
cg11939852	-0.14167416	0.625342942	-4.880202452	3.78E-05	0.001398633	1.745491177	cg11939852	ZNF326	Intergenic_downstream	zinc finger protein 326	284695	LOC106968106	Intergenic_upstream	ZNF326	Intergenic_downstream
cg06623360	-0.186495326	0.654274386	-4.879416027	3.79E-05	0.001400275	1.743362091	cg06623360	LINC01905	Intron	long intergenic non-protein coding RNA 1905	102724698	LOC113602357	Intergenic_upstream	TCF4	Intron
cg06626359	0.14702329	0.380717215	4.878287977	3.80E-05	0.001403234	1.740308169	cg06626359	UNC79	threeUTR	unc-79 homolog, NALCN channel complex subunit	57578	UNC79	threeUTR	UNC79	Exon
cg09252418	0.150429223	0.301772925	4.87671889	3.82E-05	0.001407903	1.736060331	cg09252418	GADD45A	threeUTR	growth arrest and DNA damage inducible alpha	1647	GADD45A	threeUTR	GADD45A	threeUTR
cg08174781	-0.09993817	0.696675303	-4.875234564	3.83E-05	0.001412261	1.732042054	cg08174781	ZNF521	Intron	zinc finger protein 521	25925	ZNF521	Intron	ZNF521	Intron
cg15797635	-0.130124466	0.615636865	-4.873053799	3.86E-05	0.001419067	1.726138585	cg15797635	CDK6-AS1	Exon	CDK6 antisense RNA 1	101927497	LOC106969988	Intron	CDK6	Exon
cg22551406	-0.084272655	0.630518906	-4.872767445	3.86E-05	0.001419067	1.725363422	cg22551406	SLF2	Intergenic_upstream	SMC5-SMC6 complex localization factor 2	55719	SLF2	Intergenic_upstream	SLF2	Intergenic_upstream
cg10240210	-0.049851451	0.865156465	-4.872341522	3.86E-05	0.001419336	1.724210449	cg10240210	CAMKMT	Intron	calmodulin-lysine N-methyltransferase	79823	CAMKMT	Intron	CAMKMT	Intron
cg06873785	-0.129143781	0.838991385	-4.871272258	3.87E-05	0.001421	1.721315986	cg06873785	PRMT8	Exon	protein arginine methyltransferase 8	56341	PRMT8	Exon	PRMT8	Exon
cg23521331	-0.121178476	0.866497286	-4.871201649	3.87E-05	0.001421	1.721124854	cg23521331	CASZ1	Intron	castor zinc finger 1	54897	CASZ1	Intergenic_upstream	CASZ1	Intron
cg13212087	-0.131860942	0.471192794	-4.868896054	3.90E-05	0.001428622	1.714883855	cg13212087	BNC2	fiveUTR	basonuclin zinc finger protein 2	54796	BNC2	fiveUTR	BNC2	Intron
cg21525549	-0.230331681	0.680980111	-4.868248519	3.91E-05	0.001429039	1.713131087	cg21525549	MIR4294	Intron	microRNA 4294	100422895	LRRC18	Intergenic_upstream	LRRC18	Intergenic_upstream
cg25555481	-0.152754181	0.745850195	-4.868079002	3.91E-05	0.001429039	1.712672237	cg25555481	ZNF536	Intron	zinc finger protein 536	9745	ZNF536	Intron	ZNF536	Intron
cg00259935	-0.137875326	0.573660385	-4.866243396	3.93E-05	0.001434856	1.707703674	cg00259935	SHOX2	Intron	SHOX homeobox 2	6474	SHOX2	Intergenic_downstream	SHOX2	Intergenic_downstream
cg13487069	-0.067386482	0.8771452	-4.865389131	3.94E-05	0.001436825	1.705391423	cg13487069	USP7	fiveUTR	ubiquitin specific peptidase 7	7874	USP7	fiveUTR	USP7	Intron
cg02003853	-0.171653784	0.701348213	-4.864106526	3.95E-05	0.001437441	1.701919838	cg02003853	AHDC1	Intron	AT-hook DNA binding motif containing 1	27245	AHDC1	Intron	STX12	Intron
cg04582357	-0.189775298	0.658432955	-4.864699374	3.94E-05	0.001437441	1.70352447	cg04582357	VAC14	Intron	VAC14 component of PIKFYVE complex	55697	VAC14	Intron	VAC14	Intron
cg08665538	-0.164498354	0.781954507	-4.86416644	3.95E-05	0.001437441	1.702082002	cg08665538	LINC02378	Intron	long intergenic non-protein coding RNA 2378	105369678	LOC106965712	Intergenic_downstream	RERGL	Intron
cg25379954	-0.167728734	0.747536519	-4.863818615	3.95E-05	0.001437441	1.701140566	cg25379954	PROX1	Exon	prospero homeobox 1	5629	PROX1	Exon	PROX1	Exon
cg19891210	-0.113290602	0.626137801	-4.863284349	3.96E-05	0.001438158	1.699694515	cg19891210	CREM	threeUTR	cAMP responsive element modulator	1390	CREM	Exon	CREM	Exon
cg09606715	-0.121226661	0.479775075	-4.862237047	3.97E-05	0.001440387	1.696859904	cg09606715	JADE1	Exon	jade family PHD finger 1	79960	JADE1	fiveUTR	JADE1	fiveUTR
cg15526159	-0.174839946	0.627851343	-4.862015202	3.97E-05	0.001440387	1.696259469	cg15526159	ZNF536	Intron	zinc finger protein 536	9745	ZNF536	Intron	ZNF536	Intron
cg08195405	-0.10578407	0.612880979	-4.861012166	3.98E-05	0.001442963	1.693544721	cg08195405	DPCD	Intron	deleted in primary ciliary dyskinesia homolog (mouse)	25911	POLL	Intergenic_downstream	POLL	Intergenic_downstream
cg26698347	-0.127085297	0.548629073	-4.859526603	4.00E-05	0.00144746	1.689524082	cg26698347	HDAC7	Intron	histone deacetylase 7	51564	HDAC7	Promoter	HDAC7	Promoter
cg03329947	-0.091889553	0.500589574	-4.858773346	4.01E-05	0.001449058	1.687485449	cg03329947	ANKS1B	Exon	ankyrin repeat and sterile alpha motif domain containing 1B	56899	ANKS1B	Intron	FAM71C	Exon
cg20601579	-0.081574029	0.493299766	-4.855452939	4.05E-05	0.001460912	1.678499304	cg20601579	CHD9	fiveUTR	chromodomain helicase DNA binding protein 9	80205	CHD9	Exon	CHD9	Exon
cg22479660	-0.13884084	0.753629993	-4.85502068	4.05E-05	0.00146124	1.677329501	cg22479660	NKX6-1	Intergenic_downstream	NK6 homeobox 1	4825	LOC106981375	Intergenic_downstream	NKX6-1	Intergenic_downstream
cg02758922	-0.111330773	0.772932564	-4.852734401	4.08E-05	0.001464808	1.671142381	cg02758922	MZT1	Intergenic_downstream	mitotic spindle organizing protein 1	440145	LOC106984863	Intergenic_downstream	BORA	Intergenic_upstream
cg05434807	-0.097601177	0.706367159	-4.852892151	4.07E-05	0.001464808	1.671569276	cg05434807	RNF220	Intron	ring finger protein 220	55182	RNF220	Intron	RNF220	Intron
cg08156047	-0.140309645	0.467721254	-4.852976689	4.07E-05	0.001464808	1.671798049	cg08156047	MEF2C-AS1	Intron	MEF2C antisense RNA 1	101929423	LOC106969218	Intron	MEF2C	Intergenic_upstream
cg19097257	-0.066039396	0.758318475	-4.852733507	4.08E-05	0.001464808	1.671139961	cg19097257	METTL2B	Exon	methyltransferase 2B, tRNA N3-cytidine	55798	TLK2	Exon	TLK2	Exon
cg12351585	-0.126943782	0.808071908	-4.851701962	4.09E-05	0.001467555	1.668348474	cg12351585	HDAC9	Intron	histone deacetylase 9	9734	HDAC9	Intron	HDAC9	Intron
cg14072720	-0.189997015	0.7148307	-4.851103663	4.09E-05	0.001468561	1.666729426	cg14072720	ETV1	Intron	ETS variant transcription factor 1	2115	ETV1	Intergenic_downstream	ETV1	Intergenic_downstream
cg02894089	-0.158163517	0.58849464	-4.849661995	4.11E-05	0.001472974	1.662828211	cg02894089	LINC02459	Intron	long intergenic non-protein coding RNA 2459	105369996	LOC106971659	Intergenic_upstream	TBX5	Intergenic_downstream
cg01122770	-0.123636866	0.647425339	-4.848237959	4.13E-05	0.001476152	1.658974801	cg01122770	AKT3	Intron	AKT serine/threonine kinase 3	10000	AKT3	Intron	AKT3	Intron
cg11812837	-0.144992798	0.635063141	-4.848181324	4.13E-05	0.001476152	1.658821551	cg11812837	ZEB2	Intron	zinc finger E-box binding homeobox 2	9839	ZEB2	Intron	ZEB2	Intron
cg12464059	-0.056109827	0.878605575	-4.847400957	4.14E-05	0.001477907	1.656709935	cg12464059	LRMDA	Intron	leucine rich melanocyte differentiation associated	83938	LRMDA	Intron	LRMDA	Intron
cg15474809	0.045382553	0.109463268	4.845070412	4.16E-05	0.001484561	1.650403817	cg15474809	LRMDA	Intron	leucine rich melanocyte differentiation associated	83938	LRMDA	Intron	LRMDA	Intron
cg17156238	-0.177090413	0.688004449	-4.84514668	4.16E-05	0.001484561	1.650610183	cg17156238	LINC02169	Intergenic_downstream	long intergenic non-protein coding RNA 2169	100996338	LOC113595244	Promoter	IRX3	Intergenic_downstream
cg03216744	-0.1412339	0.671682793	-4.844448753	4.17E-05	0.001484928	1.648721739	cg03216744	KCNU1	Intergenic_downstream	potassium calcium-activated channel subfamily U member 1	157855	LOC113601253	Exon	KCNU1	Intergenic_downstream
cg13077100	-0.158032173	0.730043336	-4.843943102	4.18E-05	0.001484928	1.647353567	cg13077100	THORLNC	Intron	testis associated oncogenic lncRNA	100506797	INSIG2	Intergenic_downstream	INSIG2	Intergenic_downstream
cg14002243	-0.158654334	0.682240019	-4.844226938	4.17E-05	0.001484928	1.648121557	cg14002243	SKAP2	Intron	src kinase associated phosphoprotein 2	8935	SKAP2	Intron	SKAP2	Intron
cg09220022	-0.168460101	0.812019815	-4.84144287	4.20E-05	0.001492321	1.6405887	cg09220022	LRMDA	Intron	leucine rich melanocyte differentiation associated	83938	LRMDA	Intron	LRMDA	Intron
cg16109946	-0.075358532	0.879441929	-4.841698527	4.20E-05	0.001492321	1.641280415	cg16109946	DDR2	Exon	discoidin domain receptor tyrosine kinase 2	4921	DDR2	Exon	DDR2	Exon
cg08656426	-0.160349776	0.799299347	-4.839177391	4.23E-05	0.001497614	1.634459248	cg08656426	ZBTB20	Intron	zinc finger and BTB domain containing 20	26137	ZBTB20	Intron	ZBTB20	Intergenic_upstream
cg13889916	-0.132138665	0.370764556	-4.839119701	4.23E-05	0.001497614	1.634303167	cg13889916	LOC401324	Intron	uncharacterized LOC401324	401324	TBX20	Intergenic_upstream	TBX20	Intergenic_upstream
cg24117059	-0.156889841	0.666283534	-4.839787253	4.22E-05	0.001497614	1.636109259	cg24117059	PSD3	Intron	pleckstrin and Sec7 domain containing 3	23362	PSD3	Intron	PSD3	Intron
cg02577634	-0.067928655	0.575601755	-4.837828283	4.25E-05	0.001498691	1.630809233	cg02577634	FOXN1	fiveUTR	forkhead box N1	8456	FOXN1	fiveUTR	FOXN1	Intergenic_upstream
cg19095868	-0.116864371	0.808919457	-4.838151617	4.24E-05	0.001498691	1.631684004	cg19095868	LINC00535	Intron			LOC113600655	Intron	FAM92A	Intron
cg19357353	0.128073106	0.210318925	4.838086561	4.24E-05	0.001498691	1.631507997	cg19357353	ZFHX4	fiveUTR	zinc finger homeobox 4	79776	ZFHX4	fiveUTR	ZFHX4	Intergenic_upstream
cg18687508	-0.081772351	0.652040614	-4.836522087	4.26E-05	0.001502031	1.627275392	cg18687508	GPR3	Intergenic_downstream	G protein-coupled receptor 3	2827	GPR3	Intergenic_downstream	GPR3	Intergenic_downstream
cg23407421	-0.148995632	0.817747185	-4.836332133	4.26E-05	0.001502031	1.626761489	cg23407421	ZNF503	Intron	zinc finger protein 503	84858	LOC106969686	Intron	ZNF503	Intergenic_downstream
cg16171324	-0.095210289	0.843017899	-4.835472634	4.27E-05	0.001504165	1.624436215	cg16171324	KCNU1	Intergenic_downstream	potassium calcium-activated channel subfamily U member 1	157855	LOC113601253	Exon	KCNU1	Intergenic_downstream
cg02172466	-0.108727528	0.776302316	-4.834935815	4.28E-05	0.001504971	1.622983931	cg02172466	CASZ1	Exon	castor zinc finger 1	54897	CASZ1	Exon	CASZ1	Exon
cg09264973	-0.130408418	0.726793165	-4.833968327	4.29E-05	0.001505976	1.620366568	cg09264973	UNCX	Intergenic_downstream	UNC homeobox	340260	LOC106966513	Intron	UNCX	Intergenic_downstream
cg14803181	-0.134335806	0.557855908	-4.833669815	4.29E-05	0.001505976	1.619559008	cg14803181	MAP3K7	Intergenic_upstream	mitogen-activated protein kinase kinase kinase 7	6885	LOC113598763	Intron	MAP3K7	Intergenic_upstream
cg25476641	-0.057137461	0.862393069	-4.834265299	4.29E-05	0.001505976	1.621169967	cg25476641	PTCH1	threeUTR	patched 1	5727	PTCH1	Intron	PTCH1	Intron
cg16999170	-0.152899202	0.582152451	-4.832307475	4.31E-05	0.001509182	1.615873539	cg16999170	MAP3K7CL	Intron	MAP3K7 C-terminal like	56911	MAP3K7CL	Promoter	MAP3K7CL	Intron
cg22090192	-0.214980003	0.572629933	-4.832214389	4.31E-05	0.001509182	1.615621721	cg22090192	PHF21A	Intron	PHD finger protein 21A	51317	PHF21A	Intron	PHF21A	Intron
cg21370924	-0.148517893	0.566728267	-4.830851239	4.33E-05	0.001513425	1.611934155	cg21370924	ZBTB38	Exon	zinc finger and BTB domain containing 38	253461	ZBTB38	fiveUTR	ZBTB38	Intergenic_upstream
cg26045379	0.154093971	0.747364891	4.829462461	4.34E-05	0.001517788	1.60817735	cg26045379	STRBP	threeUTR	spermatid perinuclear RNA binding protein	55342	STRBP	Exon	CRB2	Exon
cg10007431	-0.168936478	0.53706648	-4.828275313	4.36E-05	0.001521323	1.604966048	cg10007431	FOXN3	Intron	forkhead box N3	1112	FOXN3	Exon	FOXN3	Intron
cg15876728	-0.114410805	0.779271869	-4.827506919	4.37E-05	0.001523117	1.602887535	cg15876728	SLF2	Intergenic_upstream	SMC5-SMC6 complex localization factor 2	55719	SLF2	Intergenic_upstream	SLF2	Intergenic_upstream
cg24310309	-0.138041172	0.640993905	-4.827094842	4.37E-05	0.001523425	1.601772876	cg24310309	ZC3H3	Intron	zinc finger CCCH-type containing 3	23144	ZC3H3	Intron	ZC3H3	Intron
cg10091639	0.135832902	0.293218445	4.825632972	4.39E-05	0.001527454	1.59781861	cg10091639	MEIS2	fiveUTR	Meis homeobox 2	4212	MEIS2	Exon	MEIS2	Exon
cg19998594	-0.091307873	0.756510282	-4.825456006	4.39E-05	0.001527454	1.597339934	cg19998594	LMO1	Intergenic_upstream	LIM domain only 1	4004	LMO1	Intergenic_upstream	LMO1	Intergenic_upstream
cg24774862	-0.161080754	0.80480213	-4.823875954	4.41E-05	0.001532669	1.593066121	cg24774862	FOXP1	Intron	forkhead box P1	27086	FOXP1	Intron	FOXP1	Intergenic_upstream
cg14947716	-0.080111582	0.720125378	-4.821346363	4.44E-05	0.001541914	1.586224192	cg14947716	CELF1	fiveUTR	CUGBP Elav-like family member 1	10658	CELF1	Exon	CELF1	Exon
cg16777413	-0.167140916	0.684675011	-4.819983481	4.46E-05	0.001544833	1.582538052	cg16777413	CTNNA1	fiveUTR	catenin alpha 1	1495	CTNNA1	fiveUTR	CTNNA1	Intron
cg18645047	-0.15354897	0.563759393	-4.820201283	4.46E-05	0.001544833	1.583127128	cg18645047	SLC24A2	Intergenic_upstream	solute carrier family 24 member 2	25769	LOC113595898	Intergenic_downstream	SLC24A2	Intergenic_upstream
cg02111171	-0.124312977	0.621389476	-4.818978742	4.47E-05	0.001547668	1.57982063	cg02111171	LINC00489	Promoter	long intergenic non-protein coding RNA 489	100861522			CTNNBL1	Intergenic_upstream
cg06171459	-0.059744717	0.849942084	-4.817371245	4.49E-05	0.001551646	1.575473085	cg06171459	MIR924HG	Intron	MIR924 host gene	647946	LOC113602248	Intergenic_downstream	CELF4	Intergenic_upstream
cg20626434	-0.150312315	0.800448216	-4.817503966	4.49E-05	0.001551646	1.575832029	cg20626434	SDCCAG8	Intron	SHH signaling and ciliogenesis regulator SDCCAG8	10806	SDCCAG8	Intron	SDCCAG8	Intron
cg04414191	-0.088274088	0.835881307	-4.814353269	4.53E-05	0.001558807	1.567311178	cg04414191	ZFHX4	Exon	zinc finger homeobox 4	79776	LOC113600683	Exon	ZFHX4	Exon
cg06474489	-0.09282286	0.681772709	-4.814500686	4.53E-05	0.001558807	1.567709845	cg06474489	PTPRU	Exon	protein tyrosine phosphatase receptor type U	10076	PTPRU	Exon	PTPRU	Exon
cg23970709	0.161670087	0.602459997	4.815276633	4.52E-05	0.001558807	1.569808305	cg23970709	PLEKHH3	Exon	pleckstrin homology, MyTH4 and FERM domain containing H3	79990	PLEKHH3	Exon	PLEKHH3	Exon
cg27457480	-0.049390231	0.915273471	-4.814957278	4.52E-05	0.001558807	1.568944641	cg27457480	MRTFA	fiveUTR	myocardin related transcription factor A	57591	MRTFA	Exon	MRTFA	fiveUTR
cg08454381	-0.04148127	0.815434894	-4.812596601	4.55E-05	0.001564901	1.562560595	cg08454381	PAX8-AS1	Exon	PAX8 antisense RNA 1	654433	PAX8	Exon	PAX8	Exon
cg05970344	-0.199665687	0.579054854	-4.812186558	4.56E-05	0.001565228	1.561451731	cg05970344	FBXW7	Exon	F-box and WD repeat domain containing 7	55294	FBXW7	Exon	FBXW7	Exon
cg03807462	-0.141805418	0.548064398	-4.811645292	4.56E-05	0.00156612	1.55998802	cg03807462	CACNA1H	Intron	calcium voltage-gated channel subunit alpha1 H	8912
cg04130971	-0.12441965	0.822494099	-4.810553274	4.58E-05	0.001569383	1.557034991	cg04130971	TNRC6B	threeUTR	trinucleotide repeat containing adaptor 6B	23112	ADSL	Intergenic_upstream	ADSL	Intergenic_upstream
cg05088060	-0.119599665	0.67745835	-4.809411099	4.59E-05	0.001572871	1.553946386	cg05088060	MEF2C-AS1	Intron	MEF2C antisense RNA 1	101929423	LOC106968734	Intron	MEF2C	Intron
cg04290831	-0.075646254	0.384800488	-4.806209148	4.63E-05	0.001582412	1.545288204	cg04290831	CASZ1	Intron	castor zinc finger 1	54897	CASZ1	Intron	CASZ1	Intron
cg18480099	-0.092908696	0.766303014	-4.806647393	4.63E-05	0.001582412	1.546473203	cg18480099	FOXP1	Intron	forkhead box P1	27086	FOXP1	Intron	FOXP1	Intron
cg26965214	-0.147724785	0.399353721	-4.806417476	4.63E-05	0.001582412	1.545851514	cg26965214	IQCA1L	Intron	IQ motif containing with AAA domain 1 like	392843	IQCA1L	Intron	IQCA1L	Intron
cg07136109	-0.132528182	0.776476652	-4.804326126	4.65E-05	0.001586394	1.540196689	cg07136109	LINC01533	Intron	long intergenic non-protein coding RNA 1533	100996665	LOC113595383	Intergenic_downstream	ZNF507	Intron
cg08968773	-0.141281638	0.647592179	-4.804813194	4.65E-05	0.001586394	1.541513659	cg08968773	LINC02817	Intergenic_upstream	long intergenic non-protein coding RNA 2817	400804	LOC113604015	Intergenic_downstream	DUSP10	Intergenic_downstream
cg16509659	-0.188741545	0.606816058	-4.804298875	4.66E-05	0.001586394	1.540123008	cg16509659	LINC00326	Intron	long intergenic non-protein coding RNA 326	285735	LOC106976868	Intergenic_upstream	EYA4	Intergenic_upstream
cg17975449	-0.097144986	0.814195211	-4.803524134	4.67E-05	0.001588326	1.538028233	cg17975449	SPATA8-AS1	Intergenic_downstream	SPATA8 antisense RNA 1 (head to head)	100652749	LOC113602051	Intergenic_upstream	NR2F2	Intergenic_downstream
cg13456081	-0.174521088	0.559324938	-4.801073673	4.70E-05	0.001597588	1.531402783	cg13456081	FOXP2	Intron	forkhead box P2	93986	FOXP2	Intron	FOXP2	Intron
cg12211468	-0.099821851	0.678433206	-4.79920874	4.72E-05	0.001604326	1.526360663	cg12211468	KLHL32	Intron	kelch like family member 32	114792	KLHL32	Intron	KLHL32	Intron
cg02434126	-0.104081431	0.685759684	-4.798783227	4.73E-05	0.001604747	1.52521025	cg02434126	MRM1	Intergenic_downstream	mitochondrial rRNA methyltransferase 1	79922	MRM1	Intergenic_downstream	MRM1	Intergenic_downstream
cg19234729	-0.169767339	0.55614515	-4.798086745	4.74E-05	0.001606363	1.523327269	cg19234729	RARA	Intron	retinoic acid receptor alpha	5914	RARA	Intron	RARA	Intron
cg14121771	-0.19304061	0.673635916	-4.796511449	4.76E-05	0.001611861	1.519068454	cg14121771	NPNT	Exon	nephronectin	255743	NPNT	Exon	NPNT	Exon
cg23478212	-0.154719541	0.740068611	-4.796090468	4.76E-05	0.001612268	1.517930352	cg23478212	LOC101927082	Intergenic_upstream	uncharacterized LOC101927082	101927082	LOC113598834	Intron	TFAP2B	Intron
cg06778417	-0.140835404	0.742352771	-4.794744233	4.78E-05	0.001615318	1.514290934	cg06778417	ANAPC10	Intron	anaphase promoting complex subunit 10	10393	HHIP	Intron	HHIP	Intron
cg16328394	-0.123226388	0.777292501	-4.794918757	4.78E-05	0.001615318	1.514762737	cg16328394	SLIT3	Intron	slit guidance ligand 3	6586	SLIT3	Intron	SLIT3	Intron
cg06617187	-0.173369009	0.807511957	-4.794203454	4.79E-05	0.00161626	1.512829013	cg06617187	DENND2C	Exon	DENN domain containing 2C	163259	DENND2C	Exon	DENND2C	Exon
cg06658605	-0.075800455	0.831048215	-4.79157064	4.82E-05	0.001626446	1.505711794	cg06658605	SOX6	Intron	SRY-box transcription factor 6	55553	SOX6	Intron	SOX6	Intron
cg13484553	0.142649134	0.23642733	4.791257222	4.82E-05	0.001626446	1.504864563	cg13484553	OLFM1	Exon	olfactomedin 1	10439	OLFM1	Exon	OLFM1	Exon
cg05182034	-0.059993085	0.884768957	-4.790890874	4.83E-05	0.001626505	1.503874259	cg05182034	PIPOX	Intron	pipecolic acid and sarcosine oxidase	51268	LOC106983226	Promoter	PIPOX	Intergenic_upstream
cg15762063	-0.140436982	0.725842772	-4.790589993	4.83E-05	0.001626505	1.503060927	cg15762063	ACTG2	Promoter	actin gamma 2, smooth muscle	72	ACTG2	fiveUTR	ACTG2	fiveUTR
cg00564054	-0.08845999	0.884205509	-4.789725308	4.84E-05	0.001627762	1.50072357	cg00564054	LOC441204	Intron			LOC113604070	Intergenic_upstream	SNX10	Intergenic_downstream
cg16578808	-0.109490978	0.746466351	-4.789655306	4.85E-05	0.001627762	1.500534346	cg16578808	LINC01029	Intergenic_upstream	long intergenic non-protein coding RNA 1029	101927715	LOC113602396	Intergenic_upstream	GALR1	Intergenic_downstream
cg00606085	-0.078392867	0.607415775	-4.787753788	4.87E-05	0.001634809	1.495394435	cg00606085	RARA	Intron	retinoic acid receptor alpha	5914	RARA	Intron	RARA	Intron
cg18299835	0.093850818	0.257359201	4.787054063	4.88E-05	0.001636487	1.493503085	cg18299835	NFIX	threeUTR	nuclear factor I X	4784	LOC113596598	Promoter	TRMT1	Intergenic_downstream
cg16865908	-0.133093768	0.673950565	-4.786559435	4.89E-05	0.001637246	1.492166127	cg16865908	MIR100HG	Exon	mir-100-let-7a-2-mir-125b-1 cluster host gene	399959	LOC106976670	Intron	UBASH3B	Exon
cg11832532	0.052035927	0.133008266	4.785783577	4.90E-05	0.001639271	1.49006904	cg11832532	PURA	Exon	purine rich element binding protein A	5813	PURA	Exon	IGIP	Exon
cg27634685	-0.101317032	0.647589435	-4.785078801	4.91E-05	0.001640979	1.488164112	cg27634685	HM13	Exon	histocompatibility minor 13	81502	HM13	Exon	HM13	Exon
cg08268145	-0.095503669	0.667150158	-4.784319667	4.92E-05	0.001642444	1.48611229	cg08268145	RIMS2	Exon	regulating synaptic membrane exocytosis 2	9699	RIMS2	Exon	RIMS2	Exon
cg26636593	-0.205477132	0.7388396	-4.784104508	4.92E-05	0.001642444	1.485530755	cg26636593	ETV1	Intron	ETS variant transcription factor 1	2115	ETV1	Intergenic_downstream	ETV1	Intergenic_downstream
cg19078113	-0.072207639	0.716909659	-4.782748096	4.94E-05	0.0016471	1.481864671	cg19078113	FAM214B	fiveUTR			FAM214B	Exon	FAM214B	Exon
cg26756991	-0.112648555	0.356458371	-4.781640381	4.95E-05	0.001650644	1.478870836	cg26756991	PITX2	Intergenic_upstream	paired like homeodomain 2	5308	LOC113600234	Intergenic_upstream	PITX2	Intergenic_upstream
cg26051591	-0.195708485	0.575374679	-4.780889695	4.96E-05	0.001652579	1.476841983	cg26051591	NFIA	Intron	nuclear factor I A	4774	LOC113599331	Intergenic_upstream	NFIA	Intron
cg19773906	-0.139640901	0.787729351	-4.780378969	4.97E-05	0.001653429	1.475461679	cg19773906	RAD51B	Intron	RAD51 paralog B	5890	RAD51B	Intron	RAD51B	Intron
cg00716110	-0.125459187	0.703518063	-4.776556284	5.02E-05	0.00166577	1.465130817	cg00716110	LINC01162	Intergenic_downstream	long intergenic non-protein coding RNA 1162	104355138	LOC113604053	Intergenic_upstream	SP8	Intergenic_upstream
cg11551674	-0.116196582	0.652736095	-4.776723475	5.02E-05	0.00166577	1.465582638	cg11551674	LOC100506207	Intron	uncharacterized LOC100506207	100506207	SLC35B3	Intergenic_upstream	SLC35B3	Intergenic_upstream
cg13922229	-0.099680454	0.790775699	-4.776791421	5.02E-05	0.00166577	1.465766256	cg13922229	WDR72	Intergenic_downstream	WD repeat domain 72	256764	LOC106967269	Promoter	WDR72	Intergenic_downstream
cg23016142	-0.124384507	0.404687206	-4.776377182	5.03E-05	0.00166577	1.46464681	cg23016142	LINC01122	Intron	long intergenic non-protein coding RNA 1122	400955	LOC106976764	Intron	FANCL	Intergenic_upstream
cg09871637	-0.152218746	0.621891134	-4.775861669	5.03E-05	0.001666655	1.463253694	cg09871637	LMO4	Intron	LIM domain only 4	8543	LMO4	Intron	LMO4	Intron
cg02124022	0.111598401	0.437296115	4.775283543	5.04E-05	0.001667829	1.46169139	cg02124022	PDGFRA	Intron	platelet derived growth factor receptor alpha	5156	LOC113598688	Promoter	GSX2	Intergenic_downstream
cg19965070	-0.080019987	0.820451276	-4.774917145	5.05E-05	0.001668035	1.460701261	cg19965070	CADM1	Intergenic_upstream	cell adhesion molecule 1	23705	CADM1	Intergenic_upstream	CADM1	Intergenic_upstream
cg21639837	-0.152002675	0.579380079	-4.774583722	5.05E-05	0.001668093	1.459800248	cg21639837	LINC02500	Intergenic_upstream	long intergenic non-protein coding RNA 2500	101928679	TENM3	Promoter	TENM3	Intergenic_upstream
cg18682631	-0.116112318	0.631766176	-4.773396672	5.07E-05	0.00167206	1.456592513	cg18682631	MCTP1	Exon	multiple C2 and transmembrane domain containing 1	79772	MCTP1	Exon	MCTP1	Exon
cg14846463	-0.126053056	0.67095699	-4.770967447	5.10E-05	0.001681756	1.450028322	cg14846463	WNT7A	Exon	Wnt family member 7A	7476	WNT7A	Exon	WNT7A	Exon
cg25113128	-0.151029024	0.797557407	-4.77045754	5.11E-05	0.001682632	1.448650504	cg25113128	MED13L	Intron	mediator complex subunit 13L	23389	MED13L	Intron	MED13L	Intron
cg11536517	-0.106250517	0.617618814	-4.766687965	5.16E-05	0.001698622	1.438465197	cg11536517	LINC01804	Intergenic_downstream	long intergenic non-protein coding RNA 1804	101926966	LOC113592496	Intergenic_downstream	MYCN	Intergenic_upstream
cg01550545	-0.219207802	0.674894334	-4.765918416	5.17E-05	0.001700088	1.436385989	cg01550545	NFIA	Intron	nuclear factor I A	4774	NFIA	Intron	NFIA	Intron
cg09313780	-0.096389213	0.620704152	-4.76573456	5.17E-05	0.001700088	1.435889243	cg09313780	KCTD16	Exon	potassium channel tetramerization domain containing 16	57528	KCTD16	Exon	KCTD16	Exon
cg08033878	-0.122242417	0.564548005	-4.762287116	5.22E-05	0.001714733	1.426575195	cg08033878	MEF2C-AS1	Intron	MEF2C antisense RNA 1	101929423	LOC113603404	Exon	MEF2C	Intergenic_upstream
cg01141741	-0.1280426	0.75712111	-4.760414807	5.25E-05	0.001722052	1.421517009	cg01141741	ZBTB20-AS1	fiveUTR	ZBTB20 antisense RNA 1	100131117	ZBTB20	fiveUTR	ZBTB20	fiveUTR
cg11927671	0.122592551	0.206735444	4.75771013	5.29E-05	0.001733355	1.414210461	cg11927671	PRDM8	Intron	PR/SET domain 8	56978	PRDM8	Intron	ANTXR2	Promoter
cg16242568	-0.060021678	0.90189671	-4.756996238	5.30E-05	0.001735236	1.412281987	cg16242568	LOC102724710	Intron	uncharacterized LOC102724710	102724710	LOC113600657	Intergenic_upstream	TRIQK	Intergenic_downstream
cg13665681	-0.166891564	0.675029311	-4.75455728	5.34E-05	0.001745356	1.405693718	cg13665681	EFNA5	Intron	ephrin A5	1946	EFNA5	Intron	EFNA5	Intron
cg07011212	0.154299492	0.227410852	4.753990417	5.34E-05	0.001746549	1.40416252	cg07011212	NFIX	Intron	nuclear factor I X	4784	NFIX	Intron	NFIX	Intron
cg06797643	-0.103563626	0.611918962	-4.75200856	5.37E-05	0.001753084	1.398809314	cg06797643	ROBO2	Intron	roundabout guidance receptor 2	6092	ROBO2	Intron	ROBO2	Intron
cg22588813	-0.106570833	0.76890653	-4.751993663	5.37E-05	0.001753084	1.398769076	cg22588813	PNN	Exon	pinin, desmosome associated protein	5411	PNN	Exon
cg01589578	-0.119702516	0.741287225	-4.750480184	5.40E-05	0.001758473	1.394681161	cg01589578	TFEC	Intergenic_downstream	transcription factor EC	22797	LOC106970642	Intergenic_downstream	TFEC	Intergenic_downstream
cg21013680	-0.131773975	0.762934614	-4.750240783	5.40E-05	0.001758473	1.394034548	cg21013680	SMG1P1	Exon	SMG1 pseudogene 1	641298	SMG1	Exon	SMG1	Exon
cg18147668	-0.158510303	0.800698243	-4.749889207	5.40E-05	0.001758643	1.393084963	cg18147668	MAP3K20-AS1	Intron	MAP3K20 antisense RNA 1	339751	MAP3K20	Intron	CDCA7	Intron
cg09032775	-0.170934198	0.796655435	-4.747780411	5.44E-05	0.001767224	1.387389384	cg09032775	ZBTB20	Intron	zinc finger and BTB domain containing 20	26137	ZBTB20	Intron	ZBTB20	Intergenic_upstream
cg27407249	-0.095556299	0.802557328	-4.747481886	5.44E-05	0.001767224	1.386583128	cg27407249	PEBP4	Intron	phosphatidylethanolamine binding protein 4	157310	PEBP4	Intron	PEBP4	Intron
cg14219918	-0.115656967	0.751768228	-4.746784426	5.45E-05	0.001767548	1.38469945	cg14219918	NR5A1	Intron	nuclear receptor subfamily 5 group A member 1	2516	NR5A1	Intron	NR5A1	Intron
cg24357055	-0.09843621	0.771370301	-4.747014563	5.45E-05	0.001767548	1.385320995	cg24357055	EBF2	Intron	EBF transcription factor 2	64641	EBF2	Intron	EBF2	Intron
cg17125070	-0.150960314	0.795162414	-4.745841241	5.46E-05	0.001770595	1.382152168	cg17125070	DENND1A	Intron	DENN domain containing 1A	57706	DENND1A	Intron	DENND1A	Intron
cg00401084	-0.155739588	0.581352799	-4.745189608	5.47E-05	0.001770705	1.380392318	cg00401084	CNTN6	fiveUTR	contactin 6	27255	LOC106969531	Promoter	CNTN6	fiveUTR
cg14824014	-0.063128588	0.829680003	-4.74539358	5.47E-05	0.001770705	1.38094318	cg14824014	HAO1	Intron	hydroxyacid oxidase 1	54363	HAO1	Intron	HAO1	Intron
cg07774693	-0.148909025	0.468456704	-4.744718604	5.48E-05	0.001771467	1.379120304	cg07774693	ZFPM2-AS1	Intron	ZFPM2 antisense RNA 1	102723356	ZFPM2	Intron	ZFPM2	Intron
cg07848539	-0.077656723	0.884911763	-4.743708597	5.50E-05	0.001774851	1.37639268	cg07848539	OTX2-AS1	Intron	OTX2 antisense RNA 1 (head to head)	100309464	LOC113601319	Intron	OTX2	Intergenic_upstream
cg01766859	-0.11297073	0.619805436	-4.741687678	5.53E-05	0.001783177	1.370935164	cg01766859	RALGAPA2	Intron	Ral GTPase activating protein catalytic subunit alpha 2	57186	RALGAPA2	Intron	RALGAPA2	Intron
cg06570403	-0.062705097	0.821744373	-4.740940935	5.54E-05	0.001785124	1.368918633	cg06570403	CLTC	Exon	clathrin heavy chain	1213	CLTC	Exon	CLTC	Exon
cg15346644	-0.162886817	0.766144983	-4.740663304	5.54E-05	0.001785124	1.368168918	cg15346644	ZNF423	Intron	zinc finger protein 423	23090	ZNF423	Intron	ZNF423	Intron
cg12276711	-0.124837183	0.632940488	-4.740000832	5.55E-05	0.001785306	1.366379997	cg12276711	RIMS1	Exon	regulating synaptic membrane exocytosis 1	22999	RIMS1	Exon	RIMS1	Exon
cg12713030	-0.125955831	0.666969908	-4.740119036	5.55E-05	0.001785306	1.36669919	cg12713030	POU3F2	Intergenic_upstream	POU class 3 homeobox 2	5454	LOC106979823	Intergenic_upstream	POU3F2	Intron
cg01105418	-0.088941795	0.835933481	-4.7391368	5.57E-05	0.001787989	1.364046826	cg01105418	ZBTB18	fiveUTR	zinc finger and BTB domain containing 18	10472	ZBTB18	fiveUTR	ZBTB18	Promoter
cg20661908	-0.152789192	0.658305153	-4.73882884	5.57E-05	0.001787989	1.363215243	cg20661908	PROX1-AS1	Intron	PROX1 antisense RNA 1	100505832	LOC113603832	Promoter	PROX1	Intron
cg03905970	-0.146261042	0.690100849	-4.73774047	5.59E-05	0.00178884	1.360276369	cg03905970	RAD51B	Intron	RAD51 paralog B	5890	RAD51B	Intron	RAD51B	Intron
cg05562063	-0.125915615	0.59199164	-4.737812969	5.59E-05	0.00178884	1.360472133	cg05562063	WDR7	Exon	WD repeat domain 7	23335	WDR7	Intron	WDR7	Intron
cg10497423	-0.152780842	0.651456972	-4.737720932	5.59E-05	0.00178884	1.360223612	cg10497423	PCDH8	Intergenic_upstream	protocadherin 8	5100	LOC113600790	Intergenic_downstream	PCDH8	Intergenic_upstream
cg21714079	-0.132184159	0.746315389	-4.735545369	5.62E-05	0.001798007	1.354349251	cg21714079	FBXW4	Intron	F-box and WD repeat domain containing 4	6468	FBXW4	Intron	FBXW4	Intron
cg13356361	-0.11711388	0.721547788	-4.735178818	5.63E-05	0.001798282	1.353359536	cg13356361	RNF220	Intron	ring finger protein 220	55182	RNF220	Intron	RNF220	Intron
cg23347753	0.100348606	0.308374205	4.734674402	5.63E-05	0.001799239	1.351997585	cg23347753	LOC100132215	Promoter			OTX1	Promoter	OTX1	Promoter
cg18407591	-0.082778011	0.791903495	-4.733648916	5.65E-05	0.001802534	1.349228761	cg18407591	LINC02609	Intron	long intergenic non-protein coding RNA 2609	105378853	LOC113599261	Intergenic_upstream	BARHL2	Intron
cg24016385	-0.090551802	0.630998305	-4.73338697	5.65E-05	0.001802534	1.348521514	cg24016385	WNT1	Intergenic_downstream	Wnt family member 1	7471	WNT1	Intergenic_downstream	WNT10B	Intron
cg14341524	-0.16007087	0.582233264	-4.732771886	5.66E-05	0.001804044	1.346860822	cg14341524	CTNNA1	fiveUTR	catenin alpha 1	1495	CTNNA1	fiveUTR	CTNNA1	Intron
cg19721103	0.113288111	0.81776679	4.729356528	5.72E-05	0.001819468	1.337639954	cg19721103	ASCC2	threeUTR	activating signal cointegrator 1 complex subunit 2	84164	ASCC2	Exon	ASCC2	Exon
cg04493448	-0.14618245	0.728767401	-4.727072345	5.75E-05	0.001823809	1.331473451	cg04493448	LINC01605	Intergenic_downstream	long intergenic non-protein coding RNA 1605	100507420	LOC113601255	Intergenic_upstream	ZNF703	Intergenic_upstream
cg05316560	-0.145851136	0.593623866	-4.727761459	5.74E-05	0.001823809	1.333333786	cg05316560	URI1	Intron	URI1 prefoldin like chaperone	8725	LOC113595305	Intergenic_upstream	ZNF536	Intergenic_upstream
cg06282832	-0.10694602	0.827169785	-4.726944189	5.75E-05	0.001823809	1.331127484	cg06282832	CADM1	Intergenic_upstream	cell adhesion molecule 1	23705	CADM1	Intergenic_upstream	CADM1	Intergenic_upstream
cg14656541	-0.092453334	0.68160189	-4.727598251	5.74E-05	0.001823809	1.332893186	cg14656541	ZFPM2-AS1	Intron	ZFPM2 antisense RNA 1	102723356	ZFPM2	Intron	ZFPM2	Intron
cg18428461	0.17283304	0.590575217	4.727459361	5.75E-05	0.001823809	1.332518237	cg18428461	ADGRL2	Intron	adhesion G protein-coupled receptor L2	23266	ADGRL2	Exon	ADGRL2	Intergenic_upstream
cg09083157	-0.105416954	0.658156526	-4.726043554	5.77E-05	0.001826775	1.328696175	cg09083157	LINC01791	Intergenic_upstream	long intergenic non-protein coding RNA 1791	107985312	TSHZ3	Intergenic_downstream	TSHZ3	Intergenic_downstream
cg23905307	0.189583887	0.454631707	4.724405088	5.80E-05	0.001833451	1.324273179	cg23905307	HOXC4	Intron	homeobox C4	3221	HOXC4	Intron	HOXC4	Promoter
cg19088137	-0.12267549	0.502657766	-4.722786009	5.82E-05	0.001840054	1.319902681	cg19088137	SGCD	fiveUTR	sarcoglycan delta	6444	SGCD	fiveUTR	SGCD	Intergenic_upstream
cg09185777	0.159165711	0.417221412	4.72031369	5.86E-05	0.001851006	1.313229274	cg09185777	ARL15	Intron	ADP ribosylation factor like GTPase 15	54622	ARL15	Intron	ARL15	Intron
cg27014421	-0.146147407	0.394491103	-4.719954078	5.87E-05	0.001851274	1.312258623	cg27014421	CAMTA1	Intron	calmodulin binding transcription activator 1	23261	CAMTA1	Exon	CAMTA1	Intron
cg09023775	-0.1118646	0.549362679	-4.719448411	5.87E-05	0.001852285	1.31089376	cg09023775	MCTP1	Intron	multiple C2 and transmembrane domain containing 1	79772	MCTP1	Intron	MCTP1	Intron
cg03678173	-0.103238112	0.755323314	-4.718569642	5.89E-05	0.001852568	1.308521881	cg03678173	PSD2-AS1	Intergenic_upstream	PSD2 antisense RNA 1	101929696	PSD2	Intergenic_upstream	PSD2	Intergenic_upstream
cg04030186	-0.143146031	0.575881199	-4.718169168	5.90E-05	0.001852568	1.307440979	cg04030186	LGI1	Exon	leucine rich glioma inactivated 1	9211	LGI1	Exon	LGI1	Exon
cg17379405	0.137221246	0.387158866	4.718215281	5.89E-05	0.001852568	1.30756544	cg17379405	FTCDNL1	Promoter	formiminotransferase cyclodeaminase N-terminal like	348751	FTCDNL1	Promoter
cg18667087	-0.123503269	0.567766446	-4.718651921	5.89E-05	0.001852568	1.308743956	cg18667087	MEF2C-AS1	Intron	MEF2C antisense RNA 1	101929423	LOC113603404	Exon	MEF2C	Intergenic_upstream
cg15560305	0.142594627	0.656988612	4.717211377	5.91E-05	0.001855884	1.304855889	cg15560305	ASCC2	threeUTR	activating signal cointegrator 1 complex subunit 2	84164	ASCC2	Exon	ASCC2	Exon
cg02863109	-0.11690449	0.461825232	-4.71652654	5.92E-05	0.001857817	1.303007539	cg02863109	PAX2	Intron	paired box 2	5076	PAX2	Intron	PAX2	Intron
cg12338604	-0.088748729	0.55475328	-4.715943891	5.93E-05	0.001859233	1.301435017	cg12338604	DBN1	threeUTR	drebrin 1	1627	DBN1	threeUTR	DBN1	threeUTR
cg19269615	-0.097307839	0.826223638	-4.714810712	5.95E-05	0.00186346	1.298376713	cg19269615	FOXP1	Intron	forkhead box P1	27086	LOC106985482	Intergenic_upstream	EIF4E3	Intron
cg13238100	-0.200796468	0.562854966	-4.714035066	5.96E-05	0.001865869	1.296283392	cg13238100	SMG6	Exon	SMG6 nonsense mediated mRNA decay factor	23293	LOC113592730	Intron	SMG6	Intron
cg14343580	-0.094425447	0.477219041	-4.713438835	5.97E-05	0.001867364	1.294674304	cg14343580	KLHL14	Intron	kelch like family member 14	57565	LOC106988249	Intergenic_downstream	KLHL14	Intergenic_upstream
cg25670404	-0.153301566	0.63013256	-4.713013199	5.98E-05	0.001867988	1.293525624	cg25670404	NUF2	Intergenic_downstream	NUF2 component of NDC80 kinetochore complex	83540	LOC113603991	Intergenic_downstream	NUF2	Intergenic_downstream
cg00838881	-0.126660325	0.389746989	-4.711715522	6.00E-05	0.001873085	1.290023607	cg00838881	FOXD2	Intergenic_downstream	forkhead box D2	2306			FOXD2	Intergenic_downstream
cg10237171	0.212950941	0.427994675	4.711371982	6.01E-05	0.001873292	1.289096519	cg10237171	PPARG	Intron	peroxisome proliferator activated receptor gamma	5468	PPARG	Intron	PPARG	Promoter
cg10985231	-0.183877453	0.772307658	-4.710446842	6.02E-05	0.001876488	1.286599946	cg10985231	IRX3	Intergenic_upstream	iroquois homeobox 3	79191	IRX3	Intergenic_upstream	IRX3	Intergenic_upstream
cg11199584	-0.178256608	0.63920411	-4.709990453	6.03E-05	0.001877278	1.285368358	cg11199584	LINC01605	Intron	long intergenic non-protein coding RNA 1605	100507420	LOC106978390	Promoter	ZNF703	Intron
cg08167912	-0.147984888	0.739312326	-4.709382507	6.04E-05	0.001878851	1.283727806	cg08167912	LINC01798	Exon	long intergenic non-protein coding RNA 1798	100507073	LOC113603222	Intron	MEIS1	Intergenic_downstream
cg10100051	-0.10432622	0.861272804	-4.708977864	6.05E-05	0.001879378	1.282635885	cg10100051	VPS13B	Intron	vacuolar protein sorting 13 homolog B	157680	VPS13B	Intron	VPS13B	Intron
cg27393099	-0.11872178	0.39298728	-4.708478312	6.05E-05	0.001880396	1.281287865	cg27393099	DMRTA2	Intergenic_downstream	DMRT like family A2	63950
cg00909225	0.205474325	0.328345079	4.707118096	6.08E-05	0.001882746	1.277617465	cg00909225	DDX17	Exon	DEAD-box helicase 17	10521	DDX17	Exon	DDX17	Exon
cg05859116	-0.116396329	0.749281405	-4.707418126	6.07E-05	0.001882746	1.278427054	cg05859116	IGFBP7-AS1	Intron	IGFBP7 antisense RNA 1	255130	IGFBP7	Intergenic_upstream	IGFBP7	Intron
cg12055515	-0.187163909	0.602268514	-4.707411555	6.07E-05	0.001882746	1.278409323	cg12055515	MEIS1	Intron	Meis homeobox 1	4211	MEIS1	Intron	MEIS1	Intron
cg27122592	-0.171202411	0.463435472	-4.706231274	6.09E-05	0.001885771	1.275224529	cg27122592	ZNF462	Intron	zinc finger protein 462	58499	ZNF462	Intron	ZNF462	Intron
cg21816476	-0.117479573	0.559868305	-4.705348884	6.11E-05	0.001888779	1.272843604	cg21816476	C15orf41	Intergenic_upstream			LOC113601770	Intergenic_upstream	CB3H15orf41	Intergenic_upstream
cg01513357	-0.148372149	0.79020836	-4.702073008	6.16E-05	0.001900834	1.264004841	cg01513357	VRK2	Intergenic_upstream	VRK serine/threonine kinase 2	7444	LOC106976765	Promoter	VRK2	Intergenic_upstream
cg14983365	-0.125670012	0.718495311	-4.701826503	6.17E-05	0.001900834	1.263339764	cg14983365	CNTFR	Intron	ciliary neurotrophic factor receptor	1271	CNTFR	Intron	CNTFR	Intron
cg18815657	-0.125066421	0.724415306	-4.702513981	6.15E-05	0.001900834	1.265194607	cg18815657	FAM169A	Exon	family with sequence similarity 169 member A	26049	FAM169A	Exon	FAM169A	Exon
cg23318877	-0.110465661	0.589452634	-4.701997978	6.16E-05	0.001900834	1.263802407	cg23318877	SLC38A6	Intron	solute carrier family 38 member 6	145389	LOC106974557	Intergenic_upstream	SLC38A6	Intergenic_downstream
cg12593479	0.074252356	0.125454616	4.701216458	6.18E-05	0.001902452	1.261693866	cg12593479	PANCR	Exon	PITX2 adjacent non-coding RNA	110231149	LOC113600223	Exon	PITX2	Intergenic_downstream
cg22878456	-0.100180572	0.539299324	-4.699045138	6.21E-05	0.001910669	1.25583584	cg22878456	HNRNPM	Intron	heterogeneous nuclear ribonucleoprotein M	4670	HNRNPM	Intron	HNRNPM	Intron
cg27131306	-0.158945624	0.485441287	-4.69919934	6.21E-05	0.001910669	1.256251853	cg27131306	SLF2	Intergenic_upstream	SMC5-SMC6 complex localization factor 2	55719	SLF2	Intergenic_upstream	SLF2	Intergenic_upstream
cg15938795	0.092664776	0.175362179	4.697458132	6.24E-05	0.001915858	1.251554433	cg15938795	BCL6	Intron	BCL6 transcription repressor	604	BCL6	Intron	BCL6	Promoter
cg26470591	-0.130441855	0.627698244	-4.697596785	6.24E-05	0.001915858	1.251928485	cg26470591	NCOA2	fiveUTR	nuclear receptor coactivator 2	10499			NCOA2	Intron
cg12916599	-0.121506266	0.667648277	-4.696414878	6.26E-05	0.001919772	1.248740045	cg12916599	ROBO2	Intron	roundabout guidance receptor 2	6092	ROBO2	Intron	ROBO2	Intron
cg27482084	-0.109862316	0.703889734	-4.695286919	6.28E-05	0.001924142	1.245697224	cg27482084	CDK5RAP3	Intron	CDK5 regulatory subunit associated protein 3	80279	CDK5RAP3	Intergenic_downstream	CDK5RAP3	Intron
cg01065375	-0.124130741	0.544943326	-4.694949233	6.28E-05	0.001924352	1.244786286	cg01065375	PDE4D	Intron	phosphodiesterase 4D	5144	PDE4D	Intron	PDE4D	Intron
cg02186944	-0.147465966	0.633543692	-4.694151013	6.30E-05	0.001926994	1.242633049	cg02186944	USH2A	Intron	usherin	7399	USH2A	Intron	USH2A	Intron
cg08714699	0.127540107	0.349690529	4.690937217	6.35E-05	0.001942453	1.233964093	cg08714699	LDB3	threeUTR	LIM domain binding 3	11155	LDB3	Exon	LDB3	Exon
cg18055433	-0.097284947	0.433520502	-4.689117076	6.38E-05	0.001950575	1.229054708	cg18055433	FGF8	fiveUTR	fibroblast growth factor 8	2253	FGF8	Exon	FGF8	Exon
cg14784092	-0.12954475	0.704786164	-4.687479169	6.41E-05	0.001955098	1.22463704	cg14784092	ZNF326	Intergenic_downstream	zinc finger protein 326	284695	LOC106968106	Intergenic_upstream	ZNF326	Intergenic_downstream
cg24988263	0.147070214	0.199487039	4.687381849	6.41E-05	0.001955098	1.224374559	cg24988263	NFIX	Intron	nuclear factor I X	4784	NFIX	Intron	NFIX	Intron
cg25475523	-0.143779583	0.750580654	-4.687463003	6.41E-05	0.001955098	1.224593439	cg25475523	TENM3-AS1	Intron	TENM3 antisense RNA 1	90768	TENM3	Intron	TENM3	Intergenic_upstream
cg26320219	-0.059901145	0.862055965	-4.686850075	6.42E-05	0.00195636	1.222940329	cg26320219	CNPPD1	threeUTR	cyclin Pas1/PHO80 domain containing 1	27013	CNPPD1	threeUTR	SLC23A3	Intron
cg24576342	-0.090684137	0.37535486	-4.68552676	6.45E-05	0.001961874	1.219371345	cg24576342	MIR96	Exon	microRNA 96	407053	LOC113604278	Intergenic_downstream	NRF1	Exon
cg24602691	-0.147978379	0.728201456	-4.685167601	6.45E-05	0.001962215	1.218402712	cg24602691	SOX6	Intron	SRY-box transcription factor 6	55553	SOX6	Intron	SOX6	Intron
cg11786622	-0.154590064	0.851070987	-4.684541353	6.46E-05	0.001962274	1.216713774	cg11786622	TAOK3	fiveUTR	TAO kinase 3	51347	TAOK3	fiveUTR	TAOK3	Exon
cg15240113	-0.164241866	0.576262654	-4.684535344	6.46E-05	0.001962274	1.216697567	cg15240113	CREB5	Intron	cAMP responsive element binding protein 5	9586	LOC106987663	Intergenic_downstream	CREB5	Intron
cg26172888	0.172962127	0.565864301	4.684270992	6.47E-05	0.001962274	1.215984642	cg26172888	EIF4A2	threeUTR	eukaryotic translation initiation factor 4A2	1974	EIF4A2	Exon	EIF4A2	threeUTR
cg15008665	-0.143467303	0.50837762	-4.677406663	6.59E-05	0.001997909	1.197473956	cg15008665	KCNIP4	Exon	potassium voltage-gated channel interacting protein 4	80333	KCNIP4	Exon	KCNIP4	Exon
cg26151168	-0.122850585	0.671693305	-4.676414456	6.61E-05	0.002001731	1.194798584	cg26151168	GK2	Intergenic_downstream	glycerol kinase 2	2712	GK2	Intergenic_downstream	GK2	Intergenic_downstream
cg07772999	-0.081543615	0.535702297	-4.675116266	6.63E-05	0.002007243	1.191298262	cg07772999	PAX8-AS1	fiveUTR	PAX8 antisense RNA 1	654433	PAX8	Exon	PAX8	Exon
cg11643457	-0.110159549	0.571923935	-4.673558461	6.66E-05	0.002012583	1.187098087	cg11643457	PTPRQ	Exon	protein tyrosine phosphatase receptor type Q	374462	PTPRQ	Exon	PTPRQ	Exon
cg20376868	-0.087759115	0.718555292	-4.673649809	6.66E-05	0.002012583	1.187344377	cg20376868	IQCH-AS1	Exon	IQCH antisense RNA 1	100506686	IQCH	Intron	IQCH	Intron
cg21107288	-0.091858623	0.807457426	-4.672860152	6.67E-05	0.002013197	1.185215352	cg21107288	MECOM	Intron	MDS1 and EVI1 complex locus	2122	MECOM	Intron	MECOM	Intron
cg22879626	-0.099854952	0.447977026	-4.672920315	6.67E-05	0.002013197	1.185377557	cg22879626	GREM2	Exon	gremlin 2, DAN family BMP antagonist	64388	GREM2	Exon	GREM2	Exon
cg20863884	-0.130381619	0.844073609	-4.671555797	6.70E-05	0.002018781	1.181698721	cg20863884	ESRRG	Intron	estrogen related receptor gamma	2104	ESRRG	Intron	ESRRG	Intron
cg18146660	-0.093750208	0.623717666	-4.670506427	6.72E-05	0.002022969	1.17886963	cg18146660	CTNNBL1	fiveUTR	catenin beta like 1	56259	CTNNBL1	Exon	CTNNBL1	Exon
cg03516048	-0.041551638	0.877674759	-4.66944521	6.74E-05	0.002027232	1.176008677	cg03516048	NCOA6	Exon	nuclear receptor coactivator 6	23054	NCOA6	Exon	NCOA6	Exon
cg27257889	-0.11782358	0.764299114	-4.667880356	6.77E-05	0.00203431	1.171790099	cg27257889	PPM1E	Exon	protein phosphatase, Mg2+/Mn2+ dependent 1E	22843	PPM1E	Exon	PPM1E	Exon
cg10120553	-0.070184237	0.784907811	-4.667258656	6.78E-05	0.002036147	1.17011415	cg10120553	NEUROD6	Exon	neuronal differentiation 6	63974	NEUROD6	Exon
cg01510737	-0.186094177	0.623436349	-4.666916099	6.78E-05	0.002036429	1.169190714	cg01510737	FBXL4	Intergenic_upstream	F-box and leucine rich repeat protein 4	26235	FBXL4	Intergenic_upstream	FBXL4	Intergenic_upstream
cg15667815	-0.14049398	0.681161536	-4.663107013	6.85E-05	0.002056142	1.158923027	cg15667815	MEF2C-AS1	Intron	MEF2C antisense RNA 1	101929423	LOC106969218	Intron	MEF2C	Intergenic_upstream
cg11960904	-0.09564416	0.699615245	-4.662375936	6.87E-05	0.002058619	1.156952466	cg11960904	NRG2	Intron	neuregulin 2	9542	NRG2	Intron	NRG2	Intron
cg03810626	-0.117736503	0.698484793	-4.660601275	6.90E-05	0.002065494	1.15216916	cg03810626	LOC101929116	Intergenic_downstream	uncharacterized LOC101929116	101929116	LOC113592816	Intergenic_downstream	MVB12B	Intergenic_upstream
cg04909400	-0.087682981	0.724205465	-4.660576134	6.90E-05	0.002065494	1.152101401	cg04909400	PAX8-AS1	fiveUTR	PAX8 antisense RNA 1	654433	PAX8	Exon	PAX8	Exon
cg25361894	-0.103215066	0.747267894	-4.660119785	6.91E-05	0.002066431	1.150871424	cg25361894	LINC00028	Exon	long intergenic non-protein coding RNA 28	140875
cg02368158	-0.10286102	0.69348798	-4.658716225	6.94E-05	0.002071175	1.147088562	cg02368158	ERI3	Intron	ERI1 exoribonuclease family member 3	79033	ERI3	Intron	ERI3	Intron
cg08566952	0.165503928	0.387369081	4.658701613	6.94E-05	0.002071175	1.147049179	cg08566952	NR2F1	Intergenic_downstream	nuclear receptor subfamily 2 group F member 1	7025	LOC113593459	Intron	NR2F1	Intergenic_downstream
cg12669264	-0.101751315	0.527572783	-4.658315351	6.95E-05	0.00207172	1.146008153	cg12669264	JADE1	fiveUTR	jade family PHD finger 1	79960	JADE1	fiveUTR	JADE1	fiveUTR
cg11148740	-0.111102576	0.589887743	-4.657861177	6.95E-05	0.002072652	1.144784111	cg11148740	SPATA8	Intergenic_downstream	spermatogenesis associated 8	145946	LOC113602051	Intergenic_upstream	NR2F2	Intergenic_downstream
cg02719399	-0.103694944	0.754035376	-4.657335254	6.96E-05	0.002073994	1.143366714	cg02719399	LINC00251	Intergenic_upstream	long intergenic non-protein coding RNA 251	552859	LOC113594681	Intron	ARMC1	Intergenic_downstream
cg05739278	-0.175282932	0.493130018	-4.655882171	6.99E-05	0.002080613	1.139450663	cg05739278	TOX2	Intron	TOX high mobility group box family member 2	84969	TOX2	Intron	TOX2	Intron
cg00090384	-0.152297962	0.721823604	-4.65488197	7.01E-05	0.002083019	1.136755212	cg00090384	RBM26	Intergenic_downstream	RNA binding motif protein 26	64062	LOC113601075	Intergenic_downstream	RBM26	Intergenic_downstream
cg23864212	-0.07409088	0.769660273	-4.655145069	7.01E-05	0.002083019	1.137464235	cg23864212	LINC02325	Intron	long intergenic non-protein coding RNA 2325	101929241	LOC113601709	Intergenic_upstream	VRK1	Intergenic_downstream
cg05940554	-0.08870153	0.665845149	-4.654417362	7.02E-05	0.002084022	1.135503163	cg05940554	EPHB2	Intron	EPH receptor B2	2048	EPHB2	Intron	EPHB2	Intron
cg01535043	-0.1160168	0.479991065	-4.653840268	7.03E-05	0.00208567	1.133947996	cg01535043	RNF220	Intron	ring finger protein 220	55182	RNF220	Intron	RNF220	Intron
cg03315653	-0.077042008	0.840813785	-4.651506854	7.08E-05	0.002094431	1.127660103	cg03315653	SLC9A7P1	Intergenic_downstream	solute carrier family 9 member 7 pseudogene 1	121456	LOC106973739	Intergenic_upstream	TMPO	Intergenic_upstream
cg17829746	-0.139978153	0.695718044	-4.651445306	7.08E-05	0.002094431	1.127494253	cg17829746	PROX1	Exon	prospero homeobox 1	5629	PROX1	Exon	PROX1	Exon
cg21665802	-0.124715963	0.864522833	-4.651813544	7.07E-05	0.002094431	1.128486525	cg21665802	RNF220	Intron	ring finger protein 220	55182	LOC113599388	Intron	RNF220	Intron
cg02574734	-0.112576376	0.420758075	-4.65110543	7.08E-05	0.00209473	1.126578417	cg02574734	NHLH2	Intergenic_downstream	nescient helix-loop-helix 2	4808	LOC113599174	Intron	NHLH2	Intergenic_downstream
cg01387937	-0.168706039	0.653065803	-4.650134483	7.10E-05	0.002098655	1.123962129	cg01387937	AHDC1	Intron	AT-hook DNA binding motif containing 1	27245	AHDC1	Intron	STX12	Intron
cg06468945	-0.148687474	0.684077366	-4.648562282	7.13E-05	0.002106053	1.119725861	cg06468945	BCAS3	Intron	BCAS3 microtubule associated cell migration factor	54828	BCAS3	Intron	BCAS3	Intron
cg22496127	-0.133657591	0.77829799	-4.647262173	7.16E-05	0.00211133	1.116222871	cg22496127	ARHGAP15	threeUTR	Rho GTPase activating protein 15	55843	ARHGAP15	Exon	ARHGAP15	Exon
cg22912836	-0.123542865	0.753091318	-4.647074564	7.16E-05	0.00211133	1.115717391	cg22912836	LINC02729	Intergenic_downstream	long intergenic non-protein coding RNA 2729	102723330	MYOD1	Intergenic_upstream	MYOD1	Intergenic_upstream
cg18503070	-0.048182057	0.568696428	-4.646541939	7.17E-05	0.002112753	1.114282339	cg18503070	KCNC4	Intron	potassium voltage-gated channel subfamily C member 4	3749	KCNC4	threeUTR	KCNC4	Intron
cg19552895	-0.101375127	0.691381085	-4.645955735	7.18E-05	0.002114489	1.11270295	cg19552895	WNT1	Intergenic_downstream	Wnt family member 1	7471	WNT1	Intergenic_downstream	WNT10B	Intron
cg26064506	-0.079494117	0.565730435	-4.645332475	7.20E-05	0.002116442	1.111023751	cg26064506	CTNND2	Exon	catenin delta 2	1501	CTNND2	Exon	CTNND2	Exon
cg26434291	-0.139458794	0.570857489	-4.644220702	7.22E-05	0.002121234	1.10802846	cg26434291	ZBTB20	Intron	zinc finger and BTB domain containing 20	26137	ZBTB20	Intron	ZBTB20	Intergenic_upstream
cg04227740	-0.174038096	0.526769676	-4.642800099	7.25E-05	0.002127031	1.104201261	cg04227740	SRF	Exon	serum response factor	6722	SRF	Exon	SRF	Exon
cg07844624	-0.130004253	0.711562468	-4.642367744	7.26E-05	0.002127031	1.103036496	cg07844624	LINC01142	Intergenic_upstream	long intergenic non-protein coding RNA 1142	284688	LOC113595696	Intergenic_downstream	METTL11B	Intergenic_downstream
cg21571952	-0.163682559	0.631357264	-4.642520133	7.25E-05	0.002127031	1.10344703	cg21571952	MPPED2	Intron	metallophosphoesterase domain containing 2	744	MPPED2	Intron	MPPED2	Intron
cg12732110	-0.112982589	0.827133312	-4.640877546	7.29E-05	0.002134061	1.099022006	cg12732110	THEG5	Intron			LOC113595349	Intergenic_downstream	TSHZ3	Intergenic_upstream
cg11031526	-0.303584295	0.528458789	-4.639785626	7.31E-05	0.002138485	1.09608055	cg11031526	BMF	Intron	Bcl2 modifying factor	90427	BMF	Intron	BMF	Intron
cg11591093	0.090938615	0.843024864	4.639552026	7.31E-05	0.002138485	1.095451282	cg11591093	SPOP	Exon	speckle type BTB/POZ protein	8405	SPOP	fiveUTR	SPOP	fiveUTR
cg17715428	-0.08759463	0.812009544	-4.638654508	7.33E-05	0.002142078	1.093033591	cg17715428	EML6	Exon	EMAP like 6	400954	EML6	Exon	EML6	Exon
cg02788988	-0.124750849	0.602989922	-4.63700484	7.36E-05	0.002144303	1.088589953	cg02788988	RBFOX1	Intron	RNA binding fox-1 homolog 1	54715	RBFOX1	Intron	RBFOX1	Intron
cg04564000	-0.166053151	0.611546228	-4.63629102	7.38E-05	0.002144303	1.086667228	cg04564000	ZBTB20	Intron	zinc finger and BTB domain containing 20	26137	ZBTB20	fiveUTR	ZBTB20	Intergenic_upstream
cg07163137	0.051088241	0.103191945	4.637181226	7.36E-05	0.002144303	1.089065067	cg07163137	LRMDA	Intron	leucine rich melanocyte differentiation associated	83938	LRMDA	Intron	LRMDA	Intron
cg21608575	-0.120696362	0.745663711	-4.636629874	7.37E-05	0.002144303	1.087579952	cg21608575	RUNX1T1	threeUTR	RUNX1 partner transcriptional co-repressor 1	862	RUNX1T1	Exon	RUNX1T1	Exon
cg23395759	-0.107121368	0.686066734	-4.637489888	7.35E-05	0.002144303	1.089896486	cg23395759	GPR61	fiveUTR	G protein-coupled receptor 61	83873	GPR61	fiveUTR	GPR61	Promoter
cg25296072	0.111107326	0.230569363	4.636491445	7.37E-05	0.002144303	1.087207083	cg25296072	NLGN2	Intron	neuroligin 2	57555	NLGN2	Intron	ACAP1	Intron
cg25694058	-0.175493746	0.686242382	-4.637427902	7.35E-05	0.002144303	1.089729519	cg25694058	DARS1	Exon	aspartyl-tRNA synthetase 1	1615	DARS	Exon	DARS1	Exon
cg05167704	-0.139046623	0.588110382	-4.633406299	7.44E-05	0.002159634	1.078897405	cg05167704	FIGN	Intron	fidgetin, microtubule severing factor	55137	LOC113598206	Intergenic_downstream	FIGN	Intergenic_upstream
cg05388504	-0.136028658	0.489659374	-4.632143558	7.46E-05	0.002165439	1.075496481	cg05388504	EBF2	Intron	EBF transcription factor 2	64641	EBF2	Intron
cg05184712	-0.084248668	0.775793622	-4.631120774	7.48E-05	0.002169834	1.072741915	cg05184712	TLK2	fiveUTR	tousled like kinase 2	11011	TLK2	Exon	TLK2	Exon
cg18927470	-0.146617252	0.765362423	-4.6296582	7.51E-05	0.002176858	1.068803037	cg18927470	TLE4	Intergenic_downstream	TLE family member 4, transcriptional corepressor	7091	LOC113594196	Intergenic_upstream	TLE4	Intergenic_downstream
cg20388672	-0.137292458	0.496650791	-4.627855714	7.55E-05	0.00218594	1.063948955	cg20388672	ELMO1	Intron	engulfment and cell motility 1	9844	ELMO1	Intron	ELMO1	Intron
cg21156605	-0.128118967	0.777921265	-4.624987906	7.61E-05	0.002201472	1.056226463	cg21156605	TRIO	threeUTR	trio Rho guanine nucleotide exchange factor	7204	TRIO	Exon	OTULINL	Exon
cg13291440	-0.07046609	0.73948865	-4.623747288	7.63E-05	0.00220726	1.052885891	cg13291440	SH3GLB2	threeUTR	SH3 domain containing GRB2 like, endophilin B2	56904	SH3GLB2	Exon	SH3GLB2	Exon
cg10779750	0.217855181	0.554126965	4.623456666	7.64E-05	0.002207318	1.052103359	cg10779750	IGF1R	threeUTR	insulin like growth factor 1 receptor	3480	PGPEP1L	Intergenic_downstream	IGF1R	Intergenic_downstream
cg02231368	-0.180446466	0.650250066	-4.622073603	7.67E-05	0.002213092	1.048379396	cg02231368	ARHGAP15	Intron	Rho GTPase activating protein 15	55843	ARHGAP15	Intron	ARHGAP15	Intron
cg20563526	0.113982973	0.219446343	4.621940722	7.67E-05	0.002213092	1.048021615	cg20563526	AUTS2	Intron	activator of transcription and developmental regulator AUTS2	26053	AUTS2	Intron	AUTS2	Intron
cg19305940	-0.13899248	0.789796387	-4.62131227	7.69E-05	0.002215201	1.046329531	cg19305940	PCDH8	Intergenic_upstream	protocadherin 8	5100	LOC113600790	Intergenic_downstream	PCDH8	Intergenic_upstream
cg21510683	-0.134596238	0.564406788	-4.620309909	7.71E-05	0.002219584	1.043630773	cg21510683	TMCO5A	Intergenic_upstream	transmembrane and coiled-coil domains 5A	145942	LOC113601773	Intron	TMCO5A	Intergenic_upstream
cg10915190	-0.052186716	0.894351153	-4.617775408	7.76E-05	0.002233323	1.036807214	cg10915190	LRMDA	Intron	leucine rich melanocyte differentiation associated	83938	LRMDA	Intron	LRMDA	Intron
cg24066382	-0.140457339	0.649601299	-4.616828686	7.78E-05	0.002237404	1.034258507	cg24066382	MIR3660	Intron	microRNA 3660	100500825	LOC113603402	Intergenic_downstream	CETN3	Intron
cg23488433	-0.092584416	0.748880726	-4.615810552	7.80E-05	0.002241931	1.031517624	cg23488433	MEIS2	Intergenic_upstream	Meis homeobox 2	4212	LOC106985823	Intergenic_upstream	MEIS2	Intron
cg04200591	-0.120944353	0.673063308	-4.612395171	7.88E-05	0.002260249	1.022323774	cg04200591	RBM14-RBM4	Intron	RBM14-RBM4 readthrough	100526737	LOC106971194	Exon	RBM4	Exon
cg12046643	-0.105115902	0.671270247	-4.612278769	7.88E-05	0.002260249	1.022010446	cg12046643	TNRC6A	threeUTR	trinucleotide repeat containing adaptor 6A	27327	TNRC6A	Exon	TNRC6A	Exon
cg05670395	-0.060867147	0.890772469	-4.611712541	7.89E-05	0.002260401	1.020486311	cg05670395	ITPRID1	Intergenic_upstream	ITPR interacting domain containing 1	223075	ITPRID1	Intergenic_upstream	ITPRID1	Promoter
cg10958641	-0.153864851	0.547194715	-4.611696474	7.89E-05	0.002260401	1.020443063	cg10958641	ZNF326	Intergenic_downstream	zinc finger protein 326	284695	LOC106968106	Intergenic_upstream	ZNF326	Intergenic_downstream
cg02056891	-0.140869293	0.570821572	-4.609239815	7.94E-05	0.002273916	1.01383067	cg02056891	SMG6	Intron	SMG6 nonsense mediated mRNA decay factor	23293	LOC113592730	Intron	SMG6	Intron
cg17229698	-0.160660472	0.795886231	-4.608705313	7.96E-05	0.00227551	1.012392057	cg17229698	SLIT3	Intron	slit guidance ligand 3	6586	SLIT3	Intron	SLIT3	Intron
cg26717373	-0.075315511	0.758044934	-4.607423723	7.98E-05	0.002281768	1.008942739	cg26717373	WDR33	Exon	WD repeat domain 33	55339	WDR33	Exon	WDR33	Exon
cg01246498	-0.117898114	0.379789897	-4.606801203	8.00E-05	0.00228392	1.007267312	cg01246498	LINC01234	Intron	long intergenic non-protein coding RNA 1234	100506465	LOC113595150	Intergenic_upstream	LHX5	Intergenic_upstream
cg10247988	-0.061820526	0.75518933	-4.606413845	8.01E-05	0.002284606	1.006224807	cg10247988	SOX2-OT	Intron	SOX2 overlapping transcript	347689	LOC113599869	Intron	FXR1	Intergenic_downstream
cg08124835	-0.154750019	0.765356918	-4.603487417	8.07E-05	0.002301227	0.998349215	cg08124835	LINC01206	Intergenic_downstream	long intergenic non-protein coding RNA 1206	100996490	LOC106967364	Intergenic_upstream	ATP11B	Intergenic_upstream
cg06405935	-0.069778447	0.826097287	-4.602682369	8.09E-05	0.002302806	0.996182788	cg06405935	MAT2A	Exon	methionine adenosyltransferase 2A	4144	MAT2A	Exon	MAT2A	Exon
cg22800590	-0.174272472	0.753446597	-4.602816883	8.09E-05	0.002302806	0.99654477	cg22800590	PROX1	Exon	prospero homeobox 1	5629	PROX1	Exon	PROX1	Exon
cg03582645	-0.170403069	0.728190531	-4.602030517	8.10E-05	0.00230517	0.994428658	cg03582645	MAP3K20-AS1	Intron	MAP3K20 antisense RNA 1	339751	MAP3K20	Intron	CDCA7	Intron
cg00935474	-0.090527675	0.881068091	-4.601342908	8.12E-05	0.002306017	0.992578342	cg00935474	LOC101926964	Intron	uncharacterized LOC101926964	101926964	LOC113599331	Intron	NFIA	Promoter
cg21834803	-0.103321955	0.698964602	-4.601423659	8.12E-05	0.002306017	0.992795636	cg21834803	SLIT3	Exon	slit guidance ligand 3	6586	SLIT3	Exon	SLIT3	Exon
cg15869315	-0.174363354	0.580302109	-4.601003277	8.13E-05	0.002306417	0.991664426	cg15869315	LINC01088	Intron	long intergenic non-protein coding RNA 1088	100505875	NAA11	Intergenic_downstream	GK2	Intergenic_downstream
cg00766988	-0.112595665	0.75836912	-4.600101622	8.15E-05	0.002308625	0.989238205	cg00766988	JAG1	Intron	jagged canonical Notch ligand 1	182	JAG1	Intron	JAG1	Intron
cg09722555	0.129569615	0.49537333	4.600134599	8.14E-05	0.002308625	0.989326938	cg09722555	CCL27	Exon	C-C motif chemokine ligand 27	10850	CCL27	Exon	CCL27	Exon
cg18532887	-0.083654314	0.801726423	-4.599807218	8.15E-05	0.002308743	0.98844602	cg18532887	SORBS1	Exon	sorbin and SH3 domain containing 1	10580	SORBS1	Exon	SORBS1	Exon
cg00464803	0.099665583	0.194035382	4.598386829	8.18E-05	0.00231103	0.984624119	cg00464803	MEIS2	fiveUTR	Meis homeobox 2	4212	MEIS2	Exon	MEIS2	Exon
cg01644993	-0.140698359	0.665529085	-4.598381036	8.18E-05	0.00231103	0.984608531	cg01644993	AHDC1	Intron	AT-hook DNA binding motif containing 1	27245	AHDC1	Intron	STX12	Intron
cg09414503	-0.149577158	0.810915546	-4.598566186	8.18E-05	0.00231103	0.985106713	cg09414503	BCAS3	Intron	BCAS3 microtubule associated cell migration factor	54828	BCAS3	Intron	BCAS3	Intron
cg19613085	-0.166438555	0.551943088	-4.598184108	8.19E-05	0.00231103	0.984078662	cg19613085	SMG6	Intron	SMG6 nonsense mediated mRNA decay factor	23293	LOC113592730	Exon	SMG6	Intron
cg19667824	-0.168522743	0.481035195	-4.598070082	8.19E-05	0.00231103	0.983771854	cg19667824	LINC01605	Intron	long intergenic non-protein coding RNA 1605	100507420	LOC106978390	Promoter	ZNF703	Intron
cg26672959	-0.109793713	0.75200315	-4.597362416	8.21E-05	0.002313771	0.981867785	cg26672959	MAGI1	Exon	membrane associated guanylate kinase, WW and PDZ domain containing 1	9223	MAGI1	Intron	MAGI1	Intron
cg13226074	-0.123123946	0.529362414	-4.596781627	8.22E-05	0.002315712	0.980305125	cg13226074	FMN1	Intron	formin 1	342184	FMN1	Intron	FMN1	Intron
cg21917735	-0.053131858	0.900989343	-4.596286584	8.23E-05	0.002317113	0.978973189	cg21917735	MIR4318	Intron	microRNA 4318	100422857	LOC113602247	Intergenic_downstream	CELF4	Intron
cg26052964	0.148107313	0.183948912	4.595777501	8.24E-05	0.002318605	0.977603502	cg26052964	POU2F3	Intron	POU class 2 homeobox 3	25833	POU2F3	Intron	POU2F3	Intron
cg02183950	-0.046211951	0.900659958	-4.593604612	8.29E-05	0.002330349	0.971757566	cg02183950	FBXO32	Exon	F-box protein 32	114907	FBXO32	Exon	FBXO32	Exon
cg23934484	-0.109195233	0.38118791	-4.593384023	8.30E-05	0.002330349	0.971164115	cg23934484	CDH23	Intron	cadherin related 23	64072	CDH23	Intron	CDH23	Intron
cg11345132	-0.075889429	0.829761528	-4.591996381	8.33E-05	0.002336435	0.967431025	cg11345132	LINC01776	Intergenic_downstream	long intergenic non-protein coding RNA 1776	729987	LOC106968125	Intergenic_downstream	SNX7	Intergenic_upstream
cg12031700	-0.112136822	0.3790939	-4.591884446	8.33E-05	0.002336435	0.9671299	cg12031700	SLC24A2	Intron	solute carrier family 24 member 2	25769	SLC24A2	Exon	SLC24A2	Exon
cg23383371	-0.116972576	0.659143911	-4.590826735	8.35E-05	0.002341458	0.964284515	cg23383371	COL27A1	Intron	collagen type XXVII alpha 1 chain	85301	COL27A1	Intron	COL27A1	Intron
cg13429861	-0.056280957	0.867989623	-4.589549653	8.38E-05	0.002347902	0.960849111	cg13429861	FBXW4	Intron	F-box and WD repeat domain containing 4	6468	FBXW4	Intron	FBXW4	Intron
cg26931366	-0.091779792	0.462768141	-4.58855041	8.41E-05	0.002352575	0.958161198	cg26931366	NEUROD6	Exon	neuronal differentiation 6	63974	NEUROD6	Exon
cg00904423	-0.082101239	0.850716813	-4.588019662	8.42E-05	0.00235424	0.956733542	cg00904423	LINC01339	Exon	long intergenic non-protein coding RNA 1339	101929495	LOC113603402	Intergenic_upstream	CETN3	Intergenic_downstream
cg16444337	-0.165928903	0.696813048	-4.58750755	8.43E-05	0.002355787	0.955356038	cg16444337	MIR4527	Intergenic_downstream	microRNA 4527	100616264	LOC113602260	Intergenic_downstream	SMAD2	Intergenic_downstream
cg10375861	-0.189591601	0.744896892	-4.586416422	8.46E-05	0.002359319	0.952421139	cg10375861	LINC00348	Intergenic_downstream	long intergenic non-protein coding RNA 348	100885781	LOC113600830	Intergenic_downstream	DACH1	Intron
cg23795066	-0.077994888	0.849462822	-4.586449111	8.46E-05	0.002359319	0.952509063	cg23795066	ADAMTSL1	Intron	ADAMTS like 1	92949	ADAMTSL1	Intron	ADAMTSL1	Intron
cg02775852	-0.129725082	0.543357981	-4.585020454	8.49E-05	0.002365182	0.948666424	cg02775852	SPATA8-AS1	Intergenic_downstream	SPATA8 antisense RNA 1 (head to head)	100652749	LOC113602052	Intergenic_upstream	NR2F2	Intergenic_downstream
cg12681193	-0.117683449	0.702402093	-4.584966561	8.49E-05	0.002365182	0.948521471	cg12681193	SOX6	Intron	SRY-box transcription factor 6	55553	SOX6	Intron	SOX6	Intron
cg16975050	-0.050654698	0.809511006	-4.582229667	8.55E-05	0.002379428	0.94116055	cg16975050	RIMS2	Exon	regulating synaptic membrane exocytosis 2	9699	RIMS2	Exon	RIMS2	Exon
cg21493516	0.180340038	0.304021267	4.582342243	8.55E-05	0.002379428	0.941463314	cg21493516	HOXC4	Intron	homeobox C4	3221	HOXC4	Intron	HOXC4	Promoter
cg04070150	-0.130350161	0.541427094	-4.57919539	8.62E-05	0.002395712	0.933000516	cg04070150	FAM222A	Intergenic_upstream	family with sequence similarity 222 member A	84915	LOC113595148	Intron	FAM222A	Intergenic_upstream
cg05074697	-0.099319785	0.660165781	-4.579204341	8.62E-05	0.002395712	0.933024587	cg05074697	NOL4	Exon	nucleolar protein 4	8715	NOL4	Exon	NOL4	Exon
cg17035304	-0.10074852	0.664474614	-4.577605084	8.66E-05	0.002404379	0.928724029	cg17035304	CABP7	Promoter	calcium binding protein 7	164633	CABP7	Promoter	CABP7	Promoter
cg16489363	-0.12037222	0.790719857	-4.576439026	8.69E-05	0.002410279	0.925588514	cg16489363	ZBTB20	Intron	zinc finger and BTB domain containing 20	26137	ZBTB20	Intron	ZBTB20	Intergenic_upstream
cg22951079	0.108667472	0.292745465	4.571600247	8.81E-05	0.002440591	0.912578289	cg22951079	LHX2	Promoter	LIM homeobox 2	9355	LOC113592867	Intergenic_downstream	LHX2	Exon
cg19416811	-0.126230485	0.70685306	-4.571215475	8.82E-05	0.002441162	0.911543818	cg19416811	DMRT1	Intron	doublesex and mab-3 related transcription factor 1	1761	DMRT1	Intron	DMRT1	Intron
cg22655206	-0.0883741	0.749440512	-4.570975536	8.82E-05	0.002441162	0.910898741	cg22655206	LINC01122	Intron	long intergenic non-protein coding RNA 1122	400955	LOC106976764	Intergenic_upstream	FANCL	Intron
cg10391541	-0.040604597	0.10178873	-4.569886529	8.85E-05	0.002446641	0.907971004	cg10391541	CTAGE1	Intergenic_upstream	cutaneous T cell lymphoma-associated antigen 1	64693	LOC106981856	Intergenic_upstream	RBBP8	Intergenic_upstream
cg18485081	0.068186796	0.17511074	4.569237963	8.86E-05	0.002449182	0.906227413	cg18485081	LRMDA	Intron	leucine rich melanocyte differentiation associated	83938	LRMDA	Intron	LRMDA	Intron
cg27130692	0.187886447	0.316569479	4.567441344	8.91E-05	0.002459437	0.901397606	cg27130692	HOXC4	Intron	homeobox C4	3221	HOXC4	Intron	HOXC4	Promoter
cg27563539	-0.117688324	0.422803864	-4.564793248	8.97E-05	0.002475494	0.894279276	cg27563539	ZNF503-AS1	Exon	ZNF503 antisense RNA 1	253264	LOC106969686	Intron	COMTD1	Intergenic_upstream
cg27056301	-0.111007227	0.69204381	-4.563003134	9.02E-05	0.002485817	0.889467615	cg27056301	CTD-2194D22.4	Intergenic_downstream	uncharacterized LOC101929081	101929081	LOC113603207	Intergenic_downstream	IRX4	Intron
cg13408895	-0.109889726	0.683780438	-4.562606478	9.03E-05	0.002486689	0.888401475	cg13408895	PIK3C3	Intergenic_upstream	phosphatidylinositol 3-kinase catalytic subunit type 3	5289	LOC106967507	Intergenic_downstream	PIK3C3	Intron
cg03115692	-0.109111161	0.64491335	-4.561823635	9.04E-05	0.002488368	0.886297373	cg03115692	LINC01377	Intergenic_downstream	long intergenic non-protein coding RNA 1377	102467074	LOC113603211	Intergenic_downstream	IRX1	Intergenic_upstream
cg23105988	-0.155893018	0.550253161	-4.562041661	9.04E-05	0.002488368	0.886883373	cg23105988	RRP15	Intergenic_upstream	ribosomal RNA processing 15 homolog	51018	LOC113603988	Intron	RRP15	Intergenic_upstream
cg12642246	-0.113055687	0.751169567	-4.560765953	9.07E-05	0.002493749	0.883454651	cg12642246	CDK5RAP3	Intron	CDK5 regulatory subunit associated protein 3	80279	CDK5RAP3	Intergenic_downstream	CDK5RAP3	Intron
cg17532928	-0.130677103	0.451876519	-4.559539231	9.10E-05	0.002500299	0.880157715	cg17532928	RAD54B	Intron	RAD54 homolog B	25788	RAD54B	fiveUTR	RAD54B	Intron
cg14099426	-0.080857203	0.756275196	-4.559100057	9.11E-05	0.002501474	0.878977423	cg14099426	SCN2A	fiveUTR	sodium voltage-gated channel alpha subunit 2	6326	SCN2A	Exon	SCN2A	Exon
cg27543103	0.064441491	0.11112	4.55559875	9.20E-05	0.002523695	0.869568145	cg27543103	PDGFRA	Intron	platelet derived growth factor receptor alpha	5156	LOC113598688	Promoter	GSX2	Intergenic_downstream
cg10336766	-0.077319797	0.849057138	-4.554211534	9.23E-05	0.002531437	0.865840477	cg10336766	ANAPC7	Exon	anaphase promoting complex subunit 7	51434	ANAPC7	Exon	ANAPC7	Exon
cg23476887	-0.082277182	0.780241461	-4.553744265	9.25E-05	0.002532825	0.86458489	cg23476887	ERI3	Intron	ERI1 exoribonuclease family member 3	79033	ERI3	Intron	DMAP1	Intron
cg01374344	-0.101317553	0.39766684	-4.551885459	9.29E-05	0.002543876	0.859590315	cg01374344	LMO1	Intergenic_upstream	LIM domain only 1	4004	LOC113603484	Intergenic_downstream	LMO1	Intergenic_upstream
cg05472074	-0.159182835	0.588067865	-4.551274703	9.31E-05	0.002546272	0.85794929	cg05472074	RALGAPA2	Intergenic_upstream	Ral GTPase activating protein catalytic subunit alpha 2	57186	LOC113602618	Intergenic_upstream	RALGAPA2	Intergenic_upstream
cg08920157	0.063939925	0.131434301	4.549930952	9.34E-05	0.002553785	0.854338909	cg08920157	LRMDA	Intron	leucine rich melanocyte differentiation associated	83938	LRMDA	Intron	LRMDA	Intron
cg17162474	-0.127363345	0.562255245	-4.548885847	9.37E-05	0.002559231	0.851531036	cg17162474	SHOX2	Intron	SHOX homeobox 2	6474	LOC113600069	Intergenic_upstream	SHOX2	Intron
cg20754348	-0.190077407	0.334875629	-4.548556951	9.38E-05	0.002559672	0.850647412	cg20754348	NR2F2-AS1	fiveUTR	NR2F2 antisense RNA 1	644192	LOC106987220	fiveUTR	NR2F2	fiveUTR
cg15723222	-0.17441461	0.617919826	-4.547313023	9.41E-05	0.002566527	0.847305519	cg15723222	BCAS3	Intron	BCAS3 microtubule associated cell migration factor	54828	BCAS3	Intron	BCAS3	Intron
cg02929405	-0.159307973	0.541921855	-4.545174431	9.47E-05	0.002579705	0.841560362	cg02929405	NFIB	Intron	nuclear factor I B	4781	NFIB	Intron	NFIB	Intergenic_upstream
cg02744008	-0.11411662	0.741203398	-4.54420701	9.49E-05	0.002584661	0.838961589	cg02744008	ESRRG	Intron	estrogen related receptor gamma	2104	ESRRG	Intron	ESRRG	Intron
cg02981115	-0.090929125	0.715409918	-4.540521158	9.59E-05	0.002608947	0.82906107	cg02981115	TNRC6A	threeUTR	trinucleotide repeat containing adaptor 6A	27327	TNRC6A	Exon	TNRC6A	Exon
cg20665157.1	-0.106146495	0.756776049	-4.539514819	9.61E-05	0.00261424	0.826358159	cg20665157.1	CADPS2	Intron	calcium dependent secretion activator 2	93664	CADPS2	Intron	CADPS2	Intron
cg08143226	-0.145625976	0.777431456	-4.538575916	9.64E-05	0.002616215	0.82383645	cg08143226	LINC01605	Intergenic_downstream	long intergenic non-protein coding RNA 1605	100507420	LOC113601255	Intergenic_upstream	ZNF703	Intergenic_upstream
cg09145147	-0.109425184	0.870457647	-4.538577844	9.64E-05	0.002616215	0.823841629	cg09145147	LOC102724710	Intron	uncharacterized LOC102724710	102724710	LOC113600657	Intergenic_upstream	TRIQK	Intergenic_downstream
cg27664365	-0.056453389	0.757377985	-4.538444765	9.64E-05	0.002616215	0.823484211	cg27664365	CELF3	Exon	CUGBP Elav-like family member 3	11189	CELF3	fiveUTR	CELF3	Exon
cg00764339	0.065209538	0.143015833	4.53627069	9.70E-05	0.002624714	0.817645397	cg00764339	IGF2BP3	Promoter	insulin like growth factor 2 mRNA binding protein 3	10643	IGF2BP3	Promoter	IGF2BP3	Promoter
cg08251399	-0.10868533	0.467589975	-4.536202693	9.70E-05	0.002624714	0.817462786	cg08251399	EHD3	Exon	EH domain containing 3	30845	EHD3	Exon	EHD3	Exon
cg12753118	-0.111046625	0.868426915	-4.536597296	9.69E-05	0.002624714	0.818522521	cg12753118	PTPRF	Intron	protein tyrosine phosphatase receptor type F	5792	PTPRF	Intron	PTPRF	Intron
cg15755108	-0.163959922	0.598588484	-4.536336321	9.70E-05	0.002624714	0.817821653	cg15755108	BTBD9	Intron	BTB domain containing 9	114781	BTBD9	Intron	BTBD9	Intron
cg27122718	-0.125332487	0.748344194	-4.535331705	9.72E-05	0.002629076	0.815123735	cg27122718	TBC1D5	Intron	TBC1 domain family member 5	9779	LOC106971597	Intergenic_upstream	TBC1D5	Intergenic_upstream
cg21550097	0.069083706	0.12127152	4.533632205	9.77E-05	0.002639418	0.81055989	cg21550097	SKIDA1	fiveUTR	SKI/DACH domain containing 1	387640	SKIDA1	fiveUTR	SKIDA1	fiveUTR
cg06852974	-0.138587535	0.619782329	-4.53317758	9.78E-05	0.002640801	0.809339081	cg06852974	ARID1B	Intron	AT-rich interaction domain 1B	57492	ARID1B	Intron	ARID1B	Intron
cg22745397	-0.132136997	0.726724162	-4.532386637	9.80E-05	0.002644615	0.807215197	cg22745397	BEND4	Exon	BEN domain containing 4	389206	BEND4	Exon	BEND4	Exon
cg24897861	-0.185447064	0.493142429	-4.531592494	9.82E-05	0.00264846	0.805082774	cg24897861	NTM	Intron	neurotrimin	50863	NTM	Intron	NTM	Intron
cg06759629	-0.189118588	0.637297791	-4.531319288	9.83E-05	0.002648537	0.804349179	cg06759629	SEPSECS	Intergenic_downstream	Sep (O-phosphoserine) tRNA:Sec (selenocysteine) tRNA synthase	51091	LGI2	Intergenic_upstream	LGI2	Intergenic_upstream
cg25579241	-0.165386426	0.664221382	-4.53053359	9.85E-05	0.002652328	0.802239507	cg25579241	RNF220	Intron	ring finger protein 220	55182	RNF220	Intron	RNF220	Intron
cg18440245	-0.18419473	0.630731696	-4.529265008	9.89E-05	0.002659635	0.798833362	cg18440245	LOC101929116	Intergenic_downstream	uncharacterized LOC101929116	101929116	LOC113592816	Intergenic_downstream	MVB12B	Intergenic_upstream
cg24261628	-0.089404233	0.726222558	-4.525210706	0.0001	0.002687346	0.7879485	cg24261628	GPHN	Exon	gephyrin	10243	GPHN	Exon	GPHN	Exon
cg02548732	-0.174493179	0.757456412	-4.521861189	0.000100888	0.002710119	0.778956924	cg02548732	NACC2	Intron	NACC family member 2	138151	NACC2	Promoter	NACC2	Promoter
cg03960643	-0.046408776	0.694399237	-4.52033502	0.00010131	0.002711748	0.774860345	cg03960643	CDH22	Intron	cadherin 22	64405	CDH22	Intron	CDH22	Intron
cg07784746	-0.115128487	0.828192788	-4.520486362	0.000101268	0.002711748	0.775266573	cg07784746	RCN1	Intron	reticulocalbin 1	5954	LOC106970293	Intron	RCN1	Intergenic_upstream
cg15119729	-0.159578751	0.737869332	-4.520676723	0.000101215	0.002711748	0.775777534	cg15119729	ZFPM2	Intron	zinc finger protein, FOG family member 2	23414	LOC113600478	Intergenic_downstream	ZFPM2	Intergenic_upstream
cg17854644	0.0793587	0.121667957	4.520671173	0.000101217	0.002711748	0.775762638	cg17854644	HOXB3	Intron	homeobox B3	3213	HOXB3	Intron	HOXB5	Intergenic_downstream
cg24094043	-0.095826697	0.89563425	-4.521162016	0.000101081	0.002711748	0.777080161	cg24094043	NLGN2	Exon	neuroligin 2	57555	NLGN2	Exon	ACAP1	Exon
cg19628146	-0.073699492	0.798547103	-4.519916836	0.000101425	0.002712915	0.773737884	cg19628146	EML6	Intron	EMAP like 6	400954	EML6	Intron	EML6	Intron
cg05146534	-0.157514188	0.47147851	-4.518386016	0.000101851	0.002722349	0.769629086	cg05146534	MIR5580	Intron	microRNA 5580	100847076	LOC113601712	Intergenic_downstream	BMP4	Intergenic_downstream
cg16675686	-0.116070125	0.524332075	-4.518027694	0.00010195	0.002723078	0.768667363	cg16675686	OTX2	Intergenic_downstream	orthodenticle homeobox 2	5015	LOC113601510	Intergenic_upstream	OTX2	Intergenic_downstream
cg16825020	-0.17641695	0.629072431	-4.516830006	0.000102285	0.002730063	0.765452895	cg16825020	LINC00466	Intergenic_downstream	long intergenic non-protein coding RNA 466	199899	LOC106980775	Intergenic_upstream	FOXD3	Intergenic_upstream
cg17472175	-0.038092212	0.733388441	-4.515742461	0.000102589	0.002736244	0.76253415	cg17472175	AHDC1	Exon	AT-hook DNA binding motif containing 1	27245	AHDC1	Exon	AHDC1	Exon
cg26423362	-0.111544135	0.307906511	-4.514321888	0.000102988	0.002744937	0.758721791	cg26423362	NPAS3	Intron	neuronal PAS domain protein 3	64067	NPAS3	Intron	NPAS3	Intron
cg01824210	-0.199225307	0.719580901	-4.512845545	0.000103404	0.002754078	0.754759951	cg01824210	SMG6	Intron	SMG6 nonsense mediated mRNA decay factor	23293	SMG6	Intron	SMG6	Intron
cg24671118	-0.073001598	0.851891953	-4.510425333	0.000104091	0.002770386	0.748265623	cg24671118	ZBTB20	Intron	zinc finger and BTB domain containing 20	26137	ZBTB20	Intron	ZBTB20	Intergenic_upstream
cg04769815	-0.140448598	0.6260958	-4.509801164	0.000104268	0.002771187	0.746590833	cg04769815	MGC4859	Intron	uncharacterized LOC79150	79150	LOC113603086	Intergenic_downstream	PHF14	Intergenic_upstream
cg17447211	-0.125184565	0.744690162	-4.509804489	0.000104267	0.002771187	0.746599754	cg17447211	PARP11	Intergenic_upstream	poly(ADP-ribose) polymerase family member 11	57097	PARP11	Intergenic_upstream	PARP11	Intron
cg00471897	-0.066103965	0.913707186	-4.508784328	0.000104558	0.002776932	0.743862499	cg00471897	FOXP2	threeUTR	forkhead box P2	93986	FOXP2	Exon	FOXP2	Exon
cg12206159	-0.157139943	0.707718713	-4.508032991	0.000104773	0.002780672	0.741846604	cg12206159	LINC01428	Intron	long intergenic non-protein coding RNA 1428	101929265	LOC113602587	Intergenic_upstream	BMP2	Exon
cg24007610	-0.117019028	0.694309481	-4.507651018	0.000104883	0.00278161	0.74082176	cg24007610	DIAPH3	Intron	diaphanous related formin 3	81624	DIAPH3	Intron	DIAPH3	Intron
cg13360217	-0.093078281	0.656755303	-4.506975894	0.000105076	0.002784779	0.739010416	cg13360217	TLE3	Intergenic_upstream	TLE family member 3, transcriptional corepressor	7090	LOC113602034	Intergenic_downstream	TLE3	Intergenic_upstream
cg16892257	-0.175579065	0.664702267	-4.506655473	0.000105168	0.002785252	0.738150749	cg16892257	RNF220	Intron	ring finger protein 220	55182	RNF220	Intron	RNF220	Intron
cg05983884	-0.121670178	0.598764496	-4.505806329	0.000105412	0.002786689	0.735872596	cg05983884	HRK	Promoter	harakiri, BCL2 interacting protein	8739	HRK	Promoter	HRK	Promoter
cg09522001	-0.157570124	0.762230635	-4.50582954	0.000105406	0.002786689	0.735934869	cg09522001	JADE1	Exon	jade family PHD finger 1	79960	JADE1	fiveUTR	JADE1	fiveUTR
cg17380464	-0.115086064	0.407968295	-4.505693184	0.000105445	0.002786689	0.735569047	cg17380464	DPCD	Intron	deleted in primary ciliary dyskinesia homolog (mouse)	25911	POLL	Intergenic_downstream	POLL	Intergenic_downstream
cg08346566	-0.150317667	0.57299943	-4.505099756	0.000105616	0.002789247	0.733976997	cg08346566	SPAG17	Intron	sperm associated antigen 17	200162	SPAG17	Intron	WDR3	Intron
cg01515407	-0.119670127	0.55485953	-4.503914993	0.000105959	0.002792457	0.730798608	cg01515407	LINC01282	Intergenic_upstream	long intergenic non-protein coding RNA 1282	101927449	LOC113597553	Intergenic_upstream	BCOR	Intergenic_downstream
cg09619561	-0.094749202	0.857552971	-4.503520618	0.000106073	0.002792457	0.729740637	cg09619561	ZNF521	Intron	zinc finger protein 521	25925	ZNF521	Intron	ZNF521	Intron
cg17922423	-0.082431619	0.571633821	-4.502966708	0.000106233	0.002792457	0.728254715	cg17922423	CACNA2D2	Intron	calcium voltage-gated channel auxiliary subunit alpha2delta 2	9254	CACNA2D2	Intron
cg18327385	-0.103123055	0.713100786	-4.502881391	0.000106258	0.002792457	0.728025847	cg18327385	PUM1	threeUTR	pumilio RNA binding family member 1	9698	PUM1	Exon	PUM1	Exon
cg19478904	-0.084670764	0.736532101	-4.503666511	0.000106031	0.002792457	0.730132015	cg19478904	ANKRD52	Exon	ankyrin repeat domain 52	283373	ANKRD52	Exon	ANKRD52	Exon
cg22597801	-0.149464599	0.754893551	-4.503877329	0.000105969	0.002792457	0.730697568	cg22597801	RNF220	Intron	ring finger protein 220	55182	LOC113599388	Exon	RNF220	Intron
cg27512967	-0.072960993	0.815741708	-4.502912246	0.000106249	0.002792457	0.728108616	cg27512967	VRK2	Intron	VRK serine/threonine kinase 2	7444	LOC113603301	Intergenic_downstream	VRK2	Intergenic_upstream
cg00663363	-0.139309307	0.605597127	-4.502353824	0.000106411	0.002794529	0.726610621	cg00663363	LINC02337	Intergenic_upstream	long intergenic non-protein coding RNA 2337	105370369	TEX29	Intergenic_downstream	TEX29	Intergenic_downstream
cg19054002	-0.124100192	0.641125415	-4.501836228	0.000106562	0.002796528	0.725222171	cg19054002	PIPOX	Intron	pipecolic acid and sarcosine oxidase	51268	SEZ6	Intergenic_upstream	SEZ6	Intergenic_upstream
cg19362114	-0.140188319	0.565113349	-4.501201926	0.000106747	0.002799422	0.723520688	cg19362114	BTRC	Exon	beta-transducin repeat containing E3 ubiquitin protein ligase	8945	LOC113600267	Promoter	BTRC	Intron
cg18192106	-0.14519389	0.573056567	-4.500071923	0.000107077	0.002806117	0.720489608	cg18192106	PAX8-AS1	Exon	PAX8 antisense RNA 1	654433	PAX8	Intron	PAX8	Intron
cg19938436	-0.132717256	0.573391783	-4.499183393	0.000107337	0.002810975	0.718106327	cg19938436	LINC01142	Intergenic_upstream	long intergenic non-protein coding RNA 1142	284688	LOC113595696	Intergenic_downstream	METTL11B	Intergenic_downstream
cg21490229	-0.15681487	0.542831096	-4.498171193	0.000107634	0.002816794	0.71539142	cg21490229	LOC101927082	Intergenic_upstream	uncharacterized LOC101927082	101927082	LOC113598834	Intron	PKHD1	Intergenic_downstream
cg11616693	-0.043794987	0.819604094	-4.497171267	0.000107929	0.002822532	0.712709527	cg11616693	ACIN1	Exon	apoptotic chromatin condensation inducer 1	22985	ACIN1	Exon	ACIN1	Exon
cg11529288	-0.114734291	0.69374219	-4.496098133	0.000108246	0.002828848	0.709831386	cg11529288	TBC1D5	Intron	TBC1 domain family member 5	9779	LOC106971597	Intergenic_upstream	TBC1D5	Intergenic_upstream
cg27511002	-0.077031216	0.874506357	-4.495133874	0.000108531	0.002834337	0.70724534	cg27511002	MLLT11	fiveUTR	MLLT11 transcription factor 7 cofactor	10962	MLLT11	Exon	MLLT11	Exon
cg20250885	-0.078024274	0.862838356	-4.49339515	0.000109048	0.002845851	0.702582475	cg20250885	PI4KB	Exon	phosphatidylinositol 4-kinase beta	5298	PI4KB	Exon	PI4KB	Exon
cg06423192	-0.082316125	0.315964032	-4.492343571	0.000109361	0.002849605	0.699762513	cg06423192	PCDH1	Promoter	protocadherin 1	5097	PCDH1	Promoter	PCDH1	Promoter
cg10209107	-0.105697113	0.626323864	-4.491955195	0.000109477	0.002849605	0.698721052	cg10209107	PEX2	Intergenic_upstream	peroxisomal biogenesis factor 2	5828	LOC106968400	Intron	PEX2	Exon
cg17940081	-0.160480365	0.555439227	-4.491896166	0.000109495	0.002849605	0.698562763	cg17940081	LOC100506207	Intron	uncharacterized LOC100506207	100506207	EEF1E1	Intergenic_upstream	BLOC1S5	Intergenic_upstream
cg23087335	-0.07360083	0.813782545	-4.492336648	0.000109363	0.002849605	0.699743949	cg23087335	ACADSB	Intergenic_downstream	acyl-CoA dehydrogenase short/branched chain	36	HMX3	Intergenic_upstream	HMX3	Intergenic_upstream
cg15883101	-0.152528011	0.506661464	-4.49013102	0.000110024	0.002858334	0.693829575	cg15883101	AGO3	threeUTR	argonaute RISC catalytic component 3	192669	AGO3	Exon	AGO3	Exon
cg20887801	-0.124938433	0.771791909	-4.490474133	0.000109921	0.002858334	0.6947496	cg20887801	C1orf87	Intergenic_upstream	chromosome 1 open reading frame 87	127795	CUNH1orf87	Intergenic_upstream	C1orf87	Intergenic_upstream
cg26974009	-0.086713515	0.826669573	-4.490015996	0.000110059	0.002858334	0.693521152	cg26974009	GLIS1	Intron	GLIS family zinc finger 1	148979	GLIS1	Intron	GLIS1	Intron
cg01298452	0.092709542	0.198139851	4.489535061	0.000110204	0.002860113	0.692231594	cg01298452	LINC01605	Intron	long intergenic non-protein coding RNA 1605	100507420	LOC113602658	Promoter	ZNF703	Intron
cg25205720	-0.14241523	0.495150335	-4.489203888	0.000110303	0.002860725	0.691343616	cg25205720	LOC110091768	Intergenic_upstream	uncharacterized LOC110091768	110091768	LOC113596649	Intergenic_downstream	CRYBA4	Intergenic_downstream
cg09525637	0.229603538	0.540580698	4.487258741	0.000110891	0.002873978	0.686128267	cg09525637	FTO	Intron	FTO alpha-ketoglutarate dependent dioxygenase	79068	FTO	Intron	FTO	Intron
cg06666664	-0.106216436	0.640783359	-4.48621234	0.000111208	0.002880215	0.683322796	cg06666664	LINC00558	Intron	long intergenic non-protein coding RNA 558	100861552	LOC106987250	Intergenic_downstream	OLFM4	Intergenic_downstream
cg10002997	-0.07433043	0.779933909	-4.485417851	0.00011145	0.002884482	0.681192786	cg10002997	ANO4	threeUTR	anoctamin 4	121601	ANO4	Intron	ANO4	Intron
cg14368704	-0.09662259	0.851547697	-4.484914211	0.000111603	0.002885268	0.679842566	cg14368704	LINC02681	Promoter	long intergenic non-protein coding RNA 2681	101927419	LBX1	Intergenic_upstream	LBX1	Intergenic_upstream
cg27655941	0.139687112	0.621747511	4.484813721	0.000111634	0.002885268	0.679573164	cg27655941	MYO18A	Intron	myosin XVIIIA	399687	MYO18A	Intron	MYO18A	Intron
cg07636454	-0.124767283	0.4736568	-4.484031396	0.000111873	0.002889162	0.677475867	cg07636454	LOC101928978	Intergenic_upstream			LOC106981369	Intergenic_downstream	NKX6-1	Intergenic_downstream
cg20848626	-0.146080928	0.596126143	-4.483816193	0.000111938	0.002889162	0.676898949	cg20848626	TRIM66	Promoter	tripartite motif containing 66	9866	TRIM66	fiveUTR	TRIM66	Intron
cg07352393	-0.071561404	0.621810922	-4.483310579	0.000112093	0.002891167	0.675543515	cg07352393	SH3PXD2A	Exon	SH3 and PX domains 2A	9644	SH3PXD2A	fiveUTR	SH3PXD2A	Exon
cg13372169	-0.154903575	0.696489153	-4.482732721	0.00011227	0.002893746	0.673994444	cg13372169	LINC02667	Intergenic_upstream	long intergenic non-protein coding RNA 2667	728327	MKI67	Intergenic_upstream	PTPRE	Intergenic_downstream
cg03760813	-0.162852999	0.522546715	-4.481588336	0.000112621	0.002899616	0.670926765	cg03760813	THEG5	Intergenic_downstream			LOC113595289	Intergenic_downstream	TSHZ3	Intergenic_upstream
cg05273495	-0.191397636	0.658131418	-4.481488311	0.000112652	0.002899616	0.670658638	cg05273495	BCAS3	Intron	BCAS3 microtubule associated cell migration factor	54828	BCAS3	Intron	BCAS3	Intron
cg06237677	-0.140476288	0.465860696	-4.48028702	0.000113022	0.002907151	0.667438561	cg06237677	WRN	Intron	WRN RecQ like helicase	7486	LOC106966578	Intergenic_downstream	WRN	Intergenic_downstream
cg14365488	0.210194671	0.446321498	4.479939129	0.00011313	0.002907923	0.66650606	cg14365488	RNF10	threeUTR	ring finger protein 10	9921	RNF10	Exon	RNF10	Exon
cg01901100	-0.185789203	0.764045567	-4.479196498	0.000113359	0.002908755	0.66451552	cg01901100	LDAH	Intergenic_upstream	lipid droplet associated hydrolase	60526	LOC113592439	Intron	LDAH	Intergenic_upstream
cg12149115	-0.144447892	0.598209139	-4.4790832	0.000113394	0.002908755	0.664211841	cg12149115	LINC02554	Intron	long intergenic non-protein coding RNA 2554	100507657	LOC113596660	Intergenic_upstream	PITPNB	Intergenic_downstream
cg25356107	-0.147498031	0.751713098	-4.47956751	0.000113245	0.002908755	0.665509971	cg25356107	LOC101928978	Intron			LOC113598292	Intergenic_downstream	NKX6-1	Intergenic_downstream
cg00585359	-0.053049194	0.899706178	-4.477710446	0.00011382	0.002917685	0.660532481	cg00585359	PIK3C2B	Exon	phosphatidylinositol-4-phosphate 3-kinase catalytic subunit type 2 beta	5287	PIK3C2B	Exon	PIK3C2B	Exon
cg05856738	-0.120433393	0.811524382	-4.476363117	0.00011424	0.002924335	0.656921443	cg05856738	HNRNPUL2-BSCL2	Exon	HNRNPUL2-BSCL2 readthrough (NMD candidate)	100534595	HNRNPUL2	Exon	TTC9C	Exon
cg09606431	-0.058953785	0.883548196	-4.476590152	0.000114169	0.002924335	0.657529918	cg09606431	SKAP2	Intron	src kinase associated phosphoprotein 2	8935	SKAP2	Intron	SKAP2	Intron
cg17333429	-0.15421355	0.559916959	-4.476127559	0.000114313	0.002924335	0.656290132	cg17333429	LINC01415	Intron	long intergenic non-protein coding RNA 1415	100132501	LOC113602356	Intergenic_downstream	TCF4	Intron
cg13266118	-0.103491498	0.578646219	-4.473919323	0.000115005	0.002937763	0.650372162	cg13266118	MMP14	Intergenic_downstream	matrix metallopeptidase 14	4323	LOC113601600	Intergenic_downstream	LRP10	Intergenic_upstream
cg16435982	-0.182548398	0.634387195	-4.47409332	0.00011495	0.002937763	0.650838447	cg16435982	VAPB	Exon	VAMP associated protein B and C	9217	VAPB	Exon	VAPB	Exon
cg18418523	-0.095111427	0.579298632	-4.473702008	0.000115073	0.002937763	0.649789793	cg18418523	NHEJ1	Intron	non-homologous end joining factor 1	79840	NHEJ1	Intron	NHEJ1	Intron
cg00203745	-0.050537367	0.808863081	-4.472514801	0.000115447	0.002945299	0.646608351	cg00203745	EBF1	Intron	EBF transcription factor 1	1879	EBF1	Intron	EBF1	Intron
cg08830547	-0.130987795	0.846339311	-4.471097654	0.000115894	0.00295471	0.642810904	cg08830547	ZBTB20	Intron	zinc finger and BTB domain containing 20	26137	ZBTB20	Intron	ZBTB20	Intergenic_upstream
cg13693986	0.09574706	0.381605655	4.470392702	0.000116117	0.002958394	0.640921957	cg13693986	PEX14	Intron	peroxisomal biogenesis factor 14	5195	PEX14	Intron	PEX14	Intron
cg13927500	-0.121030109	0.506825999	-4.468290739	0.000116786	0.002973394	0.635289946	cg13927500	TIAF1	Intergenic_downstream			TIAF1	Intergenic_downstream	PIPOX	Intergenic_downstream
cg25790333	-0.090711332	0.604451205	-4.468043547	0.000116864	0.002973394	0.634627646	cg25790333	LOXL4	Intergenic_upstream	lysyl oxidase like 4	84171	LOXL4	Intergenic_upstream	LOXL4	Intergenic_upstream
cg15302547	-0.091918372	0.527444102	-4.467795336	0.000116944	0.002973395	0.633962623	cg15302547	GPR61	Promoter	G protein-coupled receptor 61	83873	GPR61	Promoter	GPR61	Intergenic_upstream
cg27384394	-0.202357574	0.741445534	-4.466127393	0.000117477	0.002984944	0.629493915	cg27384394	ARID1A	Exon	AT-rich interaction domain 1A	8289	ARID1A	Exon	ARID1A	Exon
cg14660630	0.086436966	0.255368008	4.465233854	0.000117764	0.002990211	0.62710008	cg14660630	NRXN1	fiveUTR	neurexin 1	9378	NRXN1	Exon	NRXN1	Exon
cg27209406	-0.108810434	0.846908268	-4.463336908	0.000118376	0.003003704	0.622018325	cg27209406	LINC00867	Exon	long intergenic non-protein coding RNA 867	100506126	FAM204A	Intergenic_upstream	FAM204A	Intron
cg19770744	-0.106525406	0.814256233	-4.462399976	0.000118679	0.003009363	0.619508497	cg19770744	NFIB	Exon	nuclear factor I B	4781	NFIB	Exon	NFIB	Exon
cg26293454	-0.061170512	0.875399879	-4.459989316	0.000119462	0.003027187	0.613051279	cg26293454	STRBP	threeUTR	spermatid perinuclear RNA binding protein	55342	STRBP	Exon
cg01961426	0.092196822	0.176502592	4.459708227	0.000119554	0.003027468	0.612298389	cg01961426	LOC105369212	Intergenic_downstream	uncharacterized LOC105369212	105369212	LOC113601929	Intergenic_downstream	NR2F2	Intergenic_upstream
cg18675617	0.122655321	0.227366277	4.459110182	0.000119749	0.00303037	0.610696566	cg18675617	LINC01798	Intron	long intergenic non-protein coding RNA 1798	100507073	LOC113603125	Promoter	MEIS1	Intergenic_downstream
cg04421688	-0.133272664	0.689548695	-4.45761466	0.000120239	0.003040717	0.606691061	cg04421688	ZEB2	fiveUTR	zinc finger E-box binding homeobox 2	9839	ZEB2	Intron	ZEB2	Intron
cg09173346	-0.192067846	0.66608083	-4.456824557	0.000120499	0.00304523	0.604574993	cg09173346	PKDCC	Intron	protein kinase domain containing, cytoplasmic	91461	PKDCC	Intron	PKDCC	Intron
cg15731684	-0.130350711	0.785152481	-4.456025734	0.000120762	0.003049825	0.602435634	cg15731684	MIR100HG	Intergenic_downstream	mir-100-let-7a-2-mir-125b-1 cluster host gene	399959	LOC113593224	Intron	SORL1	Intergenic_downstream
cg04098553	-0.170747838	0.737096564	-4.455723112	0.000120862	0.003050294	0.601625186	cg04098553	TEAD1	Exon	TEA domain transcription factor 1	7003	TEAD1	Exon	TEAD1	Exon
cg00550040	-0.069745823	0.813069229	-4.454653142	0.000121215	0.003055108	0.598759788	cg00550040	LINC01791	Intergenic_upstream	long intergenic non-protein coding RNA 1791	107985312	TSHZ3	Intergenic_downstream	TSHZ3	Intergenic_downstream
cg04254410	-0.165899522	0.693817022	-4.454805983	0.000121165	0.003055108	0.599169092	cg04254410	SORBS1	Exon	sorbin and SH3 domain containing 1	10580	SORBS1	Exon	SORBS1	Exon
cg12903031	-0.080746261	0.426377384	-4.454025727	0.000121423	0.003058291	0.597079611	cg12903031	CLVS1	Intergenic_upstream	clavesin 1	157807	LOC113594708	Intergenic_downstream	CLVS1	Intron
cg00309578	-0.061590629	0.859273675	-4.452000554	0.000122096	0.003072836	0.591656602	cg00309578	RUNDC3B	Exon	RUN domain containing 3B	154661	RUNDC3B	Exon	RUNDC3B	Exon
cg05163758	0.206447198	0.423794234	4.451796156	0.000122164	0.003072836	0.591109285	cg05163758	RAI1	threeUTR	retinoic acid induced 1	10743	RAI1	threeUTR	RAI1	threeUTR
cg18936565	-0.040650947	0.870862667	-4.451224752	0.000122355	0.003075571	0.589579264	cg18936565	RNF220	Intron	ring finger protein 220	55182	RNF220	Intron	RNF220	Intron
cg01292864	-0.128261653	0.656727199	-4.44895745	0.000123114	0.00309259	0.583508541	cg01292864	LOC100130987	Intron	uncharacterized LOC100130987	100130987	CLCF1	Intron	CLCF1	Intron
cg14764181	-0.136775191	0.696216786	-4.447931856	0.000123459	0.003099185	0.580762671	cg14764181	ZFHX3	Intron	zinc finger homeobox 3	463	LOC106972480	Intergenic_upstream	PSMD7	Intron
cg19314788	-0.073325513	0.763665414	-4.447084621	0.000123745	0.003104283	0.578494409	cg19314788	LINC01884	Intergenic_downstream	long intergenic non-protein coding RNA 1884	102723362	LOC113592442	Intergenic_upstream	KLHL29	Intergenic_upstream
cg26792746	0.17220838	0.660719818	4.444981265	0.000124457	0.003117986	0.572863507	cg26792746	RBM14-RBM4	threeUTR	RBM14-RBM4 readthrough	100526737	RBM14	fiveUTR	RBM14	Exon
cg27138204	0.201156905	0.239526045	4.445092061	0.000124419	0.003117986	0.573160108	cg27138204	HOXC4	Intron	homeobox C4	3221	HOXC4	Intron	HOXC4	Promoter
cg24959302	-0.10889393	0.661237113	-4.444147209	0.000124741	0.003123007	0.570630777	cg24959302	ZFPM2-AS1	Intron	ZFPM2 antisense RNA 1	102723356	ZFPM2	Intron	ZFPM2	Intron
cg03029285	-0.120718636	0.696319248	-4.443445252	0.00012498	0.00312691	0.568751722	cg03029285	MPRIP	Exon	myosin phosphatase Rho interacting protein	23164	MPRIP	Exon	MPRIP	Exon
cg06170069	-0.11724924	0.499336528	-4.442931736	0.000125155	0.003129209	0.567377136	cg06170069	LINC02026	Intron	long intergenic non-protein coding RNA 2026	647323	LOC113599757	Intergenic_downstream	HES1	Exon
cg04056615	-0.087816826	0.500987482	-4.441165277	0.00012576	0.003142236	0.562648849	cg04056615	CELF3	Intron	CUGBP Elav-like family member 3	11189	CELF3	Intron	CELF3	Intron
cg00969724	-0.116279795	0.771645306	-4.440881567	0.000125857	0.003142579	0.561889473	cg00969724	GPD2	Intron	glycerol-3-phosphate dehydrogenase 2	2820	GPD2	Intron	GPD2	Intron
cg00059117	-0.082111623	0.709256443	-4.439791394	0.000126232	0.003149846	0.558971593	cg00059117	MED24	Exon	mediator complex subunit 24	9862	MED24	Exon	MED24	Exon
cg15408728	-0.092140414	0.769849292	-4.439284859	0.000126407	0.003152107	0.557615879	cg15408728	DICER1	Intergenic_downstream	dicer 1, ribonuclease III	23405	LOC113601435	Intergenic_downstream	DICER1	Intergenic_downstream
cg07228583	-0.156395381	0.667347695	-4.438430589	0.000126702	0.003157366	0.555329529	cg07228583	LOC101927450	Intergenic_upstream	uncharacterized LOC101927450	101927450	LOC106975320	Intergenic_upstream	TLE4	Intron
cg26440629	-0.082878735	0.780984621	-4.437772908	0.000126929	0.003160939	0.553569375	cg26440629	PPP1R15B	Exon	protein phosphatase 1 regulatory subunit 15B	84919	PPP1R15B	threeUTR	PPP1R15B	Exon
cg25471194	0.073330286	0.159421158	4.437496217	0.000127025	0.00316123	0.55282888	cg25471194	PBX3	Intron	PBX homeobox 3	5090	PBX3	Intron	PBX3	Intron
cg05329145	-0.079920528	0.830452489	-4.436987308	0.000127201	0.003163526	0.551466932	cg05329145	MECOM	Exon	MDS1 and EVI1 complex locus	2122	MECOM	Exon	MECOM	Exon
cg04546455	-0.127680568	0.519579042	-4.435231905	0.000127812	0.003168221	0.5467693	cg04546455	SDCCAG8	Intron	SHH signaling and ciliogenesis regulator SDCCAG8	10806	SDCCAG8	Intron	SDCCAG8	Intron
cg25898064	-0.115171609	0.5984647	-4.435575349	0.000127692	0.003168221	0.547688363	cg25898064	PEX2	Intergenic_upstream	peroxisomal biogenesis factor 2	5828	LOC106968400	Intron	PEX2	Exon
cg26618239	-0.078696632	0.347251075	-4.435668951	0.00012766	0.003168221	0.547938848	cg26618239	LMX1B	Intron	LIM homeobox transcription factor 1 beta	4010	LMX1B	Intron	LMX1B	Intron
cg27362294	-0.098678022	0.807849328	-4.435448785	0.000127736	0.003168221	0.547349674	cg27362294	SALL3	Intergenic_upstream	spalt like transcription factor 3	27164	LOC113602319	Intergenic_downstream	SALL3	Intergenic_upstream
cg27633952	-0.091822381	0.740858158	-4.435611057	0.00012768	0.003168221	0.54778392	cg27633952	SMG1P1	Exon	SMG1 pseudogene 1	641298	SMG1	Exon	SMG1	Exon
cg02407736	-0.145558788	0.60621818	-4.434799211	0.000127963	0.003168385	0.545611415	cg02407736	BRMS1L	Intron	BRMS1 like transcriptional repressor	84312	LOC113601597	Intergenic_downstream	BRMS1L	Intergenic_downstream
cg12811802	-0.076628085	0.829706525	-4.434729331	0.000127987	0.003168385	0.545424418	cg12811802	FRYL	Exon	FRY like transcription coactivator	285527	FRYL	Exon	FRYL	Exon
cg06943259	-0.077302651	0.689494551	-4.434141933	0.000128193	0.003169288	0.543852585	cg06943259	MIR370	Exon	microRNA 370	442915	LOC106989217	Intron	DLK1	Exon
cg26680745	-0.037674509	0.927542483	-4.434354173	0.000128119	0.003169288	0.544420518	cg26680745	ZNF148	Exon	zinc finger protein 148	7707	ZNF148	Exon	ZNF148	Exon
cg12255331	-0.102604958	0.776460412	-4.43327688	0.000128496	0.003170515	0.541537828	cg12255331	TSHZ3	Intron	teashirt zinc finger homeobox 3	57616	TSHZ3	Intron	TSHZ3	Intron
cg13397733	-0.051340054	0.899805244	-4.433721998	0.00012834	0.003170515	0.54272889	cg13397733	CADM1	Intergenic_upstream	cell adhesion molecule 1	23705	CADM1	Intergenic_upstream	CADM1	Intergenic_upstream
cg23510032	-0.220113041	0.643159951	-4.433339381	0.000128474	0.003170515	0.541705071	cg23510032	SMARCA2	Exon	SWI/SNF related, matrix associated, actin dependent regulator of chromatin, subfamily a, member 2	6595	SMARCA2	Intron	SMARCA2	Exon
cg25821659	-0.107095931	0.420604854	-4.43280062	0.000128663	0.003172552	0.540263461	cg25821659	LINC00466	Intron	long intergenic non-protein coding RNA 466	199899	LOC106980775	Intergenic_upstream	FOXD3	Intergenic_upstream
cg08668870	-0.245634165	0.604171565	-4.431610969	0.000129081	0.003180776	0.537080311	cg08668870	LINC02026	Intron	long intergenic non-protein coding RNA 2026	647323	LOC113599757	Intergenic_downstream	HES1	Exon
cg03306513	-0.151395688	0.468027383	-4.430643327	0.000129422	0.003187092	0.5344913	cg03306513	SLIT3	Intron	slit guidance ligand 3	6586	SLIT3	Intron	SLIT3	Intron
cg11630337	-0.024018994	0.940556384	-4.428904318	0.000130037	0.003200148	0.529838668	cg11630337	DDX17	threeUTR	DEAD-box helicase 17	10521	DDX17	Intron	DDX17	threeUTR
cg02947508	0.054372515	0.112754101	4.428528484	0.000130171	0.003201332	0.528833183	cg02947508	RNLS	Intron	renalase, FAD dependent amine oxidase	55328	RNLS	Intron	RNLS	Intron
cg19503099	-0.085158961	0.607487071	-4.427697213	0.000130466	0.003206499	0.526609303	cg19503099	SH3PXD2A	Exon	SH3 and PX domains 2A	9644	SH3PXD2A	fiveUTR	SH3PXD2A	Exon
cg04297442	-0.100774657	0.711876897	-4.427130015	0.000130668	0.003207382	0.525091932	cg04297442	MZT1	Intergenic_downstream	mitotic spindle organizing protein 1	440145	LOC106984863	Intergenic_downstream	BORA	Intergenic_upstream
cg15345525	0.231693028	0.503005073	4.427116722	0.000130673	0.003207382	0.52505637	cg15345525	TNRC6B	Exon	trinucleotide repeat containing adaptor 6B	23112	TNRC6B	Exon	TNRC6B	Exon
cg02106685	-0.099002428	0.572440314	-4.42352017	0.000131961	0.003236885	0.515435634	cg02106685	KCNE4	Exon	potassium voltage-gated channel subfamily E regulatory subunit 4	23704	KCNE4	Exon	KCNE4	Exon
cg15834575	-0.12964454	0.599825685	-4.422330722	0.00013239	0.003245283	0.512254168	cg15834575	ETNK1	Intron	ethanolamine kinase 1	55500	LOC113593120	Intergenic_downstream	ETNK1	Intergenic_downstream
cg01895513	-0.08204684	0.655712453	-4.420773384	0.000132953	0.003254846	0.508088917	cg01895513	LINC00558	Intron	long intergenic non-protein coding RNA 558	100861552	LOC106987250	Intergenic_downstream	OLFM4	Intergenic_downstream
cg26358194	-0.049220694	0.893936093	-4.420785957	0.000132949	0.003254846	0.508122542	cg26358194	TNRC6B	Exon	trinucleotide repeat containing adaptor 6B	23112	TNRC6B	Exon	TNRC6B	Exon
cg06069115	-0.158756304	0.500335428	-4.420488914	0.000133057	0.00325525	0.507328102	cg06069115	LINC00856	Intron	long intergenic non-protein coding RNA 856	100132987	LOC113600104	Intergenic_downstream	POLR3A	Intergenic_upstream
cg06961931	-0.18014057	0.746245758	-4.417698759	0.000134073	0.003277979	0.499866276	cg06961931	DSCAML1	Intron	DS cell adhesion molecule like 1	57453	DSCAML1	Intron	DSCAML1	Intron
cg19602539	-0.14166147	0.744342223	-4.416866066	0.000134378	0.003283293	0.49763953	cg19602539	MED13L	Intron	mediator complex subunit 13L	23389	MED13L	Intron	MED13L	Intron
cg07605328	-0.151445143	0.509539278	-4.416317217	0.000134579	0.003286073	0.496171863	cg07605328	ZEB2	Intron	zinc finger E-box binding homeobox 2	9839	LOC113598238	Intron	ZEB2	Intron
cg01429989.2	-0.117626861	0.639391825	-4.414973759	0.000135073	0.00329599	0.492579484	cg01429989.2	NUP93	Exon	nucleoporin 93	9688	NUP93	Exon	NUP93	Exon
cg04892104	-0.120091779	0.617025606	-4.414282824	0.000135328	0.00329792	0.490732012	cg04892104	LINC02790	Intron	long intergenic non-protein coding RNA 2790	102723661	LOC106968137	Intergenic_upstream	PTBP2	Intergenic_upstream
cg27213895	-0.089769688	0.53709833	-4.414289897	0.000135325	0.00329792	0.490750926	cg27213895	PTCSC3	Intron	papillary thyroid carcinoma susceptibility candidate 3	100886964	LOC113601543	Intergenic_downstream	MBIP	Intergenic_downstream
cg20136172	-0.105294163	0.837118091	-4.411940723	0.000136195	0.003316897	0.484469908	cg20136172	FOXI3	Intergenic_downstream	forkhead box I3	344167	FOXI3	Intergenic_downstream	FOXI3	Intergenic_downstream
cg00164295	-0.1164432	0.777349906	-4.411700497	0.000136284	0.003316919	0.483827646	cg00164295	ZNF536	Intron	zinc finger protein 536	9745	ZNF536	Intron	ZNF536	Intron
cg22758493	-0.099712231	0.310282889	-4.411175132	0.000136479	0.003319522	0.482423065	cg22758493	RBMS1	Intergenic_upstream	RNA binding motif single stranded interacting protein 1	5937	LOC106984651	Promoter	RBMS1	Intergenic_upstream
cg23360751	0.166176823	0.58783049	4.410406477	0.000136766	0.003324334	0.480368091	cg23360751	NFIB	Intron	nuclear factor I B	4781	NFIB	Intron	NFIB	Intron
cg13780795	-0.046558668	0.191028436	-4.409955918	0.000136934	0.003326267	0.479163565	cg13780795	SYNGAP1	threeUTR	synaptic Ras GTPase activating protein 1	8831			SYNGAP1	threeUTR
cg10708287	-0.115298065	0.493902727	-4.409276276	0.000137188	0.003328131	0.477346651	cg10708287	FGF8	fiveUTR	fibroblast growth factor 8	2253	FGF8	Exon	FGF8	Exon
cg18542862	-0.063478467	0.811331833	-4.409331667	0.000137167	0.003328131	0.477494726	cg18542862	SGIP1	Exon	SH3GL interacting endocytic adaptor 1	84251	SGIP1	Exon	SGIP1	Exon
cg03326159	0.200805989	0.533132982	4.408946178	0.000137311	0.003328977	0.476464204	cg03326159	FMR1	threeUTR	fragile X messenger ribonucleoprotein 1	2332	FMR1	threeUTR	FMR1	Intron
cg15279186	-0.054533391	0.855167791	-4.406887672	0.000138084	0.003345553	0.470961484	cg15279186	ATF7	Exon	activating transcription factor 7	11016	ATF7	Intron	ATP5MC2	Intron
cg08481187	-0.166900031	0.827291804	-4.404500446	0.000138986	0.003363533	0.464580608	cg08481187	RPGRIP1L	Intron	RPGRIP1 like	23322	RPGRIP1L	Intron	RPGRIP1L	Intron
cg14274584	0.207818606	0.398808388	4.404448614	0.000139005	0.003363533	0.464442071	cg14274584	SP3	Exon	Sp3 transcription factor	6670	SP3	Exon	SP3	Exon
cg22981774	-0.091224272	0.710690746	-4.402937804	0.000139579	0.00337524	0.460404113	cg22981774	RBM15	Intergenic_downstream	RNA binding motif protein 15	64783	RBM15	Intergenic_downstream	RBM15	Intergenic_downstream
cg07014363	-0.110505359	0.341732288	-4.402601684	0.000139707	0.003376161	0.459505794	cg07014363	NTM	Intron	neurotrimin	50863	NTM	Intron	NTM	Intron
cg19646346	-0.103869458	0.793766339	-4.400300873	0.000140586	0.003395217	0.453356945	cg19646346	RNF103-CHMP3	Exon	RNF103-CHMP3 readthrough	100526767	LOC106978136	Exon	RNF103	Exon
cg27566876	-0.13655989	0.571867044	-4.398825441	0.000141152	0.003406709	0.449414195	cg27566876	LINC02288	Exon	long intergenic non-protein coding RNA 2288	283575	LOC106974399	Exon	CIPC	Intergenic_upstream
cg24134875	-0.065532648	0.84169647	-4.397105565	0.000141816	0.003420519	0.444818522	cg24134875	LOC101929116	Intergenic_downstream	uncharacterized LOC101929116	101929116	LOC113592816	Intergenic_downstream	MVB12B	Intergenic_upstream
cg16182051	-0.149031759	0.717445442	-4.39448204	0.000142833	0.003442854	0.43780883	cg16182051	CPA4	Intron	carboxypeptidase A4	51200	CPA4	Intron	CPA4	Intron
cg02392100	-0.088912793	0.802153726	-4.391862911	0.000143857	0.003447818	0.430811627	cg02392100	LOC101928441	Intron			LOC113593120	Intergenic_downstream	ETNK1	Intron
cg08391895	0.178705035	0.609398167	4.393011462	0.000143407	0.003447818	0.433879975	cg08391895	RBM15	Exon	RNA binding motif protein 15	64783	RBM15	Exon	RBM15	Exon
cg11659525	0.177292012	0.502524043	4.391157442	0.000144134	0.003447818	0.428927039	cg11659525	CPEB3	threeUTR	cytoplasmic polyadenylation element binding protein 3	22849	CPEB3	threeUTR	BTAF1	Intergenic_downstream
cg18061232	0.105863691	0.621593965	4.391557488	0.000143976	0.003447818	0.429995715	cg18061232	LINC01414	Intron	long intergenic non-protein coding RNA 1414	102724623	LOC113594760	Intergenic_downstream	YTHDF3	Intergenic_downstream
cg18623536	-0.107341476	0.688234776	-4.39265236	0.000143547	0.003447818	0.432920621	cg18623536	ST18	Intron	ST18 C2H2C-type zinc finger transcription factor	9705	LOC106974065	Intron	ST18	Intergenic_upstream
cg19719141	-0.141086367	0.494511619	-4.392478351	0.000143616	0.003447818	0.432455755	cg19719141	MKNK1-AS1	Intergenic_upstream	MKNK1 antisense RNA 1	100507423	LOC113599378	Intergenic_downstream	TMEM275	Intergenic_downstream
cg20319604	-0.102210464	0.684206017	-4.392357175	0.000143663	0.003447818	0.432132034	cg20319604	PPM1B	Exon	protein phosphatase, Mg2+/Mn2+ dependent 1B	5495	PPM1B	Exon	PPM1B	Exon
cg21804097	-0.116107171	0.563235278	-4.391138177	0.000144141	0.003447818	0.428875574	cg21804097	LINC00924	Intron	long intergenic non-protein coding RNA 924	145820	LOC113601930	Intergenic_upstream	NR2F2	Intergenic_upstream
cg24251659	-0.029435932	0.935139794	-4.391567593	0.000143972	0.003447818	0.430022708	cg24251659	CUX1	Intron	cut like homeobox 1	1523	CUX1	Intron	CUX1	Intron
cg25019647	-0.147069984	0.817936923	-4.393490581	0.00014322	0.003447818	0.435159984	cg25019647	CDCA2	Intergenic_downstream	cell division cycle associated 2	157313	LOC113604715	Promoter	CDCA2	Intergenic_downstream
cg25937299	-0.092177142	0.741143915	-4.391999401	0.000143803	0.003447818	0.43117625	cg25937299	PALLD	Intron	palladin, cytoskeletal associated protein	23022	PALLD	Intron	PALLD	Intron
cg27443864	-0.181826177	0.428521204	-4.392691326	0.000143532	0.003447818	0.433024719	cg27443864	LINC01162	Intron	long intergenic non-protein coding RNA 1162	104355138	SP8	Intergenic_upstream	SP8	Intergenic_upstream
cg17245416	-0.116428165	0.763559278	-4.389668495	0.00014472	0.003459451	0.424949649	cg17245416	NOG	Intergenic_downstream	noggin	9241	NOG	Intergenic_downstream	NOG	Intron
cg09298915	-0.177723294	0.747219669	-4.389373094	0.000144836	0.003459493	0.424160582	cg09298915	FBXW11	Intergenic_downstream	F-box and WD repeat domain containing 11	23291	LOC113592698	Intergenic_upstream	SMIM23	Intergenic_downstream
cg09609922	-0.095715769	0.853751796	-4.389197229	0.000144906	0.003459493	0.42369082	cg09609922	EIF1B	Exon	eukaryotic translation initiation factor 1B	10289	EIF1B	Exon	EIF1B	Exon
cg04784052	-0.094854003	0.493632464	-4.387619486	0.00014553	0.003469987	0.419476578	cg04784052	WNT4	Intergenic_downstream	Wnt family member 4	54361	LOC113599493	Intergenic_upstream	WNT4	Intergenic_downstream
cg23983453	-0.110515784	0.415084719	-4.387816348	0.000145452	0.003469987	0.420002394	cg23983453	NR2F1	Intron	nuclear receptor subfamily 2 group F member 1	7025	NR2F1	Intron	NR2F1	Intron
cg24491581	-0.075985816	0.68343407	-4.387296432	0.000145658	0.003470839	0.418613716	cg24491581	CELF3	Exon	CUGBP Elav-like family member 3	11189	CELF3	Exon	CELF3	Exon
cg01656588	-0.167643483	0.736838433	-4.3861378	0.000146119	0.003479607	0.415519159	cg01656588	LINC01377	Intergenic_downstream	long intergenic non-protein coding RNA 1377	102467074	LOC113603211	Intergenic_downstream	IRX1	Intergenic_upstream
cg05750262	-0.066104911	0.782571967	-4.385293663	0.000146455	0.003484762	0.413264668	cg05750262	NRAP	Exon	nebulin related anchoring protein	4892	NRAP	Exon	NRAP	Exon
cg05903995	-0.078805167	0.866637701	-4.384928776	0.000146601	0.003484762	0.412290168	cg05903995	FBXW4	Intron	F-box and WD repeat domain containing 4	6468	FBXW4	Intron	FBXW4	Intron
cg17178220	-0.140006849	0.631773027	-4.384897078	0.000146614	0.003484762	0.412205511	cg17178220	DNM3	Intron	dynamin 3	26052	DNM3	Intron	DNM3	Intron
cg11362566	-0.162810908	0.567283343	-4.384229765	0.00014688	0.003488896	0.410423363	cg11362566	MYL3	Intron	myosin light chain 3	4634
cg07284967	-0.083683557	0.790009596	-4.382799985	0.000147454	0.003496553	0.406605107	cg07284967	DMBX1	Promoter	diencephalon/mesencephalon homeobox 1	127343	DMBX1	Promoter	DMBX1	Intron
cg10136700	-0.070480073	0.808534372	-4.38300017	0.000147373	0.003496553	0.407139692	cg10136700	KCNU1	Intron	potassium calcium-activated channel subfamily U member 1	157855	KCNU1	Intron	KCNU1	Intron
cg20073354	-0.152896196	0.427581893	-4.382466549	0.000147588	0.003496553	0.405714691	cg20073354	ZNF536	Intron	zinc finger protein 536	9745	ZNF536	Intron	ZNF536	Intron
cg20096770	-0.089834159	0.731927427	-4.382266338	0.000147668	0.003496553	0.405180049	cg20096770	MRM1	Intergenic_downstream	mitochondrial rRNA methyltransferase 1	79922	MRM1	Intergenic_downstream	MRM1	Intergenic_downstream
cg26675789	-0.070156903	0.88706237	-4.382583937	0.000147541	0.003496553	0.406028166	cg26675789	PAX5	Intron	paired box 5	5079	PAX5	Intron	PAX5	Intron
cg21094839	-0.116861815	0.478538491	-4.381966889	0.000147789	0.003496719	0.404380412	cg21094839	ANKS1B	fiveUTR	ankyrin repeat and sterile alpha motif domain containing 1B	56899	ANKS1B	Intron	FAM71C	Intron
cg21396365	-0.158745737	0.459995057	-4.381677399	0.000147905	0.003496719	0.403607376	cg21396365	MIR497HG	Exon	mir-497-195 cluster host gene	100506755	CUNH17orf49	Exon	RNASEK	threeUTR
cg21841556	0.156144289	0.60228029	4.381555325	0.000147955	0.003496719	0.403281402	cg21841556	PDIK1L	Exon	PDLIM1 interacting kinase 1 like	149420	PDIK1L	fiveUTR	PDIK1L	fiveUTR
cg01428112	-0.163946176	0.598315421	-4.378824154	0.00014906	0.003501334	0.395988759	cg01428112	OSR1	Intergenic_upstream	odd-skipped related transcription factor 1	130497
cg07708180	-0.115663937	0.449494569	-4.379170483	0.000148919	0.003501334	0.396913462	cg07708180	ZEB2	Intron	zinc finger E-box binding homeobox 2	9839	LOC113598238	Intron	ZEB2	Intron
cg09692427	-0.095479192	0.635643184	-4.380763865	0.000148274	0.003501334	0.401167997	cg09692427	ANKFN1	Exon	ankyrin repeat and fibronectin type III domain containing 1	162282	ANKFN1	Exon	ANKFN1	Exon
cg16184456	-0.052303002	0.8501108	-4.380603324	0.000148339	0.003501334	0.400739319	cg16184456	BRAF	threeUTR	B-Raf proto-oncogene, serine/threonine kinase	673	BRAF	Exon	BRAF	Exon
cg16259153	-0.106656201	0.436893573	-4.379667958	0.000148717	0.003501334	0.398241754	cg16259153	LINC01038	Intergenic_upstream	long intergenic non-protein coding RNA 1038	102724076	LOC106969535	Intron	NDFIP2	Intergenic_downstream
cg20442942	-0.080758817	0.749616962	-4.379838586	0.000148648	0.003501334	0.398697351	cg20442942	PKHD1	Intron	PKHD1 ciliary IPT domain containing fibrocystin/polyductin	5314	PKHD1	Intron	PKHD1	Intron
cg21835206	-0.107406168	0.812730292	-4.379338878	0.000148851	0.003501334	0.397363086	cg21835206	DMRT1	Intron	doublesex and mab-3 related transcription factor 1	1761	DMRT1	Intron	DMRT1	Intron
cg24837930	0.096950403	0.522853376	4.380116106	0.000148536	0.003501334	0.399438363	cg24837930	TRAPPC8	Exon	trafficking protein particle complex subunit 8	22878	TRAPPC8	Exon	TRAPPC8	Exon
cg25176901	-0.120068464	0.721206481	-4.378768617	0.000149082	0.003501334	0.395840475	cg25176901	NHLH2	Intergenic_downstream	nescient helix-loop-helix 2	4808	LOC113599174	Intron	NHLH2	Intergenic_downstream
cg26397331	-0.120091788	0.750414275	-4.379218884	0.000148899	0.003501334	0.397042697	cg26397331	HESX1	Intergenic_downstream	HESX homeobox 1	8820	HESX1	Intergenic_downstream	HESX1	Intergenic_downstream
cg20226394	-0.163818583	0.726779273	-4.378183037	0.00014932	0.003504733	0.394276998	cg20226394	EPHA3	Intron	EPH receptor A3	2042	EPHA3	Intron	EPHA3	Intron
cg22511107	-0.126932807	0.489315695	-4.377894074	0.000149438	0.003505302	0.393505492	cg22511107	KC6	Intron	keratoconus gene 6	641516	LOC113602383	Intergenic_upstream	PIK3C3	Intergenic_upstream
cg09184654	-0.077570536	0.8144242	-4.376669509	0.000149937	0.003510965	0.390236112	cg09184654	CNTFR	Intron	ciliary neurotrophic factor receptor	1271	CNTFR	Intron	CNTFR	Intron
cg19770145	-0.110040961	0.667302342	-4.376614378	0.00014996	0.003510965	0.390088923	cg19770145	BNC2	Intron	basonuclin zinc finger protein 2	54796	BNC2	Intron	BNC2	Intron
cg24903784	-0.182642886	0.53202185	-4.376694338	0.000149927	0.003510965	0.390302399	cg24903784	ZNF536	Intron	zinc finger protein 536	9745	ZNF536	Intron	ZNF536	Intron
cg05228254	-0.129759068	0.707662583	-4.375336989	0.000150483	0.003512389	0.386678699	cg05228254	AUTS2	Exon	activator of transcription and developmental regulator AUTS2	26053	AUTS2	Intron	AUTS2	Intron
cg05431747	-0.088110687	0.747814283	-4.375570418	0.000150387	0.003512389	0.387301868	cg05431747	LINC01994	Intergenic_downstream	long intergenic non-protein coding RNA 1994	401103	LOC106967364	Intergenic_upstream	ATP11B	Exon
cg09070708	-0.150987857	0.503442684	-4.375510605	0.000150411	0.003512389	0.387142188	cg09070708	ZNF536	Intron	zinc finger protein 536	9745	ZNF536	Intron	ZNF536	Intron
cg10774906	-0.141698689	0.589597886	-4.37602262	0.000150202	0.003512389	0.388509095	cg10774906	RCN1	Intron	reticulocalbin 1	5954	RCN1	Intergenic_downstream	RCN1	Intron
cg22320967	-0.084469907	0.769578076	-4.375323098	0.000150488	0.003512389	0.386641615	cg22320967	HDGFL1	Intron	HDGF like 1	154150	HDGFL1	Intergenic_downstream	PRL	Intron
cg03846926	0.08205676	0.180451881	4.374950244	0.000150641	0.003513775	0.385646247	cg03846926	SKIDA1	fiveUTR	SKI/DACH domain containing 1	387640	SKIDA1	fiveUTR	SKIDA1	fiveUTR
cg01351315	0.097820868	0.437520244	4.373654026	0.000151174	0.003524015	0.382185995	cg01351315	HOXB6	Intron	homeobox B6	3216	HOXB3	Intron	HOXB5	Intergenic_downstream
cg02496392	-0.17818163	0.657459712	-4.372920194	0.000151477	0.003528876	0.380227115	cg02496392	AHDC1	Intron	AT-hook DNA binding motif containing 1	27245	AHDC1	Intron	STX12	Intron
cg08670569	-0.104186619	0.831439675	-4.372327447	0.000151721	0.003532388	0.378644889	cg08670569	SOX5	Intron	SRY-box transcription factor 5	6660
cg24286551	-0.09759455	0.698956188	-4.371652489	0.000152	0.003536695	0.376843266	cg24286551	CNTLN	Intron	centlein	54875	CNTLN	Intron	CNTLN	Intron
cg15740979	-0.051831475	0.873757857	-4.370524076	0.000152468	0.003545386	0.373831373	cg15740979	FAM193B	threeUTR	family with sequence similarity 193 member B	54540	FAM193B	Exon	FAM193B	Exon
cg14933452	-0.14387575	0.654279629	-4.369090916	0.000153065	0.003557051	0.370006277	cg14933452	MED13L	Intergenic_downstream	mediator complex subunit 13L	23389	LOC113595138	Intergenic_upstream	TBX3	Intergenic_upstream
cg01019608	-0.153902502	0.430256737	-4.366999812	0.000153939	0.003574167	0.364425546	cg01019608	LOC101927450	Intergenic_downstream	uncharacterized LOC101927450	101927450	LOC106975310	Intergenic_upstream	PSAT1	Intergenic_downstream
cg12474732	-0.106720124	0.621782786	-4.366420839	0.000154182	0.003574167	0.362880472	cg12474732	ZC3H3	Intron	zinc finger CCCH-type containing 3	23144	ZC3H3	Intron	ZC3H3	Intron
cg24751122	-0.10032223	0.398490811	-4.366450947	0.000154169	0.003574167	0.36296082	cg24751122	ROBO3	Intergenic_upstream	roundabout guidance receptor 3	64221	LOC106976652	Exon	ROBO3	Intergenic_upstream
cg26281317	-0.121743835	0.841234586	-4.366636962	0.000154091	0.003574167	0.363457225	cg26281317	NRXN2	Exon	neurexin 2	9379	NRXN2	Exon	NRXN2	Exon
cg26808264	-0.149296292	0.771849152	-4.36441879	0.000155025	0.003591492	0.357538003	cg26808264	TANC1	Exon	tetratricopeptide repeat, ankyrin repeat and coiled-coil containing 1	85461	TANC1	Exon	TANC1	Exon
cg08965235	-0.103650163	0.666587579	-4.360830821	0.000156547	0.003624521	0.347964643	cg08965235	LTBP3	Exon	latent transforming growth factor beta binding protein 3	4054	LTBP3	Exon	LTBP3	Exon
cg01423828	-0.09603486	0.724406903	-4.360356079	0.00015675	0.003626974	0.346698052	cg01423828	LINC01893	Intron	long intergenic non-protein coding RNA 1893	105372207	LOC113602309	Intergenic_downstream	ZNF516	Intergenic_downstream
cg21969011	-0.025749212	0.481452832	-4.359624925	0.000157062	0.003631964	0.34474742	cg21969011	TSG1	Intergenic_downstream	tumor suppressor TSG1	643432	LOC106980074	Intergenic_downstream	EPHA7	Intergenic_upstream
cg20786718	-0.147999747	0.652686632	-4.359113824	0.000157281	0.003634785	0.343383895	cg20786718	MIR4432HG	Promoter	MIR4432 host gene	106660609	LOC113603240	Intergenic_upstream	BCL11A	Intergenic_downstream
cg19648354	-0.146376588	0.814944525	-4.357665764	0.000157902	0.003646901	0.339520904	cg19648354	UBXN7	threeUTR	UBX domain protein 7	26043	UBXN7	Exon	PCYT1A	Exon
cg10405454	-0.08571751	0.753388796	-4.356756896	0.000158294	0.003651446	0.337096437	cg10405454	CXXC4-AS1	Intron	CXXC4 antisense RNA 1	101929468	LOC113599961	Intergenic_upstream	CXXC4	Intron
cg15397234	-0.069022146	0.799340893	-4.3569052	0.00015823	0.003651446	0.337492043	cg15397234	EBF1	Intron	EBF transcription factor 1	1879	EBF1	Intron	EBF1	Intron
cg18790636	-0.163044549	0.479188342	-4.355622083	0.000158783	0.003660498	0.334069379	cg18790636	TTC34	Intergenic_upstream	tetratricopeptide repeat domain 34	100287898	LOC113599158	Intergenic_downstream	TTC34	Intergenic_upstream
cg04060154	-0.133743411	0.77944314	-4.355054937	0.000159029	0.003663906	0.332556601	cg04060154	RNF220	Intron	ring finger protein 220	55182	LOC113599388	Intron	RNF220	Intron
cg17020611	-0.108387018	0.641597312	-4.354703049	0.000159181	0.003665169	0.331618011	cg17020611	ARHGAP15	Intron	Rho GTPase activating protein 15	55843	ARHGAP15	Intron	ARHGAP15	Intron
cg23651523	-0.115170967	0.511821782	-4.354148379	0.000159422	0.00366846	0.330138568	cg23651523	LINC00237	Intergenic_downstream	long intergenic non-protein coding RNA 237	105372556	LOC113602618	Intergenic_downstream	KIZ	Intergenic_upstream
cg06522774	-0.092017653	0.378891476	-4.353278035	0.0001598	0.00367277	0.327817215	cg06522774	FGF8	Intergenic_downstream	fibroblast growth factor 8	2253	FGF8	Intergenic_downstream	FGF8	Intron
cg10206828	-0.133743258	0.558493299	-4.353267291	0.000159805	0.00367277	0.327788559	cg10206828	FOXO6	Intron	forkhead box O6	100132074	LOC106966974	Intron	FOXO6	Intergenic_upstream
cg26768041	-0.074457201	0.815285517	-4.35287069	0.000159977	0.003674489	0.326730789	cg26768041	USP54	Exon	ubiquitin specific peptidase 54	159195	USP54	Exon	USP54	Exon
cg09101317	-0.06229845	0.885095552	-4.352274697	0.000160237	0.003678206	0.325141254	cg09101317	MSL1	Exon	MSL complex subunit 1	339287	MSL1	Exon	MSL1	Exon
cg14263924	0.116970566	0.593318058	4.351991704	0.000160361	0.003678793	0.324386517	cg14263924	RXRB	threeUTR	retinoid X receptor beta	6257	RXRB	Exon
cg02220861	-0.093735269	0.777400313	-4.351406743	0.000160616	0.003680604	0.322826464	cg02220861	LINC02667	Intergenic_downstream	long intergenic non-protein coding RNA 2667	728327	MGMT	Intergenic_upstream	PTPRE	Intergenic_downstream
cg20052563	-0.17836064	0.684825024	-4.351362414	0.000160636	0.003680604	0.322708241	cg20052563	TCF4	Intron	transcription factor 4	6925	TCF4	Intron	TCF4	Intron
cg17802995	-0.131633468	0.673390131	-4.350374827	0.000161068	0.003686685	0.320074506	cg17802995	GPAT3	Intron	glycerol-3-phosphate acyltransferase 3	84803	LOC113599460	Intergenic_downstream	GPAT3	Intergenic_downstream
cg23783364	-0.152407534	0.718395878	-4.350308106	0.000161097	0.003686685	0.319896576	cg23783364	NKX6-1	Intergenic_downstream	NK6 homeobox 1	4825	LOC106981375	Intergenic_downstream	NKX6-1	Intergenic_downstream
cg13983146	-0.028433421	0.909609788	-4.348833923	0.000161745	0.003699256	0.315965389	cg13983146	APC	threeUTR	APC regulator of WNT signaling pathway	324	APC	Exon	APC	Exon
cg04891054	-0.091702641	0.849965272	-4.348290127	0.000161985	0.003702066	0.314515318	cg04891054	TMEM260	Intron	transmembrane protein 260	54916	TMEM260	Intron	TMEM260	Intron
cg22024413	-0.090566051	0.575551516	-4.348107858	0.000162065	0.003702066	0.314029291	cg22024413	VSX2	Intergenic_upstream	visual system homeobox 2	338917	LOC113601379	Promoter	VSX2	Intergenic_upstream
cg16255585	0.196713254	0.501779794	4.345385558	0.000163271	0.003727336	0.306770653	cg16255585	DNAJC16	Exon	DnaJ heat shock protein family (Hsp40) member C16	23341	DNAJC16	Exon	DNAJC16	Exon
cg17820491	0.112459712	0.167243802	4.343459555	0.000164129	0.003744651	0.301635752	cg17820491	HTR1B	Exon	5-hydroxytryptamine receptor 1B	3351	HTR1B	Exon	HTR1B	Exon
cg14269973	-0.136220275	0.448260313	-4.342977052	0.000164345	0.003747296	0.300349421	cg14269973	SIAH3	Promoter	siah E3 ubiquitin protein ligase family member 3	283514	SIAH3	fiveUTR	SIAH3	Promoter
cg19835617	0.036965558	0.104154911	4.339096184	0.00016609	0.00378479	0.290004202	cg19835617	PURA	Exon	purine rich element binding protein A	5813	PURA	Exon	IGIP	Exon
cg01736336	-0.085598871	0.554480026	-4.33826879	0.000166464	0.003786882	0.287798849	cg01736336	PROX1-AS1	Intron	PROX1 antisense RNA 1	100505832	LOC113603966	Intergenic_downstream	PROX1	Intergenic_upstream
cg12124064	-0.125142308	0.60237203	-4.33804267	0.000166567	0.003786882	0.287196159	cg12124064	CELF4	Intron	CUGBP Elav-like family member 4	56853	CELF4	Intron	CELF4	Intron
cg12219083	0.174972771	0.569087706	4.338346522	0.000166429	0.003786882	0.288006034	cg12219083	PEX14	Intron	peroxisomal biogenesis factor 14	5195	PEX14	Intron	PEX14	Intron
cg13509839	-0.133031232	0.560717751	-4.338002381	0.000166585	0.003786882	0.287088775	cg13509839	MECOM	Intron	MDS1 and EVI1 complex locus	2122	MECOM	Intron	MECOM	Intron
cg08797698	-0.152887809	0.787377795	-4.336655079	0.000167197	0.003798494	0.28349786	cg08797698	ZNF423	Intron	zinc finger protein 423	23090	ZNF423	Intron	ZNF423	Intron
cg26710381	-0.093840091	0.712882717	-4.333281007	0.000168739	0.003831214	0.274506008	cg26710381	KCNU1	Intron	potassium calcium-activated channel subfamily U member 1	157855	KCNU1	Intron	KCNU1	Intron
cg10669108	-0.118047928	0.379113415	-4.330681196	0.000169937	0.003856082	0.26757847	cg10669108	ANKS1B	Intron	ankyrin repeat and sterile alpha motif domain containing 1B	56899	ANKS1B	Intron	UHRF1BP1L	Intron
cg09662648	-0.076369322	0.627880854	-4.33025431	0.000170135	0.003858232	0.266441052	cg09662648	TIAF1	Intergenic_downstream			TIAF1	Intergenic_downstream	PIPOX	Intergenic_downstream
cg17031780	-0.111542693	0.717682598	-4.329661714	0.000170409	0.003861064	0.264862143	cg17031780	LOC105370943	Intergenic_downstream	uncharacterized LOC105370943	105370943	LOC113601788	Intergenic_downstream	DLL4	Intergenic_upstream
cg26495931	0.102974591	0.415857579	4.329541081	0.000170465	0.003861064	0.264540734	cg26495931	BCL11A	Exon	BCL11 transcription factor A	53335	BCL11A	Exon	BCL11A	Exon
cg22870684	-0.181682246	0.649028139	-4.329283704	0.000170584	0.00386144	0.263855	cg22870684	SHANK2	Exon	SH3 and multiple ankyrin repeat domains 2	22941	SHANK2	Exon	SHANK2	Exon
cg08819465	0.091050442	0.832327537	4.328764275	0.000170826	0.003864572	0.262471092	cg08819465	MBNL2	threeUTR	muscleblind like splicing regulator 2	10150	MBNL2	Exon	MBNL2	Exon
cg23625246	-0.143620007	0.404297321	-4.328321215	0.000171032	0.003866904	0.261290681	cg23625246	LMO1	Intergenic_upstream	LIM domain only 1	4004	LMO1	Intergenic_upstream	LMO1	Intergenic_upstream
cg23626248	-0.115227534	0.487415025	-4.327222107	0.000171544	0.003876151	0.258362513	cg23626248	MECOM	Intron	MDS1 and EVI1 complex locus	2122	MECOM	Intron	MECOM	Intron
cg13028739	-0.121393718	0.774785569	-4.326020262	0.000172106	0.003886508	0.255160804	cg13028739	RUNX1T1	Intergenic_upstream	RUNX1 partner transcriptional co-repressor 1	862	LOC113600714	Intergenic_upstream	RUNX1T1	Intergenic_upstream
cg05351583	-0.126850888	0.686180708	-4.32553447	0.000172333	0.003889309	0.253866704	cg05351583	CCDC33	Intron	coiled-coil domain containing 33	80125	CCDC33	Intron	CCDC33	Intron
cg07421911	-0.09075416	0.357750169	-4.322391005	0.000173814	0.003920356	0.245493526	cg07421911	ZNF462	Intron	zinc finger protein 462	58499	ZNF462	Intron	ZNF462	Intron
cg13060540	-0.094147159	0.682706913	-4.320474293	0.000174722	0.003936122	0.240388604	cg13060540	TBX18	Intergenic_upstream	T-box transcription factor 18	9096	TBX18	Intergenic_upstream	TBX18	Intergenic_upstream
cg18066904	-0.193548131	0.609732545	-4.320681925	0.000174624	0.003936122	0.240941587	cg18066904	LINC00687	Intergenic_downstream	long intergenic non-protein coding RNA 687	728450	LOC113602462	Intron	BTBD3	Intron
cg12135540	-0.136063678	0.630363457	-4.319495761	0.000175188	0.003944247	0.237782579	cg12135540	AHDC1	Intron	AT-hook DNA binding motif containing 1	27245	AHDC1	Intron	STX12	Intron
cg01355478	-0.126450817	0.814412892	-4.317579769	0.000176103	0.003962482	0.232680241	cg01355478	TENM2	Intron	teneurin transmembrane protein 2	57451	TENM2	Intron	TENM2	Intron
cg21419672	-0.165290502	0.694331333	-4.316718184	0.000176516	0.0039694	0.230385962	cg21419672	LINC01653	Intergenic_upstream	long intergenic non-protein coding RNA 1653	101929631	LOC106979494	Intergenic_downstream	RRP15	Intergenic_upstream
cg03622764	0.173298352	0.434140038	4.316200499	0.000176765	0.003972614	0.229007482	cg03622764	ASIC1	threeUTR	acid sensing ion channel subunit 1	41	ASIC1	threeUTR	SMARCD1	Promoter
cg07349086	-0.062596146	0.704931402	-4.315692639	0.000177009	0.00397335	0.227655197	cg07349086	PPP1R12A	Exon	protein phosphatase 1 regulatory subunit 12A	4659	PPP1R12A	Exon	PPP1R12A	Exon
cg13764029	-0.050996921	0.815923301	-4.315759646	0.000176977	0.00397335	0.227833614	cg13764029	LZTS2	Exon	leucine zipper tumor suppressor 2	84445	LZTS2	Exon	LZTS2	Exon
cg21623089	-0.06815084	0.772166583	-4.315324296	0.000177187	0.003974957	0.226674423	cg21623089	CSNK1A1	Intron	casein kinase 1 alpha 1	1452	CSNK1A1	Intron	CSNK1A1	Intron
cg24057519	-0.055677225	0.717629468	-4.314075533	0.00017779	0.003986099	0.223349515	cg24057519	ARID1A	Exon	AT-rich interaction domain 1A	8289	ARID1A	Exon	ARID1A	Exon
cg07167921	-0.0524916	0.835192804	-4.312408883	0.000178597	0.004001819	0.218912249	cg07167921	LINC01572	Intron	long intergenic non-protein coding RNA 1572	101927957	PMFBP1	Intergenic_upstream	PMFBP1	Intron
cg05615712	-0.102494847	0.552881285	-4.311036111	0.000179265	0.004011999	0.215257653	cg05615712	NRG2	Intron	neuregulin 2	9542	NRG2	Intron	NRG2	Intron
cg24479261	-0.082003209	0.79350423	-4.311099256	0.000179235	0.004011999	0.215425754	cg24479261	NLGN2	Exon	neuroligin 2	57555	NLGN2	Exon	ACAP1	Exon
cg21349251	-0.059311708	0.704666344	-4.309112419	0.000180206	0.00403064	0.210136785	cg21349251	LINC01122	Intron	long intergenic non-protein coding RNA 1122	400955	LOC113603326	Intergenic_downstream	FANCL	Intergenic_upstream
cg25381383	0.050049563	0.118890334	4.308731488	0.000180392	0.004030912	0.209122799	cg25381383	MEIS2	Promoter	Meis homeobox 2	4212	LOC106985824	Intron	MEIS2	Intron
cg27470591	-0.024633364	0.913413982	-4.308649861	0.000180433	0.004030912	0.208905523	cg27470591	MBTD1	threeUTR	mbt domain containing 1	54799	MBTD1	threeUTR	MBTD1	Exon
cg20738998	-0.156403887	0.527958919	-4.307910339	0.000180796	0.004036625	0.206937076	cg20738998	LINC01029	Intergenic_upstream	long intergenic non-protein coding RNA 1029	101927715	LOC113602318	Intergenic_upstream	SALL3	Intergenic_upstream
cg11125461	-0.185462063	0.797696577	-4.305411838	0.000182028	0.004061727	0.200287107	cg11125461	ZBTB20	Intron	zinc finger and BTB domain containing 20	26137	ZBTB20	Intron	ZBTB20	Intergenic_upstream
cg09075239	-0.13242137	0.554373552	-4.304867747	0.000182298	0.004065325	0.198839065	cg09075239	SEMA3F	Intron	semaphorin 3F	6405	SEMA3F	Intron	SEMA3F	Intron
cg18024738	-0.169726456	0.799922888	-4.302389229	0.00018353	0.004090385	0.192243206	cg18024738	ZEB2	Intron	zinc finger E-box binding homeobox 2	9839	ZEB2	Intron	ZEB2	Intron
cg22587050	-0.125416312	0.822704289	-4.300650228	0.0001844	0.004107332	0.187615807	cg22587050	LINC01605	Intergenic_downstream	long intergenic non-protein coding RNA 1605	100507420	LOC113601255	Intergenic_upstream	ZNF703	Intergenic_upstream
cg27361011	-0.092225822	0.526291803	-4.299987963	0.000184732	0.004112295	0.18585365	cg27361011	LINC01101	Intergenic_upstream	long intergenic non-protein coding RNA 1101	84931	LOC113598270	Intergenic_upstream	INHBB	Intergenic_downstream
cg08031330	0.091637291	0.194758329	4.299684537	0.000184885	0.00411325	0.185046312	cg08031330	CACNA1E	Exon	calcium voltage-gated channel subunit alpha1 E	777	CACNA1E	Exon	CACNA1E	Exon
cg16662420	-0.086727883	0.719193694	-4.29772673	0.000185872	0.00413035	0.179837362	cg16662420	SLF2	Intergenic_upstream	SMC5-SMC6 complex localization factor 2	55719	SLF2	Intergenic_upstream	SLF2	Intergenic_upstream
cg20591271	-0.117601185	0.74113837	-4.297722884	0.000185873	0.00413035	0.179827129	cg20591271	PROX1	Exon	prospero homeobox 1	5629	PROX1	Exon	PROX1	Exon
cg21764717	-0.12584904	0.804338097	-4.296655602	0.000186414	0.004139901	0.176987716	cg21764717	IRX3	Intergenic_upstream	iroquois homeobox 3	79191	IRX3	Intergenic_upstream	IRX3	Intergenic_upstream
cg00393367	-0.123310245	0.781341915	-4.296247295	0.000186621	0.004142049	0.175901487	cg00393367	ZEB2	Exon	zinc finger E-box binding homeobox 2	9839	ZEB2	Intron	ZEB2	Intron
cg02614847	-0.043583586	0.811693059	-4.295150737	0.000187178	0.004149948	0.172984389	cg02614847	TSPAN31	threeUTR	tetraspanin 31	6302	TSPAN31	Exon	TSPAN31	Exon
cg09047902	-0.12661884	0.769318667	-4.295111871	0.000187197	0.004149948	0.172880998	cg09047902	LSM12	threeUTR	LSM12 homolog	124801	LSM12	threeUTR	LSM12	threeUTR
cg03598688	-0.162194346	0.663676707	-4.294670376	0.000187422	0.00415248	0.171706563	cg03598688	LINC02206	Intergenic_downstream			LOC106980358	Intron	SMAD3	Intron
cg00573041	-0.090785225	0.743442825	-4.293646934	0.000187944	0.004161592	0.168984168	cg00573041	STX17-AS1	Exon			NR4A3	Exon	NR4A3	Exon
cg00522402	-0.049299859	0.897981514	-4.29300635	0.000188272	0.004165649	0.167280255	cg00522402	RSRC1	Intron	arginine and serine rich coiled-coil 1	51319	LOC113599904	Promoter	RSRC1	Intron
cg19378795	-0.187221096	0.746091385	-4.292854846	0.000188349	0.004165649	0.166877272	cg19378795	BTBD9	Intron	BTB domain containing 9	114781	BTBD9	Intron	BTBD9	Intron
cg07512021	-0.157523534	0.499246843	-4.292383027	0.000188591	0.00416854	0.165622306	cg07512021	ZEB2	Intron	zinc finger E-box binding homeobox 2	9839	LOC113598238	Intron	ZEB2	Intron
cg06626742	0.096104349	0.153080183	4.287377679	0.000191174	0.004213837	0.152310553	cg06626742	TBX4	Intron	T-box transcription factor 4	9496	TBX4	Intron	TBX4	Intron
cg11642858	-0.073072895	0.58892953	-4.2873252	0.000191201	0.004213837	0.152171002	cg11642858	FAM193B	fiveUTR	family with sequence similarity 193 member B	54540	FAM193B	fiveUTR	FAM193B	Intron
cg20916188	-0.110037374	0.194097163	-4.287352398	0.000191187	0.004213837	0.152243327	cg20916188	PBX3	Intron	PBX homeobox 3	5090	PBX3	Intron	PBX3	Intron
cg21864422	-0.12462988	0.745179197	-4.288119295	0.000190789	0.004213837	0.154282688	cg21864422	DYSF	Intron	dysferlin	8291	DYSF	Intron	DYSF	Intron
cg22208091	-0.17547201	0.660794123	-4.287749034	0.000190981	0.004213837	0.153298068	cg22208091	TENM2	Intron	teneurin transmembrane protein 2	57451
cg04704458	-0.126781804	0.6454376	-4.286176529	0.000191799	0.004219582	0.149116558	cg04704458	URI1	Intergenic_downstream	URI1 prefoldin like chaperone	8725	LOC113595305	Intergenic_upstream	URI1	Intergenic_downstream
cg21589847	-0.058344672	0.750962693	-4.286190827	0.000191792	0.004219582	0.149154577	cg21589847	CNTFR	Intron	ciliary neurotrophic factor receptor	1271	CNTFR	Intron	CNTFR	Intron
cg26148010	-0.072941205	0.840298954	-4.286292989	0.000191739	0.004219582	0.149426228	cg26148010	LINC01550	Intron	long intergenic non-protein coding RNA 1550	388011	LOC113601586	Intergenic_upstream	VRK1	Intergenic_downstream
cg10028282	-0.077235663	0.567308573	-4.285300436	0.000192256	0.004227164	0.146787039	cg10028282	ZNF831	Intron	zinc finger protein 831	128611	ZNF831	Promoter	ZNF831	Promoter
cg19238028	-0.048934858	0.831608166	-4.284420291	0.000192717	0.004234807	0.144446843	cg19238028	DSCAML1	Intron	DS cell adhesion molecule like 1	57453	DSCAML1	Intron	DSCAML1	Intron
cg21330687	-0.066597186	0.731892582	-4.283945741	0.000192965	0.004237792	0.143185114	cg21330687	KCNA2	Intron	potassium voltage-gated channel subfamily A member 2	3737	LOC113599055	Intergenic_upstream	KCNA2	Exon
cg17199893	0.193715222	0.196089551	4.282219994	0.000193872	0.004252737	0.138596956	cg17199893	HOXB3	Intron	homeobox B3	3213	HOXB3	Intron	HOXB5	Intergenic_downstream
cg18356643	-0.123643446	0.376569458	-4.282231119	0.000193867	0.004252737	0.138626531	cg18356643	BNC2	fiveUTR	basonuclin zinc finger protein 2	54796	BNC2	fiveUTR	BNC2	Intron
cg08315393	-0.086060103	0.64666794	-4.281053512	0.000194488	0.004262726	0.135495899	cg08315393	LOC101927358	Intron	uncharacterized LOC101927358	101927358	LOC113594200	Intergenic_downstream	RORB	Intergenic_upstream
cg24585976	-0.102728543	0.807152501	-4.280926819	0.000194555	0.004262726	0.1351591	cg24585976	LINC01377	Intergenic_downstream	long intergenic non-protein coding RNA 1377	102467074	LOC113603211	Intergenic_downstream	IRX1	Intergenic_upstream
cg15829742	-0.049754596	0.871185458	-4.280680783	0.000194685	0.00426309	0.134505049	cg15829742	MSL2	Exon	MSL complex subunit 2	55167	MSL2	Exon	MSL2	Exon
cg10240169	-0.118692945	0.835772248	-4.277689329	0.000196274	0.004291277	0.126553292	cg10240169	ZBTB20-AS1	fiveUTR	ZBTB20 antisense RNA 1	100131117	ZBTB20	fiveUTR	ZBTB20	fiveUTR
cg14650748	0.235086744	0.554246661	4.277611921	0.000196315	0.004291277	0.126347544	cg14650748	TNRC6B	Exon	trinucleotide repeat containing adaptor 6B	23112	TNRC6B	Exon	TNRC6B	Exon
cg15976167	-0.184154767	0.716180212	-4.277762449	0.000196235	0.004291277	0.126747642	cg15976167	LRMDA	Intron	leucine rich melanocyte differentiation associated	83938	LRMDA	Intron	LRMDA	Intron
cg03359322	-0.10290221	0.783679883	-4.276856838	0.000196718	0.004294667	0.124340603	cg03359322	SPRY4-AS1	Intron	SPRY4 antisense RNA 1	101926941	LOC113593220	Intron	FGF1	Intergenic_downstream
cg09462662	0.145188737	0.313598417	4.276865558	0.000196713	0.004294667	0.12436378	cg09462662	TNRC6B	Exon	trinucleotide repeat containing adaptor 6B	23112	TNRC6B	Exon	TNRC6B	Exon
cg26490921	-0.126120193	0.713561078	-4.276679068	0.000196813	0.004294667	0.123868116	cg26490921	LOC101927284	Intergenic_upstream	uncharacterized LOC101927284	101927284	LOC113600834	Intergenic_upstream	SOX21	Intergenic_downstream
cg01797675	-0.141200743	0.774785631	-4.274684679	0.000197882	0.004315492	0.118567606	cg01797675	EBF1	Intron	EBF transcription factor 1	1879	LOC113592447	Intergenic_upstream	EBF1	Intergenic_downstream
cg07298772	-0.154446132	0.581628193	-4.274346856	0.000198064	0.004316947	0.117669821	cg07298772	ATP5MC3	Intron	ATP synthase membrane subunit c locus 3	518	LOC113598175	Intron	ATP5MC3	Intergenic_upstream
cg15934191	-0.112170636	0.655516746	-4.273127412	0.000198721	0.004328759	0.114429192	cg15934191	LOC101927314	Intron	uncharacterized LOC101927314	101927314	LOC106979825	Intergenic_downstream	MMS22L	Intergenic_upstream
cg04398312	-0.164468169	0.545556833	-4.272418059	0.000199105	0.004330504	0.1125442	cg04398312	TCF4	Intron	transcription factor 4	6925	TCF4	Intron	TCF4	Intron
cg17850132	-0.141779558	0.711754066	-4.272339011	0.000199147	0.004330504	0.112334147	cg17850132	SPAG17	Intron	sperm associated antigen 17	200162	SPAG17	Intron	WDR3	Intron
cg23075928	0.062127665	0.878726027	4.272751861	0.000198924	0.004330504	0.113431218	cg23075928	SPOP	Exon	speckle type BTB/POZ protein	8405	SPOP	fiveUTR	SPOP	fiveUTR
cg15573598	-0.109676693	0.690546961	-4.27204091	0.000199309	0.004331504	0.111542014	cg15573598	SLC38A6	Intron	solute carrier family 38 member 6	145389	LOC106974557	Intergenic_upstream	SLC38A6	Intergenic_downstream
cg11405955	-0.105236298	0.408410583	-4.271450976	0.000199628	0.004333435	0.109974437	cg11405955	TEX41	Intron	testis expressed 41	401014	LOC113598333	Intergenic_upstream	ZEB2	Intergenic_upstream
cg23576695	-0.138774397	0.49085887	-4.271460507	0.000199623	0.004333435	0.109999762	cg23576695	CHN1	Exon	chimerin 1	1123	CHN1	Intron	CHN1	Intron
cg04539724	-0.13232231	0.741940691	-4.270559902	0.000200112	0.00433892	0.107606751	cg04539724	ATF7	Exon	activating transcription factor 7	11016	ATF7	fiveUTR	TARBP2	Exon
cg12961259	-0.12475921	0.761908258	-4.270612823	0.000200083	0.00433892	0.107747366	cg12961259	MEF2C-AS1	Intron	MEF2C antisense RNA 1	101929423	LOC106968734	Intron	MEF2C	Intron
cg11787160	0.15998635	0.326413117	4.269265799	0.000200817	0.004346669	0.104168355	cg11787160	DTX1	Exon	deltex E3 ubiquitin ligase 1	1840	DTX1	Exon	DTX1	Exon
cg21738601	-0.043326718	0.862753416	-4.269291942	0.000200802	0.004346669	0.104237813	cg21738601	SLC25A21	Intron	solute carrier family 25 member 21	89874	SLC25A21	Intron	SLC25A21	Intron
cg26352306	-0.126922366	0.650525071	-4.269548072	0.000200663	0.004346669	0.104918328	cg26352306	ZBTB20	Intron	zinc finger and BTB domain containing 20	26137	ZBTB20	Intron	ZBTB20	Intergenic_upstream
cg15923785	0.152766519	0.554393524	4.267190891	0.000201952	0.004366201	0.09865583	cg15923785	MBNL1	Exon	muscleblind like splicing regulator 1	4154	MBNL1	Exon	MBNL1	Exon
cg16271487	-0.100033264	0.635739142	-4.267314698	0.000201884	0.004366201	0.098984738	cg16271487	ZEB2	fiveUTR	zinc finger E-box binding homeobox 2	9839	ZEB2	Intron	ZEB2	Intron
cg00301020	-0.134175672	0.64090682	-4.265734825	0.000202752	0.00437092	0.094787749	cg00301020	RASEF	Intergenic_downstream	RAS and EF-hand domain containing	158158	RASEF	Intergenic_downstream	RASEF	Intergenic_downstream
cg01038105	-0.095799558	0.855572576	-4.265813591	0.000202708	0.00437092	0.094996986	cg01038105	TMX2-CTNND1	fiveUTR	TMX2-CTNND1 readthrough (NMD candidate)	100528016	CTNND1	fiveUTR	CTNND1	Exon
cg02122439	-0.098549461	0.780712329	-4.266007201	0.000202602	0.00437092	0.095511302	cg02122439	ZNF185	Intergenic_upstream	zinc finger protein 185 with LIM domain	7739	ZNF185	Intron	ZNF185	Promoter
cg18045437	-0.12451915	0.629885714	-4.266479308	0.000202342	0.00437092	0.096765455	cg18045437	LOC101928441	Intron			SOX5	Intergenic_downstream	ETNK1	Intergenic_downstream
cg27403476	-0.067404828	0.631829536	-4.266223059	0.000202483	0.00437092	0.096084725	cg27403476	SYT7	Intron	synaptotagmin 7	9066	SYT7	Intron	SYT7	Intron
cg26038591	-0.117209314	0.441922287	-4.265470443	0.000202897	0.00437155	0.094085439	cg26038591	NR2F1-AS1	Intergenic_downstream	NR2F1 antisense RNA 1	441094	LOC113593463	Intergenic_upstream	NR2F1	Intergenic_upstream
cg17172351	-0.055675465	0.724055733	-4.261267261	0.000205227	0.004419199	0.082921246	cg17172351	SATB1-AS1	Intron	SATB1 antisense RNA 1	101927777	LOC106981801	Intergenic_downstream	SATB1	Intergenic_upstream
cg22835627	-0.230884375	0.530436878	-4.259085426	0.000206446	0.004442911	0.077126916	cg22835627	TBX3	Exon	T-box transcription factor 3	6926	LOC113595198	Intergenic_upstream	TBX3	Intron
cg06060368	-0.080981665	0.450047876	-4.258341353	0.000206864	0.004446799	0.075151012	cg06060368	MSRA	fiveUTR	methionine sulfoxide reductase A	4482	MSRA	Promoter	MSRA	fiveUTR
cg12446093	-0.11617932	0.562106105	-4.258519544	0.000206764	0.004446799	0.075624196	cg12446093	VPS13D	Intron	vacuolar protein sorting 13 homolog D	55187	VPS13D	Intron	VPS13D	Intron
cg20292384	-0.134065341	0.525140847	-4.257351108	0.000207421	0.004456221	0.072521506	cg20292384	IRX3	Intergenic_upstream	iroquois homeobox 3	79191	IRX3	Intergenic_upstream	IRX3	Intergenic_upstream
cg12936357	-0.037305991	0.913020367	-4.256871255	0.000207691	0.004456931	0.071247343	cg12936357	XPO7	Exon	exportin 7	23039	XPO7	Intron	XPO7	Intron
cg23629098	-0.102619104	0.319453546	-4.256990819	0.000207624	0.004456931	0.071564822	cg23629098	TIAF1	Intergenic_downstream			TIAF1	Intergenic_downstream	PIPOX	Intergenic_downstream
cg09294904	-0.074847828	0.698536495	-4.256220674	0.000208058	0.004460487	0.069519894	cg09294904	ALOX15P1	Intron	arachidonate 15-lipoxygenase pseudogene 1	100652883	LOC106980128	Intergenic_downstream	KIAA0753	Exon
cg19445230	-0.072326403	0.573918342	-4.256156844	0.000208094	0.004460487	0.069350415	cg19445230	GAL3ST4	fiveUTR	galactose-3-O-sulfotransferase 4	79690	GAL3ST4	fiveUTR	GAL3ST4	fiveUTR
cg06324764	-0.080303134	0.830949408	-4.255929927	0.000208223	0.004460689	0.068747909	cg06324764	LRMDA	Intron	leucine rich melanocyte differentiation associated	83938	LRMDA	Intron	LRMDA	Intron
cg04202135	0.068604429	0.153160889	4.255163562	0.000208656	0.004466425	0.066713125	cg04202135	LOC101927314	Intron	uncharacterized LOC101927314	101927314	LOC113598757	Intron	MMS22L	Intron
cg11027534	-0.102571162	0.700376249	-4.255036658	0.000208728	0.004466425	0.066376188	cg11027534	DENND1A	Intron	DENN domain containing 1A	57706	DENND1A	Intron	DENND1A	Intron
cg01987702	-0.024193043	0.480108301	-4.254162017	0.000209224	0.004470408	0.06405403	cg01987702	TET3	Intron	tet methylcytosine dioxygenase 3	200424
cg15264989	-0.044792132	0.887171704	-4.254090081	0.000209265	0.004470408	0.063863045	cg15264989	MED1	threeUTR	mediator complex subunit 1	5469
cg20323182	0.212741279	0.51543864	4.254079259	0.000209271	0.004470408	0.063834315	cg20323182	ARID1A	threeUTR	AT-rich interaction domain 1A	8289	ARID1A	threeUTR	PIGV	Promoter
cg14682166	-0.061128866	0.798112769	-4.253372854	0.000209673	0.004476443	0.061958899	cg14682166	GTPBP2	Exon	GTP binding protein 2	54676	GTPBP2	Exon	GTPBP2	Exon
cg01938658	-0.118108705	0.642087844	-4.250154081	0.000211513	0.004506803	0.053414298	cg01938658	TMCO5A	Intergenic_upstream	transmembrane and coiled-coil domains 5A	145942	LOC106985816	Intergenic_upstream	TMCO5A	Intergenic_upstream
cg07982297	-0.107559668	0.605606975	-4.250343366	0.000211405	0.004506803	0.05391674	cg07982297	MIR4432HG	Intergenic_downstream	MIR4432 host gene	106660609	LOC113603240	Intergenic_downstream	BCL11A	Intergenic_downstream
cg13135784	-0.149582513	0.424431782	-4.250046139	0.000211575	0.004506803	0.053127778	cg13135784	LINC01829	Intergenic_upstream	long intergenic non-protein coding RNA 1829	644838	LOC113603311	Intergenic_downstream	ETAA1	Intergenic_downstream
cg17429628	-0.148418172	0.733739728	-4.250193739	0.00021149	0.004506803	0.053519567	cg17429628	CHD7	Intron	chromodomain helicase DNA binding protein 7	55636	CHD7	Intron	CHD7	Intron
cg11975481	-0.138805429	0.460486362	-4.247074629	0.000213289	0.004540726	0.04524082	cg11975481	LINC01605	Intergenic_downstream	long intergenic non-protein coding RNA 1605	100507420	LOC113601255	Intergenic_downstream	ZNF703	Intergenic_upstream
cg02705280	-0.124617203	0.786148661	-4.246219704	0.000213784	0.004548696	0.042971902	cg02705280	CADM1	Intergenic_upstream	cell adhesion molecule 1	23705	CADM1	Intergenic_upstream
cg07281987	-0.111965887	0.870428797	-4.245649532	0.000214115	0.004550584	0.041458755	cg07281987	IL20RB	Intergenic_downstream	interleukin 20 receptor subunit beta	53833	LOC113600060	Intergenic_upstream	IL20RB	Intron
cg17884754	-0.176559918	0.447018178	-4.245713152	0.000214078	0.004550584	0.041627589	cg17884754	TAFA5	Intergenic_upstream	TAFA chemokine like family member 5	25817	LOC113602859	Intergenic_downstream	TAFA5	Intergenic_upstream
cg03543715	-0.096850186	0.384727645	-4.245366366	0.00021428	0.004551507	0.040707291	cg03543715	TFEC	Intron	transcription factor EC	22797	TFEC	Intergenic_upstream	TFEC	Intron
cg16499073	-0.129311926	0.821984176	-4.244785063	0.000214618	0.004556117	0.039164668	cg16499073	CFDP1	Exon	craniofacial development protein 1	10428	TMEM170A	Exon	CFDP1	Exon
cg21264345	-0.11766424	0.727370315	-4.243821441	0.00021518	0.00456319	0.036607574	cg21264345	LINC01162	Intergenic_downstream	long intergenic non-protein coding RNA 1162	104355138	LOC113604053	Intergenic_upstream	SP8	Intergenic_upstream
cg21692755	-0.116922253	0.629919971	-4.24379712	0.000215194	0.00456319	0.036543036	cg21692755	ASB18	Intron	ankyrin repeat and SOCS box containing 18	401036
cg11779147	-0.158352822	0.69090182	-4.242581062	0.000215906	0.004573111	0.033316252	cg11779147	CDCA2	Intergenic_downstream	cell division cycle associated 2	157313	LOC113604715	Intergenic_downstream	CDCA2	Intergenic_downstream
cg24233227	-0.062014406	0.178925593	-4.242706439	0.000215832	0.004573111	0.033648926	cg24233227	FAM222A	Intergenic_upstream	family with sequence similarity 222 member A	84915	LOC113595148	Intron	FAM222A	Intergenic_upstream
cg03233918	-0.121203763	0.386922704	-4.241576346	0.000216495	0.004577851	0.030650406	cg03233918	LOC101928978	Intron			LOC113598292	Intergenic_downstream	NKX6-1	Intergenic_downstream
cg09967003	-0.052846436	0.170184939	-4.241684053	0.000216432	0.004577851	0.03093618	cg09967003	FGF18	Intron	fibroblast growth factor 18	8817	FGF18	Intron	FGF18	Intron
cg24934277	-0.056118337	0.801455134	-4.241775059	0.000216379	0.004577851	0.031177646	cg24934277	DAG1	threeUTR	dystroglycan 1	1605	BSN	Intergenic_upstream	BSN	Intergenic_upstream
cg00865099	-0.128389176	0.648474533	-4.239739475	0.000217577	0.004585356	0.025776923	cg00865099	HNF4G	Intergenic_downstream	hepatocyte nuclear factor 4 gamma	3174	HNF4G	Intergenic_downstream	HNF4G	Intergenic_downstream
cg15256758	-0.059927669	0.462488108	-4.23981872	0.00021753	0.004585356	0.025987163	cg15256758	THSD4	Exon	thrombospondin type 1 domain containing 4	79875	THSD4	Exon	THSD4	Exon
cg17046667	-0.117149324	0.651480994	-4.239729865	0.000217583	0.004585356	0.025751428	cg17046667	GDF5OS	Exon			GDF5	Exon	GDF5	Exon
cg20665157.2	-0.10344708	0.745157916	-4.239915643	0.000217473	0.004585356	0.026244301	cg20665157.2	CADPS2	Intron	calcium dependent secretion activator 2	93664	CADPS2	Intron	CADPS2	Intron
cg21166964	-0.120026637	0.366864475	-4.240172378	0.000217322	0.004585356	0.026925436	cg21166964	LOC340090	Intron	uncharacterized LOC340090	340090	LOC106974813	Intron	TMEM174	Intergenic_downstream
cg24533228	-0.077318431	0.582623393	-4.240668565	0.000217029	0.004585356	0.028241875	cg24533228	PLPPR1	Exon	phospholipid phosphatase related 1	54886	PLPPR1	fiveUTR	PLPPR1	Exon
cg11251215	-0.095327451	0.554568907	-4.23873487	0.000218171	0.004595175	0.023111752	cg11251215	RNF220	Intron	ring finger protein 220	55182	RNF220	Intron	RNF220	Intron
cg18701907	-0.175274954	0.686772891	-4.237959535	0.000218631	0.004601209	0.021054917	cg18701907	MIR99AHG	Exon	mir-99a-let-7c cluster host gene	388815	LOC113604780	Intergenic_upstream	USP25	Exon
cg23638400	-0.037080241	0.91711394	-4.237838056	0.000218703	0.004601209	0.02073266	cg23638400	ARHGAP15	Intron	Rho GTPase activating protein 15	55843	ARHGAP15	Intron	ARHGAP15	Intron
cg17040833	-0.08502903	0.837360391	-4.236869987	0.000219278	0.004610728	0.018164662	cg17040833	PPP4R3A	threeUTR	protein phosphatase 4 regulatory subunit 3A	55671	PPP4R3A	Intron	PPP4R3A	Intron
cg20417391	-0.115903451	0.769557628	-4.236109405	0.000219731	0.004617668	0.016147152	cg20417391	ZFHX3	Intron	zinc finger homeobox 3	463	LOC113604432	Intergenic_downstream	ZFHX3	Promoter
cg11038702	-0.035832645	0.902911277	-4.235388255	0.000220161	0.00462154	0.014234312	cg11038702	GPR137C	Exon	G protein-coupled receptor 137C	283554	GPR137C	Exon	GPR137C	Exon
cg22661680	0.109101102	0.694112982	4.235450955	0.000220124	0.00462154	0.014400618	cg22661680	LINC01505	Intron	long intergenic non-protein coding RNA 1505	100996590	LOC113592825	Intron	ZNF462	Intron
cg17172158	-0.114364813	0.650403601	-4.234151759	0.000220901	0.00463448	0.010954684	cg17172158	LMO3	Intergenic_upstream	LIM domain only 3	55885	LOC113592943	Intron	LMO3	Intron
cg06443336	-0.09130212	0.656838754	-4.23393426	0.000221031	0.004634626	0.01037782	cg06443336	LINC01029	Intergenic_downstream	long intergenic non-protein coding RNA 1029	101927715	LOC113602396	Intergenic_downstream	GALR1	Intergenic_downstream
cg20941225	-0.081666536	0.478856725	-4.233407157	0.000221348	0.004638669	0.008979835	cg20941225	TET3	Intron	tet methylcytosine dioxygenase 3	200424	TET3	Intron	TET3	Intron
cg27432588	-0.070124918	0.679949761	-4.23318138	0.000221483	0.004638922	0.008381038	cg27432588	CCDC92B	Exon	coiled-coil domain containing 92B	101928991	CCDC92B	Exon
cg22373137	-0.163112216	0.55057932	-4.2322268	0.000222058	0.00464577	0.005849418	cg22373137	PTPA	Intron	protein phosphatase 2 phosphatase activator	5524	LOC113592882	Intron	PTPA	Intron
cg25880748	-0.175431384	0.513313546	-4.232272004	0.000222031	0.00464577	0.005969299	cg25880748	LOC105369980	Intergenic_upstream			CUX2	Intergenic_upstream	MYL2	Intergenic_upstream
cg04147618	-0.07688432	0.433910007	-4.231902137	0.000222253	0.004647274	0.004988414	cg04147618	NTRK3	Intergenic_upstream	neurotrophic receptor tyrosine kinase 3	4916	NTRK3	Intergenic_upstream	NTRK3	Intergenic_upstream
cg16146904	-0.178526416	0.566601066	-4.231426146	0.000222541	0.00465069	0.003726116	cg16146904	ANKRD28	Exon	ankyrin repeat domain 28	23243	ANKRD28	fiveUTR	ANKRD28	Intron
cg13923342	-0.151077701	0.505513948	-4.229987676	0.000223411	0.004666277	-8.84E-05	cg13923342	MIR4432HG	Intergenic_downstream	MIR4432 host gene	106660609	LOC113603240	Intergenic_downstream	BCL11A	Intergenic_downstream
cg22811808	0.121916667	0.781857993	4.229558448	0.000223671	0.004669117	-0.001226606	cg22811808	WDR7	Intron	WD repeat domain 7	23335	WDR7	Intron	WDR7	Intron
cg01097137	-0.085029032	0.868834936	-4.22927976	0.00022384	0.004670052	-0.001965585	cg01097137	MBNL1	Intron	muscleblind like splicing regulator 1	4154	MBNL1	Intron	MBNL1	Intron
cg08613138	-0.120884137	0.374639402	-4.228875001	0.000224086	0.004672587	-0.003038839	cg08613138	DLG2	fiveUTR	discs large MAGUK scaffold protein 2	1740	DLG2	fiveUTR	DLG2	Intron
cg27334722	-0.028008801	0.909028866	-4.228432886	0.000224355	0.004675598	-0.004211121	cg27334722	CCNT2	threeUTR	cyclin T2	905	CCNT2	threeUTR	CCNT2	Exon
cg07679131	-0.166728615	0.606290477	-4.227488965	0.00022493	0.004684985	-0.006713867	cg07679131	BCAS3	Intron	BCAS3 microtubule associated cell migration factor	54828	BCAS3	Intron	BCAS3	Intron
cg27007550	-0.112277341	0.369220603	-4.226450313	0.000225565	0.004695598	-0.009467647	cg27007550	DIRC3	Intron	disrupted in renal carcinoma 3	729582	LOC113595242	Promoter	TNS1	Intergenic_downstream
cg16171182	-0.154604608	0.507131142	-4.226170943	0.000225736	0.004696081	-0.010208317	cg16171182	FOXP2	Intron	forkhead box P2	93986	FOXP2	Intron	FOXP2	Intron
cg23612720	-0.134477545	0.554588629	-4.22593575	0.00022588	0.004696081	-0.010831857	cg23612720	SNORA25B	Intergenic_downstream	small nucleolar RNA, H/ACA box 25B	109623459	LOC106970642	Intergenic_upstream	TFEC	Intergenic_downstream
cg24472499	0.117405005	0.542302499	4.225799809	0.000225963	0.004696081	-0.011192256	cg24472499	ROBO2	Intron	roundabout guidance receptor 2	6092	ROBO2	Intron	ROBO2	Intron
cg09690399	-0.151627482	0.572314965	-4.223424081	0.000227424	0.004723265	-0.01749027	cg09690399	DNM3OS	Exon	DNM3 opposite strand/antisense RNA	100628315	DNM3	Exon	DNM3	Exon
cg14533258	-0.073024605	0.739800928	-4.223263906	0.000227523	0.004723265	-0.017914862	cg14533258	HKDC1	Exon	hexokinase domain containing 1	80201	HKDC1	Exon	HKDC1	Exon
cg17655541	-0.151476544	0.618329696	-4.222309159	0.000228113	0.004732895	-0.020445642	cg17655541	MTRNR2L9	Intergenic_upstream	MT-RNR2 like 9 (pseudogene)	100463487	LOC113598818	Intergenic_downstream	KHDRBS2	Intergenic_downstream
cg17201390	-0.092050064	0.724539713	-4.221610828	0.000228545	0.004739248	-0.022296654	cg17201390	PABPC1P2	Intergenic_upstream	poly(A) binding protein cytoplasmic 1 pseudogene 2	728773	LOC106966944	Intergenic_upstream	ZEB2	Intergenic_upstream
cg20167424	-0.141224875	0.641754714	-4.2210377	0.000228901	0.004744001	-0.023815748	cg20167424	SRF	Exon	serum response factor	6722	SRF	Exon	SRF	Exon
cg01786169	-0.167451901	0.688356005	-4.218896684	0.000230233	0.004768993	-0.029490186	cg01786169	AUTS2	Intron	activator of transcription and developmental regulator AUTS2	26053	AUTS2	Intron	AUTS2	Intron
cg12336777	-0.125255049	0.488387385	-4.217731768	0.000230962	0.004781445	-0.032577358	cg12336777	ZEB2	Intron	zinc finger E-box binding homeobox 2	9839	LOC113598238	Intron	ZEB2	Intron
cg09668387	-0.119419607	0.683598287	-4.217380368	0.000231182	0.004783366	-0.033508573	cg09668387	RNF220	Intron	ring finger protein 220	55182	RNF220	Intron	RNF220	Intron
cg06070696	-0.11755595	0.35623338	-4.215732913	0.000232217	0.004802136	-0.037874132	cg06070696	LOC101928131	Intron	uncharacterized LOC101928131	101928131	LOC113601224	Intergenic_downstream	TLL1	Intergenic_upstream
cg01206394	-0.169780437	0.505485176	-4.215295191	0.000232493	0.004805193	-0.039033981	cg01206394	LINC01994	Intergenic_downstream	long intergenic non-protein coding RNA 1994	401103	LOC106967364	Intergenic_upstream	ATP11B	Intergenic_upstream
cg15674081	-0.085220019	0.874299744	-4.214917474	0.000232731	0.004807471	-0.040034811	cg15674081	LRMDA	Intron	leucine rich melanocyte differentiation associated	83938	LRMDA	Intron	LRMDA	Intron
cg13652008.1	-0.148702724	0.691806258	-4.212645831	0.000234169	0.004834513	-0.046053525	cg13652008.1	LTBP1	Intron	latent transforming growth factor beta binding protein 1	4052	LTBP1	Intron	LTBP1	Intron
cg24831901	-0.072585636	0.28008519	-4.211732309	0.00023475	0.004843838	-0.048473701	cg24831901	PRKCE	Exon	protein kinase C epsilon	5581	PRKCE	Exon	PRKCE	fiveUTR
cg14891628	-0.048837017	0.89456867	-4.208876044	0.000236574	0.00487881	-0.056039998	cg14891628	GRM1	Exon	glutamate metabotropic receptor 1	2911	GRM1	Exon	GRM1	Exon
cg27244652	-0.122456843	0.722547332	-4.208378944	0.000236893	0.004882708	-0.057356711	cg27244652	LINC02168	Exon	long intergenic non-protein coding RNA 2168	105371252	CYLD	Intergenic_downstream	CYLD	Intergenic_downstream
cg03821480	-0.189210658	0.718314242	-4.20788225	0.000237213	0.004886605	-0.058672312	cg03821480	TLE3	Intergenic_downstream	TLE family member 3, transcriptional corepressor	7090	LOC113601870	Intergenic_downstream	TLE3	Intergenic_downstream
cg25918248	-0.15524775	0.539959984	-4.206534193	0.000238081	0.004901805	-0.062242761	cg25918248	MIR497HG	Exon	mir-497-195 cluster host gene	100506755	CUNH17orf49	Exon	RNASEK	threeUTR
cg24996622	-0.108917836	0.409085798	-4.206292822	0.000238237	0.004902325	-0.062882028	cg24996622	TBC1D5	Intron	TBC1 domain family member 5	9779	LOC106971597	Intergenic_upstream	TBC1D5	Intergenic_upstream
cg07833128	-0.137614056	0.498023699	-4.204204115	0.000239589	0.004927459	-0.068413584	cg07833128	TSHZ3	Intron	teashirt zinc finger homeobox 3	57616	TSHZ3	Intron	TSHZ3	Intron
cg18459937	0.220171077	0.46568351	4.203587638	0.00023999	0.004932997	-0.070046094	cg18459937	TCF7L2	Intron	transcription factor 7 like 2	6934	TCF7L2	Intron	TCF7L2	Intron
cg00133237	-0.133688325	0.664852392	-4.20222684	0.000240877	0.004948516	-0.073649474	cg00133237	EIF1B	Exon	eukaryotic translation initiation factor 1B	10289	EIF1B	Exon	EIF1B	Exon
cg22770992	-0.159306939	0.677780119	-4.201483072	0.000241363	0.00495579	-0.075618854	cg22770992	MSI2	Intron	musashi RNA binding protein 2	124540	LOC113592646	Exon	AKAP1	Intron
cg03673311	-0.202183647	0.574165624	-4.200980285	0.000241692	0.004959836	-0.07695011	cg03673311	MIR99AHG	Exon	mir-99a-let-7c cluster host gene	388815	LOC113604780	Intergenic_upstream	USP25	Exon
cg08831341	-0.101572681	0.616101903	-4.200433964	0.00024205	0.004964472	-0.078396594	cg08831341	TCF4	Intron	transcription factor 4	6925	TCF4	Intron	TCF4	Intron
cg06795397	-0.09770522	0.62356976	-4.199408382	0.000242724	0.004974371	-0.081111896	cg06795397	GLS2	threeUTR	glutaminase 2	27165	GLS2	Exon	GLS2	Exon
cg07683485	-0.084337424	0.847220136	-4.199296045	0.000242798	0.004974371	-0.081409307	cg07683485	THEG5	Intron			LOC113595349	Intergenic_downstream	TSHZ3	Intergenic_upstream
cg20876490	-0.155829011	0.484816862	-4.198897885	0.00024306	0.004977026	-0.082463418	cg20876490	TMCO5A	Intergenic_upstream	transmembrane and coiled-coil domains 5A	145942	LOC106985816	Promoter	TMCO5A	Intergenic_upstream
cg06678170	0.039084562	0.102814403	4.198220487	0.000243506	0.004983454	-0.084256749	cg06678170	EBF3	Intron	EBF transcription factor 3	253738	EBF3	Intron	EBF3	Intron
cg01657761	-0.107715217	0.796760941	-4.197875938	0.000243734	0.004984851	-0.085168875	cg01657761	LINC01197	Intron			LOC113601931	Intergenic_downstream	NR2F2	Intergenic_upstream
cg07584102	-0.1164578	0.759013051	-4.197715069	0.00024384	0.004984851	-0.085594741	cg07584102	MTDH	Exon	metadherin	92140	MTDH	Exon	MTDH	Exon
cg00284078	-0.110268277	0.804886004	-4.197294634	0.000244118	0.004986665	-0.08670773	cg00284078	TEX41	Intron	testis expressed 41	401014	LOC113598333	Intergenic_upstream	ZEB2	Intergenic_upstream
cg01088131	-0.135291083	0.389423755	-4.197179177	0.000244194	0.004986665	-0.087013365	cg01088131	LINC00237	Exon	long intergenic non-protein coding RNA 237	105372556	LOC113602453	Intergenic_downstream	KIZ	Intergenic_upstream
cg17025698	-0.147690089	0.538220762	-4.196902933	0.000244377	0.004987687	-0.087744631	cg17025698	PHF12	threeUTR	PHD finger protein 12	57649	PHF12	Exon	PHF12	Exon
cg15911330	-0.067526764	0.936422887	-4.194477774	0.000245988	0.00501595	-0.094163969	cg15911330	RBM14-RBM4	threeUTR	RBM14-RBM4 readthrough	100526737	LOC106971194	Exon	RBM4	Exon
cg18536735	-0.120432486	0.832311732	-4.19441669	0.000246029	0.00501595	-0.094325647	cg18536735	MECOM	Intron	MDS1 and EVI1 complex locus	2122	MECOM	Intron	MECOM	Intron
cg05966186	-0.139032561	0.319805076	-4.192390133	0.000247384	0.00504083	-0.099689243	cg05966186	LOC101927450	Intergenic_upstream	uncharacterized LOC101927450	101927450	LOC106975320	Intergenic_upstream	TLE4	Intron
cg07700991	-0.155885872	0.850857639	-4.191705723	0.000247843	0.005041979	-0.101500508	cg07700991	MACF1	threeUTR	microtubule actin crosslinking factor 1	23499	MACF1	threeUTR	MACF1	threeUTR
cg10820794	-0.156918595	0.570911763	-4.191856984	0.000247741	0.005041979	-0.101100207	cg10820794	LMAN1	Intron	lectin, mannose binding 1	3998	LMAN1	Promoter	LMAN1	Promoter
cg20252363	-0.084017754	0.6255085	-4.191941052	0.000247685	0.005041979	-0.100877726	cg20252363	SLF2	Intergenic_upstream	SMC5-SMC6 complex localization factor 2	55719	SLF2	Intergenic_upstream	SLF2	Intergenic_upstream
cg00453591	-0.163487264	0.597262832	-4.191427813	0.00024803	0.005042104	-0.102235967	cg00453591	DNM3OS	Exon	DNM3 opposite strand/antisense RNA	100628315	DNM3	Exon	DNM3	Exon
cg05299431	-0.145986379	0.501464867	-4.191296903	0.000248118	0.005042104	-0.102582403	cg05299431	LINC01270	Promoter	long intergenic non-protein coding RNA 1270	284751	LOC106980399	Intron	CEBPB	Intergenic_downstream
cg21330751	-0.050597036	0.809817253	-4.189400051	0.000249396	0.00506534	-0.107601893	cg21330751	MAP2K5	Intron	mitogen-activated protein kinase kinase 5	5607	MAP2K5	Intron	MAP2K5	Intron
cg07830314	-0.063230033	0.592139204	-4.187746483	0.000250516	0.00508533	-0.111977183	cg07830314	VRK2	Intergenic_upstream	VRK serine/threonine kinase 2	7444	LOC113603302	Intron	VRK2	Intron
cg11451154	-0.145070084	0.780599975	-4.186549592	0.000251329	0.005099088	-0.115143876	cg11451154	LINC01748	Intron	long intergenic non-protein coding RNA 1748	105378763	LOC113599093	Intron	NFIA	Intergenic_upstream
cg07670524	0.108395636	0.39988096	4.185249121	0.000252216	0.005114319	-0.118584387	cg07670524	NCOA2	Intron	nuclear receptor coactivator 2	10499			NCOA2	Intron
cg17340094	-0.13065231	0.633363733	-4.184825149	0.000252506	0.005117432	-0.119705992	cg17340094	LINC00867	Intergenic_downstream	long intergenic non-protein coding RNA 867	100506126	FAM204A	Intergenic_upstream	FAM204A	Intergenic_upstream
cg23111024	-0.123783003	0.647225334	-4.18391142	0.000253131	0.005124582	-0.122123142	cg23111024	MDGA1	Intergenic_downstream	MAM domain containing glycosylphosphatidylinositol anchor 1	266727	MDGA1	Intergenic_downstream	MDGA1	Intergenic_downstream
cg25260782	-0.099592898	0.500173129	-4.184052633	0.000253035	0.005124582	-0.12174959	cg25260782	CCDC171	Intron	coiled-coil domain containing 171	203238	CCDC171	Intron	CCDC171	Intron
cg18408272	-0.099637892	0.48939679	-4.181446766	0.000254827	0.005156125	-0.128642468	cg18408272	ELP4	threeUTR	elongator acetyltransferase complex subunit 4	26610	ELP4	Intron	ELP4	Intron
cg05857710	-0.026641261	0.853281436	-4.180360911	0.000255577	0.005168525	-0.131514419	cg05857710	MECOM	Intron	MDS1 and EVI1 complex locus	2122	MECOM	Intron	MECOM	Intron
cg03002042	-0.148785724	0.504849853	-4.180159997	0.000255716	0.005168555	-0.132045792	cg03002042	LINC01122	Intron	long intergenic non-protein coding RNA 1122	400955	LOC106976764	Intron	FANCL	Intergenic_upstream
cg09252678	-0.066905022	0.79600444	-4.177992304	0.000257222	0.005193981	-0.137778496	cg09252678	GRM7	Exon	glutamate metabotropic receptor 7	2917	GRM7	Exon	GRM7	Exon
cg12863556	-0.104764367	0.835213913	-4.177950604	0.000257251	0.005193981	-0.137888771	cg12863556	LINC01364	Intron	long intergenic non-protein coding RNA 1364	100505768	LMO4	Intron	LMO4	Intergenic_downstream
cg01793506	-0.120586825	0.679082372	-4.176135148	0.000258519	0.005216773	-0.142689415	cg01793506	KCNH7	Intergenic_upstream	potassium voltage-gated channel subfamily H member 7	90134	LOC106984849	Intergenic_downstream	KCNH7	Intergenic_upstream
cg10887670	0.118030636	0.408672133	4.175722842	0.000258808	0.005216993	-0.143779618	cg10887670	PIK3R1	fiveUTR	phosphoinositide-3-kinase regulatory subunit 1	5295	PIK3R1	fiveUTR	PIK3R1	fiveUTR
cg20474425	0.095791508	0.695752181	4.175782917	0.000258765	0.005216993	-0.143620772	cg20474425	LOC102724050	Promoter			LOC113593091	Promoter	GPR84	Intergenic_downstream
cg05099385	-0.1117114	0.356132436	-4.175235442	0.000259149	0.005218281	-0.145068348	cg05099385	LOC101927358	Intergenic_upstream	uncharacterized LOC101927358	101927358	LOC113594200	Intergenic_upstream	RORB	Intergenic_upstream
cg23842237	-0.097992778	0.807193088	-4.175333967	0.00025908	0.005218281	-0.144807841	cg23842237	RNF220	Intron	ring finger protein 220	55182	LOC113599388	Exon	RNF220	Intron
cg15322352	-0.101245857	0.51847269	-4.174742706	0.000259495	0.005222128	-0.146371152	cg15322352	NCR2	Intergenic_downstream	natural cytotoxicity triggering receptor 2	9436	LOC106984666	Intergenic_upstream	NCR2	Intergenic_downstream
cg23423329	-0.060311864	0.901645818	-4.174567413	0.000259618	0.005222128	-0.146834622	cg23423329	FLOT1	Exon	flotillin 1	10211	FLOT1	Exon	FLOT1	Exon
cg19741372	-0.083271042	0.401767271	-4.173514576	0.00026036	0.005234232	-0.149618203	cg19741372	CELF4	Intron	CUGBP Elav-like family member 4	56853	CELF4	Intron	CELF4	Intron
cg22010676	-0.080759132	0.849263771	-4.17306721	0.000260675	0.005234971	-0.150800939	cg22010676	PUM1	threeUTR	pumilio RNA binding family member 1	9698	PUM1	Exon	PUM1	Exon
cg22903204	-0.084863433	0.815627506	-4.173078465	0.000260667	0.005234971	-0.150771183	cg22903204	CASZ1	Intron	castor zinc finger 1	54897	CASZ1	Intron	CASZ1	Intron
cg12642535	-0.159837192	0.725983279	-4.172049746	0.000261394	0.005246606	-0.153490778	cg12642535	R3HDM1	Exon	R3H domain containing 1	23518	R3HDM1	Intron	R3HDM1	Exon
cg17146698	0.109070404	0.394289422	4.171071776	0.000262087	0.005257706	-0.156076067	cg17146698	HOXB6	Intron	homeobox B6	3216	HOXB3	Intron	HOXB5	Intergenic_downstream
cg19150874	-0.130009545	0.535164042	-4.170040638	0.00026282	0.005269588	-0.158801756	cg19150874	LINC02140	Exon	long intergenic non-protein coding RNA 2140	100996345	IRX3	Intergenic_upstream	IRX3	Intergenic_upstream
cg16948502	-0.114326802	0.524439752	-4.169332249	0.000263324	0.005276886	-0.16067421	cg16948502	LINC01101	Intergenic_upstream	long intergenic non-protein coding RNA 1101	84931	LOC113598270	Intergenic_upstream	INHBB	Intergenic_downstream
cg19617977	-0.065818835	0.784754294	-4.169040805	0.000263532	0.005278234	-0.161444547	cg19617977	TRPC7	Exon	transient receptor potential cation channel subfamily C member 7	57113	TRPC7	Exon	TRPC7	Exon
cg27387390	-0.127260729	0.547104634	-4.168201611	0.000264132	0.005287419	-0.16366262	cg27387390	ESRRB	Intron	estrogen related receptor beta	2103	ESRRB	Intron	ESRRB	Intron
cg15967125	-0.028927469	0.877608578	-4.167595274	0.000264565	0.005293283	-0.165265165	cg15967125	DNAH8	Exon	dynein axonemal heavy chain 8	1769	DNAH8	Exon	DNAH8	Exon
cg07340207	-0.072292419	0.867035872	-4.167162118	0.000264876	0.005296671	-0.166409961	cg07340207	ARHGAP15	threeUTR	Rho GTPase activating protein 15	55843	ARHGAP15	Exon	ARHGAP15	Exon
cg08410222	-0.113753534	0.708995167	-4.165871196	0.000265803	0.005309295	-0.169821597	cg08410222	HDAC9	Intron	histone deacetylase 9	9734	HDAC9	Exon	HDAC9	Exon
cg19098934	-0.068373372	0.830431044	-4.165692958	0.000265931	0.005309295	-0.170292624	cg19098934	BACH2	Intron	BTB domain and CNC homolog 2	60468	BACH2	Intron	BACH2	Intron
cg22842120	-0.188571494	0.527029516	-4.165838139	0.000265827	0.005309295	-0.169908957	cg22842120	IQSEC1	Intron	IQ motif and Sec7 domain ArfGEF 1	9922	LOC113594659	Intron	NUP210	Intergenic_downstream
cg12687767	-0.088048697	0.537613888	-4.165306023	0.00026621	0.005312035	-0.171315155	cg12687767	RIN2	Exon	Ras and Rab interactor 2	54453	RIN2	Intron	RIN2	Exon
cg25269710	-0.126753657	0.484813276	-4.164014653	0.000267142	0.005327803	-0.174727628	cg25269710	EBF2	Intron	EBF transcription factor 2	64641	EBF2	Intron	EBF2	Intron
cg01603001	0.063078398	0.219427433	4.161356334	0.000269071	0.005357737	-0.181751521	cg01603001	NFIX	threeUTR	nuclear factor I X	4784	LOC113596598	Promoter	TRMT1	Intergenic_downstream
cg17008497	-0.065204652	0.774468537	-4.161580907	0.000268908	0.005357737	-0.181158188	cg17008497	RAPGEF4	Exon	Rap guanine nucleotide exchange factor 4	11069	RAPGEF4	Exon	RAPGEF4	Exon
cg24676204	0.07521902	0.628099897	4.161462598	0.000268994	0.005357737	-0.181470768	cg24676204	GIT1	threeUTR	GIT ArfGAP 1	28964	GIT1	Exon	GIT1	Exon
cg03583550	-0.104960673	0.746748345	-4.157604574	0.000271817	0.005409542	-0.191662772	cg03583550	TCF7L2	Intron	transcription factor 7 like 2	6934	TCF7L2	Intron	TCF7L2	Intron
cg18916435	-0.048883872	0.856834986	-4.156395937	0.000272707	0.005424388	-0.194855258	cg18916435	PARP11	Intergenic_upstream	poly(ADP-ribose) polymerase family member 11	57097	PARP11	Intergenic_upstream	PARP11	Exon
cg15578619	-0.043377662	0.898459997	-4.155947198	0.000273038	0.005428103	-0.1960405	cg15578619	MRM1	Intergenic_downstream	mitochondrial rRNA methyltransferase 1	79922	MRM1	Intergenic_downstream	MRM1	Intergenic_downstream
cg06905652	-0.13303055	0.536551725	-4.155154692	0.000273625	0.005436877	-0.198133651	cg06905652	CAMTA1	Intron	calmodulin binding transcription activator 1	23261	CAMTA1	Intron	CAMTA1	Intron
cg22374976	-0.093901487	0.709884155	-4.153710971	0.000274696	0.00545527	-0.201946542	cg22374976	EBF3	Intron	EBF transcription factor 3	253738			EBF3	Intron
cg09336476	-0.141004973	0.808024466	-4.152021141	0.000275954	0.005475177	-0.206409017	cg09336476	MAP3K20-AS1	Intron	MAP3K20 antisense RNA 1	339751	MAP3K20	Intron	CDCA7	Intron
cg12509499	-0.18651335	0.61583399	-4.151973922	0.000275989	0.005475177	-0.206533704	cg12509499	SMG6	Intron	SMG6 nonsense mediated mRNA decay factor	23293	SMG6	Intron	SMG6	Intron
cg17407296	-0.077193655	0.846171046	-4.15022967	0.000277295	0.005498169	-0.211139438	cg17407296	CADM1	Intergenic_upstream	cell adhesion molecule 1	23705	CADM1	Intergenic_upstream	CADM1	Intergenic_upstream
cg26066921	-0.131077973	0.560147899	-4.149249535	0.000278031	0.005509857	-0.213727306	cg26066921	ZHX2	Intron	zinc fingers and homeoboxes 2	22882	LOC106978176	Exon	ZHX2	Intergenic_upstream
cg03761238	-0.1009179	0.33616423	-4.147973731	0.000278992	0.005523182	-0.217095622	cg03761238	CCDC33	Intron	coiled-coil domain containing 33	80125	CCDC33	Intron	CCDC33	Intron
cg06926372	-0.115077327	0.783899767	-4.147850194	0.000279086	0.005523182	-0.217421765	cg06926372	MARCHF3	Exon	membrane associated ring-CH-type finger 3	115123	LOC106970735	fiveUTR	MARCHF3	fiveUTR
cg20312874	-0.062223705	0.846122678	-4.147771837	0.000279145	0.005523182	-0.217628631	cg20312874	RALGAPA2	Intron	Ral GTPase activating protein catalytic subunit alpha 2	57186	RALGAPA2	Intron	RALGAPA2	Intron
cg24865565	-0.094669409	0.440884477	-4.147441513	0.000279394	0.005525208	-0.218500685	cg24865565	PKN2-AS1	Intron	PKN2 antisense RNA 1	101927891	LOC106973306	Intergenic_downstream	PKN2	Intergenic_upstream
cg06410870	-0.073935244	0.861343333	-4.146413766	0.000280172	0.005537673	-0.221213834	cg06410870	USP7	threeUTR	ubiquitin specific peptidase 7	7874	USP7	Exon	USP7	Exon
cg23500474	-0.082546439	0.828151284	-4.145922036	0.000280545	0.005542126	-0.222511895	cg23500474	THORLNC	Exon	testis associated oncogenic lncRNA	100506797	INSIG2	Intergenic_downstream	INSIG2	Intergenic_downstream
cg03197839	-0.059190325	0.80696978	-4.143451447	0.000282426	0.005570493	-0.229033173	cg03197839	TRHDE	Exon	thyrotropin releasing hormone degrading enzyme	29953	TRHDE	Exon	TRHDE	Exon
cg11490944	-0.18346128	0.75754725	-4.143518606	0.000282374	0.005570493	-0.228855913	cg11490944	DPCD	Intron	deleted in primary ciliary dyskinesia homolog (mouse)	25911	POLL	Intergenic_downstream	POLL	Intergenic_downstream
cg19438817	-0.076258879	0.812892539	-4.143712529	0.000282226	0.005570493	-0.228344074	cg19438817	LINC01793	Intron	long intergenic non-protein coding RNA 1793	101927285	LOC113603241	Intron	BCL11A	Intergenic_downstream
cg19769293	-0.138484874	0.475477188	-4.142577392	0.000283094	0.005580745	-0.231340078	cg19769293	LINC01605	Intergenic_downstream	long intergenic non-protein coding RNA 1605	100507420	LOC113601255	Intergenic_downstream	ZNF703	Intergenic_upstream
cg09207552	-0.101600827	0.28315555	-4.141112992	0.000284218	0.005599951	-0.23520483	cg09207552	NPAS3	Intron	neuronal PAS domain protein 3	64067	NPAS3	Intron	NPAS3	Intron
cg17369307	-0.134034863	0.742769435	-4.140490524	0.000284696	0.005606444	-0.236847513	cg17369307	FOXA1	Intergenic_downstream	forkhead box A1	3169	LOC106965503	Intron	FOXA1	Intergenic_downstream
cg26639901	-0.080754651	0.767207618	-4.139129439	0.000285746	0.005624168	-0.240439187	cg26639901	SUCLG2-AS1	Intron			LOC106975125	Promoter	TAFA1	Intergenic_upstream
cg14113480	-0.064180549	0.782646314	-4.138506911	0.000286228	0.005630692	-0.242081839	cg14113480	ARID1B	Intron	AT-rich interaction domain 1B	57492	ARID1B	Intron	ARID1B	Intron
cg02980324	0.049504762	0.690021915	4.134862171	0.000289062	0.005674622	-0.251697975	cg02980324	SAMD4B	Exon	sterile alpha motif domain containing 4B	55095	SAMD4B	Exon	SAMD4B	Exon
cg09548426	-0.173537061	0.784919607	-4.134903094	0.00028903	0.005674622	-0.251590015	cg09548426	LOC101929622	Intron	uncharacterized LOC101929622	101929622	ERLIN2	Promoter	ERLIN2	Promoter
cg12471304	-0.060544	0.714458073	-4.135250356	0.000288759	0.005674622	-0.250673898	cg12471304	URI1	Intergenic_downstream	URI1 prefoldin like chaperone	8725	LOC113595368	Intergenic_downstream	URI1	Intergenic_downstream
cg15090492	-0.100392097	0.767602669	-4.134848459	0.000289073	0.005674622	-0.251734148	cg15090492	ADNP	fiveUTR	activity dependent neuroprotector homeobox	23394	ADNP	fiveUTR	ADNP	Exon
cg18926054	-0.093430858	0.706430609	-4.134665172	0.000289216	0.005674622	-0.252217672	cg18926054	PSAT1	Intergenic_downstream	phosphoserine aminotransferase 1	29968	LOC106975310	Intergenic_upstream	PSAT1	Intergenic_downstream
cg20047920	0.168616753	0.682080594	4.134270675	0.000289525	0.005677712	-0.253258365	cg20047920	UPF2	threeUTR	UPF2 regulator of nonsense mediated mRNA decay	26019	UPF2	threeUTR	UPF2	threeUTR
cg17820046	-0.091667076	0.431007813	-4.133836278	0.000289865	0.005681417	-0.254404287	cg17820046	RBFOX3	Intron	RNA binding fox-1 homolog 3	146713	RBFOX3	Intron
cg18489996	-0.140006394	0.540363567	-4.133352989	0.000290244	0.005685877	-0.25567915	cg18489996	C11orf49	Intron			CUNH11orf49	Intron	CD1H11orf49	Intron
cg01656505	-0.126953599	0.663779167	-4.132962033	0.000290551	0.005685958	-0.256710426	cg01656505	NRSN2-AS1	threeUTR	NRSN2 antisense RNA 1	100507459	SOX12	threeUTR	SOX12	Intergenic_downstream
cg07320797	-0.076799523	0.504272167	-4.133003967	0.000290518	0.005685958	-0.256599811	cg07320797	GLIS1	Intron	GLIS family zinc finger 1	148979	GLIS1	Intron	GLIS1	Intron
cg16738494	-0.106621155	0.767865909	-4.131719129	0.000291529	0.005702124	-0.259988836	cg16738494	GLIS1	Intron	GLIS family zinc finger 1	148979	GLIS1	Intron	GLIS1	Intron
cg24036955	-0.070758398	0.813820991	-4.131185373	0.00029195	0.005707385	-0.261396653	cg24036955	LINC01364	Intergenic_upstream	long intergenic non-protein coding RNA 1364	100505768	LOC113599641	Intergenic_upstream	LMO4	Intergenic_downstream
cg13702222	0.174830414	0.337012331	4.130960871	0.000292127	0.005707879	-0.261988779	cg13702222	MBNL1	fiveUTR	muscleblind like splicing regulator 1	4154	MBNL1	fiveUTR	MBNL1	fiveUTR
cg20991105	-0.15930924	0.768627717	-4.130755604	0.000292289	0.005708077	-0.262530165	cg20991105	SMG6	Intron	SMG6 nonsense mediated mRNA decay factor	23293	SMG6	Intron	SMG6	Intron
cg19249665	-0.132860186	0.585098254	-4.129506237	0.000293278	0.00572441	-0.265825202	cg19249665	PDGFRA	Intron	platelet derived growth factor receptor alpha	5156	CHIC2	Intergenic_downstream	CHIC2	Intergenic_downstream
cg07263555	-0.093080141	0.368435877	-4.129307134	0.000293436	0.005724517	-0.266350287	cg07263555	VRK2	Intergenic_upstream	VRK serine/threonine kinase 2	7444	LOC106976765	Intergenic_upstream	VRK2	Intergenic_upstream
cg15900573	-0.17337497	0.497724752	-4.12849327	0.000294082	0.005731169	-0.268496592	cg15900573	RACGAP1	Intron	Rac GTPase activating protein 1	29127	LOC113593051	Intron	AQP6	Intergenic_downstream
cg23973122	-0.08222966	0.415253068	-4.128558096	0.000294031	0.005731169	-0.268325637	cg23973122	PSD2-AS1	Promoter	PSD2 antisense RNA 1	101929696	PSD2	Intergenic_upstream	PSD2	Intergenic_upstream
cg23220617	-0.134830484	0.527919987	-4.127235152	0.000295084	0.005747709	-0.271814274	cg23220617	RARA	Promoter	retinoic acid receptor alpha	5914	CDC6	Intron	CDC6	Intergenic_downstream
cg11688790	-0.126463161	0.649351072	-4.125656139	0.000296346	0.005769299	-0.27597782	cg11688790	MYLK	Intron	myosin light chain kinase	4638	MYLK	Intron	MYLK	Intron
cg24011653	-0.069699124	0.403518994	-4.125255448	0.000296667	0.005772558	-0.277034301	cg24011653	SETD1A	Exon	SET domain containing 1A, histone lysine methyltransferase	9739	SETD1A	Exon	SETD1A	Exon
cg10049548	-0.091243636	0.425731224	-4.124748819	0.000297074	0.005777474	-0.278370071	cg10049548	C1QL4	Promoter	complement C1q like 4	338761	C1QL4	Promoter	C1QL4	Promoter
cg22598885	-0.0859059	0.821902219	-4.12431898	0.000297419	0.005781195	-0.279503346	cg22598885	NSD3	Intron	nuclear receptor binding SET domain protein 3	54904	NSD3	Intron	NSD3	Intron
cg09922950	-0.135881648	0.483391194	-4.123108279	0.000298394	0.005794144	-0.282695219	cg09922950	SLC9A7P1	Intron	solute carrier family 9 member 7 pseudogene 1	121456	LOC113602878	Intergenic_upstream	TMPO	Intergenic_upstream
cg21738347	-0.099986094	0.840567864	-4.123281546	0.000298254	0.005794144	-0.282238436	cg21738347	TNRC6B	threeUTR	trinucleotide repeat containing adaptor 6B	23112	ADSL	Intergenic_upstream	ADSL	Intergenic_upstream
cg20778642	-0.130283505	0.62905847	-4.120879811	0.000300196	0.00582613	-0.288569731	cg20778642	CELF3	Intron	CUGBP Elav-like family member 3	11189	CELF3	Intron	CELF3	Intron
cg17956843	0.18427734	0.299154542	4.120318447	0.000300652	0.00583196	-0.290049431	cg17956843	SAMD4A	fiveUTR	sterile alpha motif domain containing 4A	23034	SAMD4A	fiveUTR	SAMD4A	Exon
cg11690870	-0.120404021	0.728790296	-4.120033945	0.000300883	0.005833432	-0.290799335	cg11690870	SOX6	Intron	SRY-box transcription factor 6	55553	SOX6	Intron	SOX6	Intron
cg20802456	-0.066823134	0.775988241	-4.11960344	0.000301233	0.005837208	-0.291934054	cg20802456	WNT1	Intergenic_downstream	Wnt family member 1	7471	WNT1	Intergenic_downstream	WNT10B	Intron
cg02565841	-0.068164868	0.515119552	-4.117230112	0.000303171	0.005871731	-0.298189123	cg02565841	CASZ1	Intron	castor zinc finger 1	54897	CASZ1	Intergenic_upstream	CASZ1	Intron
cg22409694	-0.074768193	0.880759274	-4.116273677	0.000303955	0.005883889	-0.300709629	cg22409694	LMO4	Intron	LIM domain only 4	8543	LMO4	Intron	LMO4	Intron
cg02044556	-0.052924971	0.889247297	-4.115747297	0.000304388	0.005886592	-0.302096742	cg02044556	PRPF40B	threeUTR	pre-mRNA processing factor 40 homolog B	25766	PRPF40B	Exon	PRPF40B	Exon
cg03578696	0.205154038	0.436805993	4.115722303	0.000304409	0.005886592	-0.302162605	cg03578696	FAM199X	Exon	family with sequence similarity 199, X-linked	139231	FAM199X	Exon	FAM199X	Exon
cg03795776	-0.190254312	0.537549401	-4.115493765	0.000304597	0.005887196	-0.302764834	cg03795776	BACH2	Intron	BTB domain and CNC homolog 2	60468	BACH2	Intron	BACH2	Intron
cg13861044	-0.166464127	0.772986271	-4.114283626	0.000305594	0.005903436	-0.305953578	cg13861044	LNPK	Intergenic_downstream	lunapark, ER junction formation factor	80856	LOC106988853	Intergenic_downstream	LNPK	Intergenic_downstream
cg25928215	-0.082436315	0.75632094	-4.113953348	0.000305867	0.005905668	-0.306823828	cg25928215	FAM222A	Intergenic_upstream	family with sequence similarity 222 member A	84915	LOC113595148	Intron	FAM222A	Intergenic_upstream
cg20831889	0.11063264	0.312786278	4.11284438	0.000306785	0.005920343	-0.309745731	cg20831889	SPRED2	Exon	sprouty related EVH1 domain containing 2	200734	SPRED2	Exon	SPRED2	Exon
cg06532919	-0.120781792	0.708998618	-4.111656796	0.00030777	0.005933268	-0.312874554	cg06532919	KATNAL2	Exon	katanin catalytic subunit A1 like 2	83473	KATNAL2	Exon	KATNAL2	Exon
cg26391341	-0.138077263	0.540809725	-4.111688157	0.000307744	0.005933268	-0.312791935	cg26391341	MIR3666	Exon	microRNA 3666	100500896	FOXP2	Intron	FOXP2	Exon
cg10803271	-0.089813858	0.732386817	-4.111215901	0.000308137	0.00593729	-0.314036088	cg10803271	NEO1	Exon	neogenin 1	4756	NEO1	Exon	NEO1	Exon
cg11261637	-0.173505175	0.654387305	-4.110504927	0.000308729	0.005945653	-0.315909075	cg11261637	BCL11B	Intron	BCL11 transcription factor B	64919	BCL11B	Intron	BCL11B	Intron
cg03271242	-0.031825126	0.887804796	-4.109022983	0.000309968	0.005959125	-0.319812853	cg03271242	TRA2B	threeUTR	transformer 2 beta homolog	6434	TRA2B	Exon	TRA2B	fiveUTR
cg05138458	0.104450157	0.209533197	4.109114034	0.000309891	0.005959125	-0.319573012	cg05138458	HNRNPL	Intron	heterogeneous nuclear ribonucleoprotein L	3191	HNRNPL	Intron	ACTN4	Intron
cg11007702	-0.080927635	0.785360447	-4.108385817	0.000310502	0.005959125	-0.321491186	cg11007702	BTRC	Intergenic_upstream	beta-transducin repeat containing E3 ubiquitin protein ligase	8945	LOC113600267	Promoter	BTRC	Intron
cg14842657	-0.158789965	0.739383281	-4.108340328	0.00031054	0.005959125	-0.321611004	cg14842657	RAD51B	Intron	RAD51 paralog B	5890	RAD51B	Intron	RAD51B	Intron
cg16276649	-0.179430216	0.747031724	-4.108403615	0.000310487	0.005959125	-0.321444306	cg16276649	ACTN4	Exon	actinin alpha 4	81	ACTN4	Exon	ACTN4	Exon
cg20590706	-0.090841093	0.322247647	-4.108614245	0.00031031	0.005959125	-0.3208895	cg20590706	NOG	Intergenic_upstream	noggin	9241	NOG	Intergenic_upstream	NOG	Intergenic_upstream
cg22455501	0.15418099	0.511087565	4.108595265	0.000310326	0.005959125	-0.320939494	cg22455501	ZBTB20	Intron	zinc finger and BTB domain containing 20	26137	ZBTB20	Intron	ZBTB20	Intergenic_upstream
cg09367875	-0.117550536	0.697099482	-4.107498904	0.000311246	0.005969632	-0.323827265	cg09367875	USP25	Intron	ubiquitin specific peptidase 25	29761	LOC113604751	Intergenic_upstream	USP25	Intergenic_upstream
cg08684550	-0.086763417	0.589233535	-4.10728994	0.000311422	0.005969953	-0.324377645	cg08684550	LINC01142	Intergenic_upstream	long intergenic non-protein coding RNA 1142	284688	LOC113595696	Intergenic_downstream	METTL11B	Intergenic_downstream
cg02071692	-0.127895176	0.611123206	-4.106086564	0.000312436	0.005986331	-0.327547033	cg02071692	ETV6	Exon	ETS variant transcription factor 6	2120	ETV6	Exon	ETV6	Exon
cg03077244	-0.086079081	0.59700174	-4.105827498	0.000312654	0.005987466	-0.328229318	cg03077244	PBX1	threeUTR	PBX homeobox 1	5087	PBX1	threeUTR	PBX1	Exon
cg06523901	0.088457631	0.127884389	4.104488254	0.000313787	0.006006098	-0.331756226	cg06523901	HHEX	Exon	hematopoietically expressed homeobox	3087	HHEX	Intron	HHEX	Intron
cg02863179	-0.092724842	0.680602211	-4.103903323	0.000314283	0.006009466	-0.333296558	cg02863179	ARID5B	Intron	AT-rich interaction domain 5B	84159	ARID5B	Intron	ARID5B	Intron
cg06920520	0.19907736	0.417447218	4.104038072	0.000314169	0.006009466	-0.332941719	cg06920520	SLC43A2	threeUTR	solute carrier family 43 member 2	124935	SLC43A2	Exon	SLC43A2	Exon
cg06047800	0.183750548	0.558696394	4.103387396	0.000314721	0.006011723	-0.334655133	cg06047800	MBIP	Exon	MAP3K12 binding inhibitory protein 1	51562	MBIP	Exon	MBIP	Exon
cg23118330	-0.130629724	0.585556112	-4.103436968	0.000314679	0.006011723	-0.334524598	cg23118330	LINC01102	Intron	long intergenic non-protein coding RNA 1102	150568	LOC113602431	Promoter	POU3F3	Intergenic_upstream
cg18092286	-0.053320139	0.890956302	-4.102920722	0.000315118	0.006016243	-0.335883974	cg18092286	WEE1	threeUTR	WEE1 G2 checkpoint kinase	7465	WEE1	Exon	WEE1	Exon
cg17899961	-0.087523711	0.165940686	-4.102707178	0.0003153	0.006016655	-0.336446266	cg17899961	MIR4475	Intron	microRNA 4475	100616289	LOC113593678	Intron	MELK	Intron
cg25716835	-0.050569038	0.906296639	-4.09862765	0.000318792	0.006080205	-0.347186851	cg25716835	RUNX1T1	threeUTR	RUNX1 partner transcriptional co-repressor 1	862	RUNX1T1	Exon	RUNX1T1	Exon
cg14963491	-0.059214489	0.87135396	-4.096335987	0.000320771	0.006114833	-0.353219194	cg14963491	RNF220	Intron	ring finger protein 220	55182	RNF220	Intron	RNF220	Intron
cg22879048	-0.074176068	0.731315233	-4.09589044	0.000321157	0.006119087	-0.35439191	cg22879048	LINC00618	Intergenic_downstream	long intergenic non-protein coding RNA 618	145249	VRK1	Intergenic_downstream	VRK1	Intergenic_downstream
cg13487071	-0.079549946	0.685813443	-4.095118836	0.000321826	0.006128736	-0.356422761	cg13487071	SNORA25B	Intergenic_upstream	small nucleolar RNA, H/ACA box 25B	109623459	LOC106970642	Intergenic_upstream	TFEC	Intergenic_downstream
cg16170739	-0.066110356	0.893929006	-4.094674693	0.000322212	0.006132979	-0.357591695	cg16170739	ST7	Exon	suppression of tumorigenicity 7	7982	ST7	Exon	ST7	Intron
cg16161791	-0.131692535	0.599885016	-4.092980208	0.00032369	0.006157974	-0.362051105	cg16161791	KCNJ4	Intron	potassium inwardly rectifying channel subfamily J member 4	3761	KCNJ4	Intron	KCNJ4	Intergenic_upstream
cg02285637	-0.050860131	0.192314933	-4.092777157	0.000323867	0.00615823	-0.362585447	cg02285637	NFIX	threeUTR	nuclear factor I X	4784	LOC106985680	Promoter	TRMT1	Intergenic_downstream
cg26125311	-0.104671532	0.688123968	-4.091556872	0.000324936	0.00617542	-0.365796574	cg26125311	TNIK	Exon	TRAF2 and NCK interacting kinase	23043	TNIK	Intron	TNIK	Intron
cg16496042	-0.104039234	0.683147604	-4.09037255	0.000325976	0.006192058	-0.368912838	cg16496042	MIR3074	threeUTR	microRNA 3074	100422842	CUNH9orf3	threeUTR	FANCC	Exon
cg02105368	0.115161705	0.732300322	4.089408391	0.000326825	0.00620459	-0.371449629	cg02105368	KCNMA1	Intergenic_downstream	potassium calcium-activated channel subfamily M alpha 1	3778	LOC113600189	Intergenic_upstream	LRMDA	Intergenic_downstream
cg11758841	-0.136733999	0.817496678	-4.089248795	0.000326966	0.00620459	-0.371869529	cg11758841	PARVA	Exon	parvin alpha	55742	LOC106971843	Exon	PARVA	Exon
cg23006178	-0.14750375	0.478367382	-4.088742148	0.000327413	0.006209941	-0.373202492	cg23006178	LINC01739	Intergenic_upstream	long intergenic non-protein coding RNA 1739	105378769	LOC106980775	Intergenic_upstream	FOXD3	Intergenic_upstream
cg00956510	-0.152027364	0.508534937	-4.088252819	0.000327846	0.006210133	-0.374489852	cg00956510	LSAMP	Intron	limbic system associated membrane protein	4045	LSAMP	Intron	LSAMP	Intron
cg06415562	-0.114605742	0.794157259	-4.087609561	0.000328416	0.006210133	-0.376182123	cg06415562	TCF4	fiveUTR	transcription factor 4	6925	TCF4	fiveUTR	TCF4	Intron
cg11851831	0.100282423	0.551756569	4.087847903	0.000328205	0.006210133	-0.375555105	cg11851831	FZD5	Exon	frizzled class receptor 5	7855	FZD5	Exon	FZD5	Exon
cg14762358	-0.070540308	0.661100343	-4.088096684	0.000327984	0.006210133	-0.374900617	cg14762358	VSTM2L	Intron	V-set and transmembrane domain containing 2 like	128434	VSTM2L	Intron	VSTM2L	Intron
cg15343536	0.233116832	0.449816678	4.087727405	0.000328311	0.006210133	-0.375872107	cg15343536	NFIA	Intron	nuclear factor I A	4774	NFIA	Intron	NFIA	Intron
cg16796969	-0.083941088	0.652250778	-4.088456954	0.000327666	0.006210133	-0.373952804	cg16796969	KCNU1	Intergenic_downstream	potassium calcium-activated channel subfamily U member 1	157855	LOC113601253	Promoter	KCNU1	Intergenic_downstream
cg07224849	-0.098689363	0.626122351	-4.086968821	0.000328984	0.006217749	-0.377867704	cg07224849	FIGN	Intron	fidgetin, microtubule severing factor	55137	LOC113598206	Intron	FIGN	Intergenic_upstream
cg01642835	-0.143435944	0.612890813	-4.086550136	0.000329356	0.006221647	-0.378969093	cg01642835	BRINP1	Intron	BMP/retinoic acid inducible neural specific 1	1620	BRINP1	Intron	BRINP1	Intron
cg19328475	0.102413158	0.342043699	4.086268675	0.000329606	0.006223244	-0.379709488	cg19328475	PRDM6	Intron	PR/SET domain 6	93166	PRDM6	Intron	PRDM6	Intron
cg06813783	-0.063610004	0.877902801	-4.085861977	0.000329968	0.006226947	-0.3807793	cg06813783	RBM26	Intergenic_downstream	RNA binding motif protein 26	64062	RBM26	Intergenic_downstream	RBM26	Intergenic_downstream
cg01416702	-0.106536379	0.766237926	-4.08535411	0.000330421	0.006229226	-0.382115197	cg01416702	MRPS22	Intron	mitochondrial ribosomal protein S22	56945	MRPS22	Intergenic_upstream	MRPS22	Intergenic_upstream
cg27315265	-0.089689267	0.720332929	-4.085523105	0.00033027	0.006229226	-0.381670675	cg27315265	LINC00374	Intergenic_upstream	long intergenic non-protein coding RNA 374	106144531	LOC106974514	Intergenic_downstream	PCDH17	Intergenic_downstream
cg00014011	-0.094882601	0.689197263	-4.085010604	0.000330727	0.006231874	-0.383018735	cg00014011	WNT1	Intergenic_downstream	Wnt family member 1	7471	WNT1	Intergenic_downstream	WNT10B	Intron
cg10021911	-0.06560114	0.671967306	-4.084444773	0.000331232	0.006235139	-0.384507022	cg10021911	SIRPA	Intergenic_upstream	signal regulatory protein alpha	140885	LOC113602590	Intergenic_downstream	PDYN	Intergenic_downstream
cg20696319	-0.153429805	0.757129008	-4.084595113	0.000331098	0.006235139	-0.384111592	cg20696319	FIGN	Intron	fidgetin, microtubule severing factor	55137	FIGN	Intron	FIGN	Intron
cg04802182	-0.108668925	0.537868635	-4.08328989	0.000332266	0.006242888	-0.387544515	cg04802182	LINC02694	Intron	long intergenic non-protein coding RNA 2694	400359	LOC113602019	Intergenic_downstream	RASGRP1	Intergenic_upstream
cg07952346	-0.085101762	0.731518742	-4.083440496	0.000332131	0.006242888	-0.387148412	cg07952346	WNT1	Intergenic_downstream	Wnt family member 1	7471	WNT1	Intergenic_downstream	WNT10B	Intron
cg14615301	-0.11190716	0.681944578	-4.083242128	0.000332309	0.006242888	-0.38767013	cg14615301	TSHZ3	Intron	teashirt zinc finger homeobox 3	57616	TSHZ3	Intron	TSHZ3	Intron
cg24700789	-0.137506123	0.635478203	-4.083554275	0.000332029	0.006242888	-0.386849168	cg24700789	NXPE2	Intergenic_downstream	neurexophilin and PC-esterase domain family member 2	120406	LOC106980577	Intergenic_downstream	CADM1	Intergenic_downstream
[truncated: 2,377 more rows]
