# Supplementary material for: Investigating epigenetic biomarkers of age, sex, and disease in captive South African cheetahs (Acinonyx jubatus jubatus)
Source: PLoS One. 2026 Jan 13;21(1):e0336127. doi: 10.1371/journal.pone.0336127 (PMC12798976; doi:10.1371/journal.pone.0336127)
Supplement: S1 Data — Data are publicly available on Gene Expression Omnibus (GEO) under accession number GSE310779. (ZIP) [file pone.0336127.s015.zip]

Archive with 154 entries (146 files):
- IDATS_normalized_data/
- IDATS_normalized_data/GA_illumina_methylation.xlsx
- IDATS_normalized_data/IDATs/
- IDATS_normalized_data/IDATs/207925070036/
- IDATS_normalized_data/IDATs/207925070036/207925070036_R01C01_Grn.idat
- IDATS_normalized_data/IDATs/207925070036/207925070036_R01C01_Red.idat
- IDATS_normalized_data/IDATs/207925070036/207925070036_R01C02_Grn.idat
- IDATS_normalized_data/IDATs/207925070036/207925070036_R01C02_Red.idat
- IDATS_normalized_data/IDATs/207925070036/207925070036_R02C01_Grn.idat
- IDATS_normalized_data/IDATs/207925070036/207925070036_R02C01_Red.idat
- IDATS_normalized_data/IDATs/207925070036/207925070036_R02C02_Grn.idat
- IDATS_normalized_data/IDATs/207925070036/207925070036_R02C02_Red.idat
- IDATS_normalized_data/IDATs/207925070036/207925070036_R03C01_Grn.idat
- IDATS_normalized_data/IDATs/207925070036/207925070036_R03C01_Red.idat
- IDATS_normalized_data/IDATs/207925070036/207925070036_R03C02_Grn.idat
- IDATS_normalized_data/IDATs/207925070036/207925070036_R03C02_Red.idat
- IDATS_normalized_data/IDATs/207925070036/207925070036_R04C01_Grn.idat
- IDATS_normalized_data/IDATs/207925070036/207925070036_R04C01_Red.idat
- IDATS_normalized_data/IDATs/207925070036/207925070036_R04C02_Grn.idat
- IDATS_normalized_data/IDATs/207925070036/207925070036_R04C02_Red.idat
- IDATS_normalized_data/IDATs/207925070036/207925070036_R05C01_Grn.idat
- IDATS_normalized_data/IDATs/207925070036/207925070036_R05C01_Red.idat
- IDATS_normalized_data/IDATs/207925070036/207925070036_R05C02_Grn.idat
- IDATS_normalized_data/IDATs/207925070036/207925070036_R05C02_Red.idat
- IDATS_normalized_data/IDATs/207925070036/207925070036_R06C01_Grn.idat
- IDATS_normalized_data/IDATs/207925070036/207925070036_R06C01_Red.idat
- IDATS_normalized_data/IDATs/207925070036/207925070036_R06C02_Grn.idat
- IDATS_normalized_data/IDATs/207925070036/207925070036_R06C02_Red.idat
- IDATS_normalized_data/IDATs/207925070043/
- IDATS_normalized_data/IDATs/207925070043/207925070043_R01C01_Grn.idat
- IDATS_normalized_data/IDATs/207925070043/207925070043_R01C01_Red.idat
- IDATS_normalized_data/IDATs/207925070043/207925070043_R01C02_Grn.idat
- IDATS_normalized_data/IDATs/207925070043/207925070043_R01C02_Red.idat
- IDATS_normalized_data/IDATs/207925070043/207925070043_R02C01_Grn.idat
- IDATS_normalized_data/IDATs/207925070043/207925070043_R02C01_Red.idat
- IDATS_normalized_data/IDATs/207925070043/207925070043_R02C02_Grn.idat
- IDATS_normalized_data/IDATs/207925070043/207925070043_R02C02_Red.idat
- IDATS_normalized_data/IDATs/207925070043/207925070043_R03C01_Grn.idat
- IDATS_normalized_data/IDATs/207925070043/207925070043_R03C01_Red.idat
- IDATS_normalized_data/IDATs/207925070043/207925070043_R03C02_Grn.idat
- IDATS_normalized_data/IDATs/207925070043/207925070043_R03C02_Red.idat
- IDATS_normalized_data/IDATs/207925070043/207925070043_R04C01_Grn.idat
- IDATS_normalized_data/IDATs/207925070043/207925070043_R04C01_Red.idat
- IDATS_normalized_data/IDATs/207925070043/207925070043_R04C02_Grn.idat
- IDATS_normalized_data/IDATs/207925070043/207925070043_R04C02_Red.idat
- IDATS_normalized_data/IDATs/207925070043/207925070043_R05C01_Grn.idat
- IDATS_normalized_data/IDATs/207925070043/207925070043_R05C01_Red.idat
- IDATS_normalized_data/IDATs/207925070043/207925070043_R05C02_Grn.idat
- IDATS_normalized_data/IDATs/207925070043/207925070043_R05C02_Red.idat
- IDATS_normalized_data/IDATs/207925070043/207925070043_R06C01_Grn.idat
- IDATS_normalized_data/IDATs/207925070043/207925070043_R06C01_Red.idat
- IDATS_normalized_data/IDATs/207925070043/207925070043_R06C02_Grn.idat
- IDATS_normalized_data/IDATs/207925070043/207925070043_R06C02_Red.idat
- IDATS_normalized_data/IDATs/207925070046/
- IDATS_normalized_data/IDATs/207925070046/207925070046_R01C01_Grn.idat
- IDATS_normalized_data/IDATs/207925070046/207925070046_R01C01_Red.idat
- IDATS_normalized_data/IDATs/207925070046/207925070046_R01C02_Grn.idat
- IDATS_normalized_data/IDATs/207925070046/207925070046_R01C02_Red.idat
- IDATS_normalized_data/IDATs/207925070046/207925070046_R02C01_Grn.idat
- IDATS_normalized_data/IDATs/207925070046/207925070046_R02C01_Red.idat
- IDATS_normalized_data/IDATs/207925070046/207925070046_R02C02_Grn.idat
- IDATS_normalized_data/IDATs/207925070046/207925070046_R02C02_Red.idat
- IDATS_normalized_data/IDATs/207925070046/207925070046_R03C01_Grn.idat
- IDATS_normalized_data/IDATs/207925070046/207925070046_R03C01_Red.idat
- IDATS_normalized_data/IDATs/207925070046/207925070046_R03C02_Grn.idat
- IDATS_normalized_data/IDATs/207925070046/207925070046_R03C02_Red.idat
- IDATS_normalized_data/IDATs/207925070046/207925070046_R04C01_Grn.idat
- IDATS_normalized_data/IDATs/207925070046/207925070046_R04C01_Red.idat
- IDATS_normalized_data/IDATs/207925070046/207925070046_R04C02_Grn.idat
- IDATS_normalized_data/IDATs/207925070046/207925070046_R04C02_Red.idat
- IDATS_normalized_data/IDATs/207925070046/207925070046_R05C01_Grn.idat
- IDATS_normalized_data/IDATs/207925070046/207925070046_R05C01_Red.idat
- IDATS_normalized_data/IDATs/207925070046/207925070046_R05C02_Grn.idat
- IDATS_normalized_data/IDATs/207925070046/207925070046_R05C02_Red.idat
- IDATS_normalized_data/IDATs/207925070046/207925070046_R06C01_Grn.idat
- IDATS_normalized_data/IDATs/207925070046/207925070046_R06C01_Red.idat
- IDATS_normalized_data/IDATs/207925070046/207925070046_R06C02_Grn.idat
- IDATS_normalized_data/IDATs/207925070046/207925070046_R06C02_Red.idat
- IDATS_normalized_data/IDATs/207925070050/
- IDATS_normalized_data/IDATs/207925070050/207925070050_R01C01_Grn.idat
- IDATS_normalized_data/IDATs/207925070050/207925070050_R01C01_Red.idat
- IDATS_normalized_data/IDATs/207925070050/207925070050_R01C02_Grn.idat
- IDATS_normalized_data/IDATs/207925070050/207925070050_R01C02_Red.idat
- IDATS_normalized_data/IDATs/207925070050/207925070050_R02C01_Grn.idat
- IDATS_normalized_data/IDATs/207925070050/207925070050_R02C01_Red.idat
- IDATS_normalized_data/IDATs/207925070050/207925070050_R02C02_Grn.idat
- IDATS_normalized_data/IDATs/207925070050/207925070050_R02C02_Red.idat
- IDATS_normalized_data/IDATs/207925070050/207925070050_R03C01_Grn.idat
- IDATS_normalized_data/IDATs/207925070050/207925070050_R03C01_Red.idat
- IDATS_normalized_data/IDATs/207925070050/207925070050_R03C02_Grn.idat
- IDATS_normalized_data/IDATs/207925070050/207925070050_R03C02_Red.idat
- IDATS_normalized_data/IDATs/207925070050/207925070050_R04C01_Grn.idat
- IDATS_normalized_data/IDATs/207925070050/207925070050_R04C01_Red.idat
- IDATS_normalized_data/IDATs/207925070050/207925070050_R04C02_Grn.idat
- IDATS_normalized_data/IDATs/207925070050/207925070050_R04C02_Red.idat
- IDATS_normalized_data/IDATs/207925070050/207925070050_R05C01_Grn.idat
- IDATS_normalized_data/IDATs/207925070050/207925070050_R05C01_Red.idat
- IDATS_normalized_data/IDATs/207925070050/207925070050_R05C02_Grn.idat
- IDATS_normalized_data/IDATs/207925070050/207925070050_R05C02_Red.idat
- IDATS_normalized_data/IDATs/207925070050/207925070050_R06C01_Grn.idat
- IDATS_normalized_data/IDATs/207925070050/207925070050_R06C01_Red.idat
- IDATS_normalized_data/IDATs/207925070050/207925070050_R06C02_Grn.idat
- IDATS_normalized_data/IDATs/207925070050/207925070050_R06C02_Red.idat
- IDATS_normalized_data/IDATs/208725210041/
- IDATS_normalized_data/IDATs/208725210041/208725210041_R01C01_Grn.idat
- IDATS_normalized_data/IDATs/208725210041/208725210041_R01C01_Red.idat
- IDATS_normalized_data/IDATs/208725210041/208725210041_R01C02_Grn.idat
- IDATS_normalized_data/IDATs/208725210041/208725210041_R01C02_Red.idat
- IDATS_normalized_data/IDATs/208725210041/208725210041_R02C01_Grn.idat
- IDATS_normalized_data/IDATs/208725210041/208725210041_R02C01_Red.idat
- IDATS_normalized_data/IDATs/208725210041/208725210041_R02C02_Grn.idat
- IDATS_normalized_data/IDATs/208725210041/208725210041_R02C02_Red.idat
- IDATS_normalized_data/IDATs/208725210041/208725210041_R03C01_Grn.idat
- IDATS_normalized_data/IDATs/208725210041/208725210041_R03C01_Red.idat
- IDATS_normalized_data/IDATs/208725210041/208725210041_R03C02_Grn.idat
- IDATS_normalized_data/IDATs/208725210041/208725210041_R03C02_Red.idat
- IDATS_normalized_data/IDATs/208725210041/208725210041_R04C01_Grn.idat
- IDATS_normalized_data/IDATs/208725210041/208725210041_R04C01_Red.idat
- IDATS_normalized_data/IDATs/208725210041/208725210041_R04C02_Grn.idat
- IDATS_normalized_data/IDATs/208725210041/208725210041_R04C02_Red.idat
- IDATS_normalized_data/IDATs/208725210041/208725210041_R05C01_Grn.idat
- IDATS_normalized_data/IDATs/208725210041/208725210041_R05C01_Red.idat
- IDATS_normalized_data/IDATs/208725210041/208725210041_R05C02_Grn.idat
- IDATS_normalized_data/IDATs/208725210041/208725210041_R05C02_Red.idat
- IDATS_normalized_data/IDATs/208725210041/208725210041_R06C01_Grn.idat
- IDATS_normalized_data/IDATs/208725210041/208725210041_R06C01_Red.idat
- IDATS_normalized_data/IDATs/208725210041/208725210041_R06C02_Grn.idat
- IDATS_normalized_data/IDATs/208725210041/208725210041_R06C02_Red.idat
- IDATS_normalized_data/IDATs/208725210047/
- IDATS_normalized_data/IDATs/208725210047/208725210047_R01C01_Grn.idat
- IDATS_normalized_data/IDATs/208725210047/208725210047_R01C01_Red.idat
- IDATS_normalized_data/IDATs/208725210047/208725210047_R01C02_Grn.idat
- IDATS_normalized_data/IDATs/208725210047/208725210047_R01C02_Red.idat
- IDATS_normalized_data/IDATs/208725210047/208725210047_R02C01_Grn.idat
- IDATS_normalized_data/IDATs/208725210047/208725210047_R02C01_Red.idat
- IDATS_normalized_data/IDATs/208725210047/208725210047_R02C02_Grn.idat
- IDATS_normalized_data/IDATs/208725210047/208725210047_R02C02_Red.idat
- IDATS_normalized_data/IDATs/208725210047/208725210047_R03C01_Grn.idat
- IDATS_normalized_data/IDATs/208725210047/208725210047_R03C01_Red.idat
- IDATS_normalized_data/IDATs/208725210047/208725210047_R03C02_Grn.idat
- IDATS_normalized_data/IDATs/208725210047/208725210047_R03C02_Red.idat
- IDATS_normalized_data/IDATs/208725210047/208725210047_R04C01_Grn.idat
- IDATS_normalized_data/IDATs/208725210047/208725210047_R04C01_Red.idat
- IDATS_normalized_data/IDATs/208725210047/208725210047_R04C02_Grn.idat
- IDATS_normalized_data/IDATs/208725210047/208725210047_R04C02_Red.idat
- IDATS_normalized_data/IDATs/208725210047/208725210047_R05C01_Grn.idat
- IDATS_normalized_data/IDATs/208725210047/208725210047_R05C01_Red.idat
- IDATS_normalized_data/IDATs/208725210047/208725210047_R05C02_Grn.idat
- IDATS_normalized_data/IDATs/208725210047/208725210047_R05C02_Red.idat
- IDATS_normalized_data/IDATs/208725210047/208725210047_R06C01_Grn.idat
- IDATS_normalized_data/IDATs/208725210047/208725210047_R06C01_Red.idat
- IDATS_normalized_data/IDATs/208725210047/208725210047_R06C02_Grn.idat
- IDATS_normalized_data/IDATs/208725210047/208725210047_R06C02_Red.idat
- IDATS_normalized_data/normalized_data_sesame.csv
