# Supplementary material for: Investigating epigenetic biomarkers of age, sex, and disease in captive South African cheetahs (Acinonyx jubatus jubatus)
Source: PLoS One. 2026 Jan 13;21(1):e0336127. doi: 10.1371/journal.pone.0336127 (PMC12798976; doi:10.1371/journal.pone.0336127)
Supplement: S1 Data — Data are publicly available on Gene Expression Omnibus (GEO) under accession number GSE310779. (ZIP) [file pone.0336127.s015.zip › IDATS_normalized_data/GA_illumina_methylation.xlsx]

## Sheet: METADATA
STUDY
# This section describes the overall study.
*title	Investigating epigenetic biomarkers of age, sex, and disease in captive South African cheetahs (Acinonyx jubatus jubatus)
*summary (abstract)	Epigenetic modifications, particularly DNA methylation, are strongly associated with chronological age across mammalian species. This study developed cheetah-specific epigenetic clocks from methylation profiles generated from cheetah blood and liver samples tested on the HorvathMammalMethylChip40 Illumina Array. The resulting age clock used 52 CpG sites and predicted age across blood and liver sa…
*experimental design	We aimed to profile the DNA methylome of cheetahs (Acinonyx jubatus) to develop species-specific epigenetic clocks and explore disease-associated methylation patterns. Liver and skin tissues collected opportunistically at necropsy (n = 53) and blood samples collected opportunistically from live animals (n = 6) were analyzed using the Infinium HorvathMammalMethylChip40 array. Methylation profiles …
contributor	Ysrael, Michelle
contributor	Moore, Caroline
contributor	Kubiski, Steven
contributor
*processed file name	normalized_data_sesame.csv
raw signal intensity file name
SAMPLES
*Sample name [from processed data table]	*title	*organism	*idat file	*idat file	**tissue	**cell line	**cell type	genotype	treatment	*molecule	*label	description	BeadChip name or GEO platform id	*extract protocol
ET0394TOX00053	Cheetah liver female 2.8y	Acinonyx jubatus	207925070036_R01C01_Grn.idat	207925070036_R01C01_Red.idat	liver					genomic DNA		Cheetah liver DNA, female 2.8y	GPL28271	Qiagen
ET0394TOX00055	Cheetah liver female 8.8y	Acinonyx jubatus	207925070036_R02C01_Grn.idat	207925070036_R02C01_Red.idat	liver					genomic DNA		Cheetah liver DNA, female 8.8y	GPL28271	Qiagen
ET0394TOX00057	Cheetah liver female 13.7y	Acinonyx jubatus	207925070036_R03C01_Grn.idat	207925070036_R03C01_Red.idat	liver					genomic DNA		Cheetah liver DNA, female 13.7y	GPL28271	Qiagen
ET0394TOX00058	Cheetah liver male 15.4y	Acinonyx jubatus	207925070036_R04C01_Grn.idat	207925070036_R04C01_Red.idat	liver					genomic DNA		Cheetah liver DNA, male 15.4y	GPL28271	Qiagen
ET0394TOX00059	Cheetah liver male 14.3y	Acinonyx jubatus	207925070036_R05C01_Grn.idat	207925070036_R05C01_Red.idat	liver					genomic DNA		Cheetah liver DNA, male 14.3y	GPL28271	Qiagen
ET0394TOX00060	Cheetah liver male 15.2y	Acinonyx jubatus	207925070036_R06C01_Grn.idat	207925070036_R06C01_Red.idat	liver					genomic DNA		Cheetah liver DNA, male 15.2y	GPL28271	Qiagen
ET0394TOX00061	Cheetah liver female 16.7y	Acinonyx jubatus	207925070036_R01C02_Grn.idat	207925070036_R01C02_Red.idat	liver					genomic DNA		Cheetah liver DNA, female 16.7y	GPL28271	Qiagen
ET0394TOX00062	Cheetah liver female 14.7y	Acinonyx jubatus	207925070036_R02C02_Grn.idat	207925070036_R02C02_Red.idat	liver					genomic DNA		Cheetah liver DNA, female 14.7y	GPL28271	Qiagen
ET0394TOX00063	Cheetah liver female 0.1y	Acinonyx jubatus	207925070036_R03C02_Grn.idat	207925070036_R03C02_Red.idat	liver					genomic DNA		Cheetah liver DNA, female 0.1y	GPL28271	Qiagen
ET0394TOX00064	Cheetah liver female 0.0y	Acinonyx jubatus	207925070036_R04C02_Grn.idat	207925070036_R04C02_Red.idat	liver					genomic DNA		Cheetah liver DNA, female 0.0y	GPL28271	Qiagen
ET0394TOX00065	Cheetah liver male 0.1y	Acinonyx jubatus	207925070036_R05C02_Grn.idat	207925070036_R05C02_Red.idat	liver					genomic DNA		Cheetah liver DNA, male 0.1y	GPL28271	Qiagen
ET0394TOX00066	Cheetah liver female 9.1y	Acinonyx jubatus	207925070036_R06C02_Grn.idat	207925070036_R06C02_Red.idat	liver					genomic DNA		Cheetah liver DNA, female 9.1y	GPL28271	Qiagen
ET0394TOX00067	Cheetah liver female 12.0y	Acinonyx jubatus	207925070043_R01C01_Grn.idat	207925070043_R01C01_Red.idat	liver					genomic DNA		Cheetah liver DNA, female 12.0y	GPL28271	Qiagen
ET0394TOX00068	Cheetah liver female 0.0y	Acinonyx jubatus	207925070043_R02C01_Grn.idat	207925070043_R02C01_Red.idat	liver					genomic DNA		Cheetah liver DNA, female 0.0y	GPL28271	Qiagen
ET0394TOX00069	Cheetah liver female 0.0y	Acinonyx jubatus	207925070043_R03C01_Grn.idat	207925070043_R03C01_Red.idat	liver					genomic DNA		Cheetah liver DNA, female 0.0y	GPL28271	Qiagen
ET0394TOX00070	Cheetah liver female 0.6y	Acinonyx jubatus	207925070043_R04C01_Grn.idat	207925070043_R04C01_Red.idat	liver					genomic DNA		Cheetah liver DNA, female 0.6y	GPL28271	Qiagen
ET0394TOX00072	Cheetah liver female 15.4y	Acinonyx jubatus	207925070043_R05C01_Grn.idat	207925070043_R05C01_Red.idat	liver					genomic DNA		Cheetah liver DNA, female 15.4y	GPL28271	Qiagen
ET0394TOX00073	Cheetah liver male 15.7y	Acinonyx jubatus	207925070043_R06C01_Grn.idat	207925070043_R06C01_Red.idat	liver					genomic DNA		Cheetah liver DNA, male 15.7y	GPL28271	Qiagen
ET0394TOX00074	Cheetah liver female 0.0y	Acinonyx jubatus	207925070043_R01C02_Grn.idat	207925070043_R01C02_Red.idat	liver					genomic DNA		Cheetah liver DNA, female 0.0y	GPL28271	Qiagen
ET0394TOX00075	Cheetah liver male 0.0y	Acinonyx jubatus	207925070043_R02C02_Grn.idat	207925070043_R02C02_Red.idat	liver					genomic DNA		Cheetah liver DNA, male 0.0y	GPL28271	Qiagen
ET0394TOX00076	Cheetah liver male 7.3y	Acinonyx jubatus	207925070043_R03C02_Grn.idat	207925070043_R03C02_Red.idat	liver					genomic DNA		Cheetah liver DNA, male 7.3y	GPL28271	Qiagen
ET0394TOX00077	Cheetah liver female 9.7y	Acinonyx jubatus	207925070043_R04C02_Grn.idat	207925070043_R04C02_Red.idat	liver					genomic DNA		Cheetah liver DNA, female 9.7y	GPL28271	Qiagen
ET0394TOX00078	Cheetah liver female 6.9y	Acinonyx jubatus	207925070043_R05C02_Grn.idat	207925070043_R05C02_Red.idat	liver					genomic DNA		Cheetah liver DNA, female 6.9y	GPL28271	Qiagen
ET0394TOX00080	Cheetah liver male 0.0y	Acinonyx jubatus	207925070043_R06C02_Grn.idat	207925070043_R06C02_Red.idat	liver					genomic DNA		Cheetah liver DNA, male 0.0y	GPL28271	Qiagen
ET0394TOX00081	Cheetah liver female 7.6y	Acinonyx jubatus	207925070046_R01C01_Grn.idat	207925070046_R01C01_Red.idat	liver					genomic DNA		Cheetah liver DNA, female 7.6y	GPL28271	Qiagen
ET0394TOX00082	Cheetah liver male 10.6y	Acinonyx jubatus	207925070046_R02C01_Grn.idat	207925070046_R02C01_Red.idat	liver					genomic DNA		Cheetah liver DNA, male 10.6y	GPL28271	Qiagen
ET0394TOX00083	Cheetah liver female 0.0y	Acinonyx jubatus	207925070046_R03C01_Grn.idat	207925070046_R03C01_Red.idat	liver					genomic DNA		Cheetah liver DNA, female 0.0y	GPL28271	Qiagen
ET0394TOX00084	Cheetah liver male 0.0y	Acinonyx jubatus	207925070046_R04C01_Grn.idat	207925070046_R04C01_Red.idat	liver					genomic DNA		Cheetah liver DNA, male 0.0y	GPL28271	Qiagen
ET0394TOX00085	Cheetah liver female 10.4y	Acinonyx jubatus	207925070046_R05C01_Grn.idat	207925070046_R05C01_Red.idat	liver					genomic DNA		Cheetah liver DNA, female 10.4y	GPL28271	Qiagen
ET0394TOX00086	Cheetah liver male 12.3y	Acinonyx jubatus	207925070046_R06C01_Grn.idat	207925070046_R06C01_Red.idat	liver					genomic DNA		Cheetah liver DNA, male 12.3y	GPL28271	Qiagen
ET0394TOX00087	Cheetah liver male 0.1y	Acinonyx jubatus	207925070046_R01C02_Grn.idat	207925070046_R01C02_Red.idat	liver					genomic DNA		Cheetah liver DNA, male 0.1y	GPL28271	Qiagen
ET0394TOX00088	Cheetah liver female 3.7y	Acinonyx jubatus	207925070046_R02C02_Grn.idat	207925070046_R02C02_Red.idat	liver					genomic DNA		Cheetah liver DNA, female 3.7y	GPL28271	Qiagen
ET0394TOX00089	Cheetah liver female 6.7y	Acinonyx jubatus	207925070046_R03C02_Grn.idat	207925070046_R03C02_Red.idat	liver					genomic DNA		Cheetah liver DNA, female 6.7y	GPL28271	Qiagen
ET0394TOX00090	Cheetah liver male 7.4y	Acinonyx jubatus	207925070046_R04C02_Grn.idat	207925070046_R04C02_Red.idat	liver					genomic DNA		Cheetah liver DNA, male 7.4y	GPL28271	Qiagen
ET0394TOX00091	Cheetah liver male 13.4y	Acinonyx jubatus	207925070046_R05C02_Grn.idat	207925070046_R05C02_Red.idat	liver					genomic DNA		Cheetah liver DNA, male 13.4y	GPL28271	Qiagen
ET0394TOX00092	Cheetah liver male 14.5y	Acinonyx jubatus	207925070046_R06C02_Grn.idat	207925070046_R06C02_Red.idat	liver					genomic DNA		Cheetah liver DNA, male 14.5y	GPL28271	Qiagen
ET0394TOX00093	Cheetah liver female 9.4y	Acinonyx jubatus	207925070050_R01C01_Grn.idat	207925070050_R01C01_Red.idat	liver					genomic DNA		Cheetah liver DNA, female 9.4y	GPL28271	Qiagen
ET0394TOX00094	Cheetah liver male 5.1y	Acinonyx jubatus	207925070050_R02C01_Grn.idat	207925070050_R02C01_Red.idat	liver					genomic DNA		Cheetah liver DNA, male 5.1y	GPL28271	Qiagen
ET0394TOX00095	Cheetah liver female 7.0y	Acinonyx jubatus	207925070050_R03C01_Grn.idat	207925070050_R03C01_Red.idat	liver					genomic DNA		Cheetah liver DNA, female 7.0y	GPL28271	Qiagen
ET0394TOX00096	Cheetah skin male 14.3y	Acinonyx jubatus	207925070050_R04C01_Grn.idat	207925070050_R04C01_Red.idat	skin					genomic DNA		Cheetah skin DNA, male 14.3y	GPL28271	Qiagen
ET0394TOX00144	Cheetah skin female 12.2y	Acinonyx jubatus	207925070050_R04C02_Grn.idat	207925070050_R04C02_Red.idat	skin					genomic DNA		Cheetah skin DNA, female 12.2y	GPL28271	Qiagen
ET0394TOX00145	Cheetah liver female 12.2y	Acinonyx jubatus	207925070050_R05C02_Grn.idat	207925070050_R05C02_Red.idat	liver					genomic DNA		Cheetah liver DNA, female 12.2y	GPL28271	Qiagen
ET0394TOX00146	Cheetah liver male 14.8y	Acinonyx jubatus	207925070050_R06C02_Grn.idat	207925070050_R06C02_Red.idat	liver					genomic DNA		Cheetah liver DNA, male 14.8y	GPL28271	Qiagen
ET0560TOX00451	Cheetah liver female 9y	Acinonyx jubatus	208725210041_R01C01_Grn.idat	208725210041_R01C01_Red.idat	liver					genomic DNA		Cheetah liver DNA, female 9y	GPL28271	Monarch
ET0560TOX00455	Cheetah skin female 9y	Acinonyx jubatus	208725210041_R02C01_Grn.idat	208725210041_R02C01_Red.idat	skin					genomic DNA		Cheetah skin DNA, female 9y	GPL28271	Monarch
ET0560TOX00456	Cheetah skin male 4y	Acinonyx jubatus	208725210041_R03C01_Grn.idat	208725210041_R03C01_Red.idat	skin					genomic DNA		Cheetah skin DNA, male 4y	GPL28271	Monarch
ET0560TOX00457	Cheetah liver male 4y	Acinonyx jubatus	208725210041_R04C01_Grn.idat	208725210041_R04C01_Red.idat	liver					genomic DNA		Cheetah liver DNA, male 4y	GPL28271	Monarch
ET0560TOX00458	Cheetah skin female 3y	Acinonyx jubatus	208725210041_R05C01_Grn.idat	208725210041_R05C01_Red.idat	skin					genomic DNA		Cheetah skin DNA, female 3y	GPL28271	Monarch
ET0560TOX00459	Cheetah liver female 3y	Acinonyx jubatus	208725210041_R06C01_Grn.idat	208725210041_R06C01_Red.idat	liver					genomic DNA		Cheetah liver DNA, female 3y	GPL28271	Monarch
ET0560TOX00460	Cheetah blood male 13y	Acinonyx jubatus	208725210041_R01C02_Grn.idat	208725210041_R01C02_Red.idat	blood					genomic DNA		Cheetah blood DNA, male 13y	GPL28271	Monarch
ET0560TOX00461	Cheetah blood female 8y	Acinonyx jubatus	208725210041_R02C02_Grn.idat	208725210041_R02C02_Red.idat	blood					genomic DNA		Cheetah blood DNA, female 8y	GPL28271	Monarch
ET0560TOX00462	Cheetah blood m 10y	Acinonyx jubatus	208725210041_R03C02_Grn.idat	208725210041_R03C02_Red.idat	blood					genomic DNA		Cheetah blood DNA, male 10y	GPL28271	Monarch
ET0560TOX00463	Cheetah blood male 14y	Acinonyx jubatus	208725210041_R04C02_Grn.idat	208725210041_R04C02_Red.idat	blood					genomic DNA		Cheetah blood DNA, male 14y	GPL28271	Monarch
ET0560TOX00464	Cheetah blood female 10y	Acinonyx jubatus	208725210041_R05C02_Grn.idat	208725210041_R05C02_Red.idat	blood					genomic DNA		Cheetah blood DNA, female 10y	GPL28271	Monarch
ET0560TOX00465	Cheetah liver female 7y	Acinonyx jubatus	208725210041_R06C02_Grn.idat	208725210041_R06C02_Red.idat	liver					genomic DNA		Cheetah liver DNA, female 7y	GPL28271	Monarch
ET0560TOX00466	Cheetah blood male 10y	Acinonyx jubatus	208725210047_R01C01_Grn.idat	208725210047_R01C01_Red.idat	blood					genomic DNA		Cheetah blood DNA, male 10y	GPL28271	Monarch
ET0560TOX00467	Cheetah blood male 9y	Acinonyx jubatus	208725210047_R02C01_Grn.idat	208725210047_R02C01_Red.idat	blood					genomic DNA		Cheetah blood DNA, male 9y	GPL28271	Monarch
PROTOCOLS
*extract protocol	DNA was exctracted using either Qiagen Monarch Genomic DNA Purification Kit (New England Biolabs, Ipswich, MA; Cat.T3010S) or DNeasy Blood and Tissue Kit (Qiagen, Valencia, CA; Cat. No. / ID: 69504 ) with the following modifications for the DNeasy kit: 40 uL Proteinase K was used instead of the 20 uL suggested in the manual.
*data processing	SeSaMe normalization as described in W. Zhou et al 2018. PMID: 30085201
*processed value definition	Average Beta
