# Supplementary material for: Investigating epigenetic biomarkers of age, sex, and disease in captive South African cheetahs (Acinonyx jubatus jubatus)
Source: PLoS One. 2026 Jan 13;21(1):e0336127. doi: 10.1371/journal.pone.0336127 (PMC12798976; doi:10.1371/journal.pone.0336127)
Supplement: S1 Data — Data are publicly available on Gene Expression Omnibus (GEO) under accession number GSE310779. (ZIP) [file pone.0336127.s015.zip › IDATS_normalized_data/normalized_data_sesame.csv]

probe	ET0394TOX00053	ET0394TOX00055	ET0394TOX00057	ET0394TOX00058	ET0394TOX00059	ET0394TOX00060	ET0394TOX00061	ET0394TOX00062	ET0394TOX00063	ET0394TOX00064	ET0394TOX00065	ET0394TOX00066	ET0394TOX00067	ET0394TOX00068	ET0394TOX00069	ET0394TOX00070	ET0394TOX00072	ET0394TOX00073	ET0394TOX00074	ET0394TOX00075	ET0394TOX00076	ET0394TOX00077	ET0394TOX00078	ET0394TOX00080	ET0394TOX00081	ET0394TOX00082	ET0394TOX00083	ET0394TOX00084	ET0394TOX00085	ET0394TOX00086	ET0394TOX00087	ET0394TOX00088	ET0394TOX00089	ET0394TOX00090	ET0394TOX00091	ET0394TOX00092	ET0394TOX00093	ET0394TOX00094	ET0394TOX00095	ET0394TOX00096	ET0394TOX00097	ET0394TOX00118	ET0394TOX00119	ET0394TOX00120	ET0394TOX00121	ET0394TOX00144	ET0394TOX00145	ET0394TOX00146	ET0560TOX00451
cg00000165	0.100846677	0.129689595	0.093070966	0.065136283	0.07700229	0.105016109	0.114609805	0.12702817	0.049635257	0.076025723	0.056398258	0.075273826	0.057601922	0.097280193	0.059574283	0.067969282	0.166350972	0.074627723	0.070543287	0.040604241	0.058409155	0.092355712	0.094634024	0.047226606	0.079374813	0.070053827	0.049782051	0.041557758	0.074664102	0.145894405	0.072859335	0.091009234	0.073033106	0.066473695	0.096289547	0.154062393	0.151959918	0.494820705	0.400103719	0.048682619	0.051012742	0.054296319	0.050022087	0.053989771	0.276389348	0.243153349	0.093177626	0.07213601	0.118392482
cg00001209	0.871427176	0.853397826	0.880852553	0.846070855	0.848944102	0.822557095	0.822356055	0.576439322	0.75751553	0.886709199	0.626782221	0.846111612	0.868443275	0.778951557	0.845736718	0.815968077	0.851120309	0.817742754	0.896138077	0.907579055	0.766419898	0.888733516	0.728103815	0.828849366	0.889726441	0.847024041	0.896226203	0.793039189	0.880649571	0.8597921	0.89046182	0.877904365	0.906509877	0.769607301	0.862461263	0.457760436	0.613577109	0.383462741	0.607340359	0.68506297	0.736906057	0.769080017	0.760050362	0.820692769	0.828947385	0.815130353	0.848263785	0.809014171	0.891864158
cg00001364	0.888517875	0.841394227	0.834585585	0.869807441	0.878395243	0.836727781	0.872328128	0.70605347	0.855763266	0.851443223	0.835131883	0.856731148	0.807498888	0.833243099	0.79595674	0.803586269	0.899264299	0.863826659	0.850050444	0.858480299	0.834489201	0.867732381	0.866487358	0.830057096	0.853786669	0.874965942	0.878990051	0.846796995	0.858196212	0.858037289	0.870126637	0.878414102	0.889824338	0.898852896	0.888724647	0.509446153	0.752079945	0.277452004	0.568618475	0.828362629	0.867612048	0.920140684	0.925140459	0.844202466	0.819552931	0.81426228	0.870330187	0.889498035	0.871651685
cg00001582	0.055717793	0.05680357	0.065723975	0.068832295	0.066815946	0.057793698	0.059310922	0.059850127	0.068269114	0.068046691	0.061151058	0.061962585	0.054781555	0.061296256	0.058471374	0.059363398	0.060995877	0.056185755	0.056149572	0.057824759	0.049138788	0.058013393	0.058244702	0.057107079	0.051321179	0.037316415	0.0657876	0.071557141	0.064064676	0.063546808	0.066630486	0.062717339	0.068278945	0.063646723	0.060175643	0.822488603	0.05913473	0.539656814	0.048242505	0.068227084	0.0380971	0.05568239	0.066136131	0.066477346	0.070284728	0.064053208	0.054925706	0.059758097	0.044532617
cg00002920	0.494667148	0.482418858	0.499860289	0.4965301	0.497497056	0.505326899	0.50691309	0.509725246	0.496706299	0.492643503	0.482550276	0.470619255	0.510347511	0.520145164	0.49481273	0.50710734	0.514674152	0.503928771	0.517446145	0.501201471	0.459286203	0.495447999	0.483865275	0.514632573	0.537563629	0.48410645	0.468653672	0.582431682	0.489076836	0.491582379	0.479905191	0.506977997	0.51671244	0.458151212	0.480635285	0.47324002	0.491272366	0.476108538	0.49382332	0.26028135	0.372334152	0.357557064	0.380478603	0.267189106	0.43729615	0.460328537	0.549599909	0.447006743	0.566242827
cg00003994	0.046214053	0.023838679	0.022849475	0.023671424	0.022187213	0.025364872	0.020851241	0.021913777	0.027529903	0.024606349	0.022291423	0.031322293	0.021732516	0.025696004	0.026063558	0.01882987	0.023146234	0.02535397	0.02302751	0.02372161	0.02772754	0.023709848	0.021759685	0.025796824	0.021395664	0.076634626	0.025130034	0.027194776	0.023065126	0.024026625	0.021687015	0.020081788	0.024370865	0.021056726	0.027246943	0.501798166	0.025107803	0.514636112	0.035938634	0.036219099	0.038701735	0.028451002	0.031356568	0.032506422	0.023420591	0.026208472	0.033646224	0.021619017	0.024190608
cg00004555	0.238773827	0.269927363	0.281357981	0.325168747	0.360721374	0.323291456	0.291212832	0.56466605	0.460266826	0.250773097	0.324301157	0.212240384	0.282912886	0.472052713	0.343563737	0.424801019	0.088754392	0.117360361	0.186631722	0.141348002	0.256665919	0.095796248	0.168967122	0.152719022	0.116498442	0.329460431	0.108555929	0.104764726	0.238157232	0.13461634	0.12083725	0.211282291	0.10257051	0.13416448	0.112609027	0.725909557	0.296740651	0.442500306	0.622927933	0.116613929	0.377490352	0.106664205	0.155714014	0.113812879	0.139297764	0.136181647	0.122053248	0.135506007	0.112397704
cg00005112	0.76927315	0.805237947	0.863257714	0.728864123	0.876431481	0.821750037	0.810317399	0.476111919	0.710710171	0.761973969	0.688518086	0.756817797	0.81812764	0.763398592	0.798557795	0.804704027	0.840790826	0.785208284	0.783316103	0.785264759	0.636746539	0.836569106	0.708605066	0.754552175	0.847241381	0.849725589	0.773159907	0.699458779	0.779891252	0.841295865	0.756194913	0.868386545	0.845477634	0.797844598	0.852498525	0.523140418	0.770772423	0.530051585	0.868631462	0.667299963	0.473749756	0.81561686	0.697957286	0.459426514	0.325816383	0.315461806	0.788093278	0.718444012	0.860281532
cg00005271	0.934678654	0.965236685	0.959782831	0.949769948	0.95548418	0.949887469	0.96673661	0.891693476	0.956094559	0.965374601	0.958357305	0.944405202	0.926828713	0.968146752	0.967746653	0.938574483	0.969267167	0.962502966	0.970592713	0.954088468	0.96390684	0.950973762	0.961144786	0.961006319	0.965492492	0.959903724	0.95663264	0.957151496	0.957585512	0.96223596	0.963045942	0.948460577	0.959810972	0.964787158	0.961944313	0.496497335	0.933647516	0.415151243	0.900765764	0.959027292	0.958448651	0.948493628	0.945414569	0.954830637	0.963204508	0.961294108	0.960715269	0.948485645	0.953451855
cg00006213	0.959568665	0.957779369	0.933498082	0.957344228	0.972897264	0.937333283	0.961568004	0.978691312	0.955500641	0.914409837	0.96902667	0.944129177	0.963564333	0.956886706	0.955420812	0.972755281	0.940265467	0.935430955	0.956421668	0.958629546	0.915610739	0.946513859	0.896817258	0.958008798	0.951433135	0.950737961	0.944080794	0.959775467	0.959067513	0.937623994	0.945381374	0.945267077	0.950700687	0.943397998	0.946392152	0.682360433	0.971771635	0.446023823	0.975166347	0.847435602	0.870107635	0.878931288	0.848750559	0.878076861	0.942260494	0.951980371	0.933757554	0.930080764	0.912789132
cg00008998	0.795508648	0.77810864	0.495577071	0.556035884	0.684677846	0.570787253	0.68910617	0.663358476	0.730663725	0.812977328	0.646096144	0.625818523	0.833282444	0.802734295	0.782669147	0.718148042	0.704541807	0.49389278	0.851913824	0.862200211	0.721140182	0.760689699	0.51036919	0.831112984	0.838069024	0.574385722	0.839310855	0.840488165	0.751827385	0.606843775	0.795145761	0.789893209	0.775922389	0.556755941	0.731696964	0.447336059	0.587998495	0.51984039	0.504557605	0.428576497	0.471634921	0.660728228	0.755445762	0.860463743	0.811744385	0.882537552	0.764450491	0.556740603	0.809364097
cg00009248	0.321428585	0.355320136	0.374923941	0.262862373	0.323953537	0.223435051	0.248351151	0.192217576	0.136410244	0.33743905	0.192981982	0.287264978	0.137639579	0.123392058	0.357554342	0.137741106	0.191480066	0.17968998	0.193033708	0.18627412	0.061185663	0.213578927	0.139242156	0.089367041	0.227355269	0.489836846	0.363711975	0.110632406	0.411821427	0.35510405	0.416071302	0.307899537	0.541023304	0.282306703	0.361979072	0.01783635	0.567754753	0.42038694	0.111720794	0.508625639	0.526718387	0.655653801	0.495790472	0.648367411	0.038355065	0.036236882	0.174862506	0.286624602	0.27964449
cg00009319	0.228820005	0.260324514	0.096158185	0.213881496	0.339816438	0.059523059	0.272765746	0.04210169	0.064263937	0.058719744	0.102144646	0.122163196	0.064639483	0.060510685	0.055068189	0.043171791	0.067638352	0.066510371	0.099256981	0.087185151	0.052759235	0.220202628	0.134332213	0.073011201	0.070418031	0.081901361	0.071483711	0.066230591	0.181008189	0.358067099	0.093233688	0.071120266	0.055313924	0.051230297	0.07716863	0.225452482	0.100630507	0.511764083	0.064772265	0.339268504	0.176746194	0.485297412	0.420627372	0.368308627	0.296756849	0.276304701	0.164301989	0.104097563	0.097478638
cg00010445	0.20028556	0.45145365	0.303076016	0.427002195	0.338252541	0.283215486	0.315560407	0.091977524	0.191972055	0.17534293	0.227669718	0.348726029	0.118340822	0.104933721	0.145235574	0.229232653	0.420093472	0.367288132	0.136066523	0.133196408	0.219903194	0.27051853	0.283904721	0.161167924	0.293153064	0.428236771	0.133778762	0.126018414	0.310391829	0.296713101	0.131728725	0.242459814	0.32709824	0.256738205	0.31443751	0.994295081	0.352522617	0.611452959	0.375451903	0.568904036	0.401556945	0.529731781	0.23413868	0.226595069	0.11782569	0.171625324	0.305099331	0.327318668	0.415768613
cg00010903	0.90466635	0.883580247	0.894144118	0.86296893	0.854403506	0.888117087	0.874067615	0.643706382	0.846889601	0.898800486	0.828073966	0.912131174	0.896674916	0.858578476	0.88741679	0.830589526	0.946057822	0.927124518	0.924676199	0.927916821	0.890869763	0.939293166	0.914141044	0.921789936	0.939872237	0.922359007	0.938699836	0.919597184	0.911882456	0.925246647	0.938021252	0.910570081	0.940872568	0.928841728	0.921472209	0.490199399	0.704442928	0.409437258	0.518594793	0.873846891	0.838163717	0.865004289	0.453423285	0.602629826	0.919895639	0.912947342	0.926054862	0.924070253	0.950780049
cg00010926	0.848686076	0.824305699	0.95306102	0.964870083	0.963291454	0.818368036	0.895628555	0.92997055	0.960035835	0.94480203	0.742424273	0.784498698	0.823355138	0.857395946	0.864577682	0.903235739	0.810868721	0.937489491	0.84737215	0.863814945	0.942660451	0.880043583	0.834679135	0.865561171	0.847932286	0.939283085	0.839989055	0.859629511	0.814271905	0.903872544	0.904344481	0.872753639	0.828795012	0.929999303	0.919111192	0.902811155	0.79461273	0.482389329	0.938344402	0.576610175	0.607038231	0.67355939	0.56999833	0.605717333	0.799835462	0.84360772	0.813955478	0.913510634	0.838251631
cg00010977	0.886890331	0.856028847	0.821795589	0.789834164	0.770070643	0.807542682	0.854055428	0.553809928	0.768573427	0.851990849	0.749568042	0.831836117	0.883504592	0.683838777	0.786856399	0.723225421	0.918428781	0.859515019	0.885243588	0.897121319	0.848771094	0.867557017	0.832676246	0.885610384	0.915128506	0.870483955	0.908733109	0.896618553	0.854842987	0.882017981	0.910237885	0.872843258	0.915197472	0.879319906	0.871635938	0.467578629	0.646425729	0.516115813	0.499416146	0.875567541	0.83854634	0.887930393	0.889072021	0.921850674	0.86938996	0.885257123	0.882126148	0.86399969	0.849057293
cg00012521	0.918345285	0.944813668	0.942316028	0.939340957	0.939617513	0.94088452	0.938787442	0.73101119	0.944791228	0.939973848	0.928866002	0.934732846	0.924372227	0.935088258	0.931575946	0.948089262	0.913578214	0.91695534	0.907018358	0.911489376	0.916491078	0.918741492	0.920272302	0.872693701	0.916410791	0.921389539	0.925434662	0.874946848	0.935601074	0.914129947	0.924317124	0.928877686	0.923974584	0.925171102	0.928780105	0.712906154	0.900152228	0.503208474	0.814535605	0.930810987	0.908311073	0.938239316	0.927694698	0.808075865	0.887656596	0.881586259	0.911028038	0.930054366	0.92495146
cg00012879	0.627158491	0.678325236	0.619820876	0.62185644	0.605452994	0.580365359	0.616084425	0.258050869	0.556698845	0.588503173	0.621326802	0.644750567	0.547760496	0.541779193	0.638995452	0.587827649	0.607243126	0.661700844	0.542955433	0.560585535	0.577846749	0.638824827	0.590976359	0.574465649	0.545527052	0.587253238	0.580743357	0.54085776	0.600556662	0.649823344	0.625470088	0.580154208	0.623761499	0.624583721	0.629511177	0.509984005	0.623608781	0.512855908	0.315600837	0.763496086	0.700034935	0.784572672	0.72891617	0.514947526	0.304621256	0.317540613	0.548215596	0.645255272	0.639343761
cg00013189	0.027952186	0.035078554	0.032750533	0.077722867	0.035457653	0.049730053	0.064465964	0.026959914	0.030021824	0.028451259	0.096378665	0.034414069	0.032022605	0.030512289	0.034343477	0.070656158	0.040771544	0.037618431	0.035432188	0.028270004	0.031655268	0.037473845	0.02716014	0.02631203	0.032002573	0.073730273	0.03346086	0.025092517	0.033091103	0.034328145	0.032077857	0.046697426	0.06181668	0.030137574	0.058111299	0.407108982	0.04724716	0.633913794	0.067113178	0.025379797	0.027283965	0.027425827	0.031249849	0.030139594	0.030481795	0.032601603	0.041333304	0.087217689	0.06957698
cg00013247	0.886741359	0.860836746	0.864604234	0.778857406	0.839542256	0.77853888	0.865666124	0.895403357	0.882234204	0.868616503	0.709830612	0.804574566	0.795231905	0.856578813	0.820455668	0.859913609	0.82650789	0.775541852	0.843365123	0.813207775	0.79353057	0.850234011	0.804381349	0.760264868	0.759731632	0.868582649	0.879259211	0.75802768	0.88070335	0.831887317	0.850521256	0.834337452	0.887990004	0.766551608	0.8039288	0.496018089	0.700429439	0.456971302	0.33897437	0.842304172	0.819748191	0.877432301	0.809599683	0.348958152	0.268904773	0.234332089	0.708196687	0.759447918	0.794127301
cg00014011	0.671123111	0.785369638	0.727596163	0.556753974	0.66858438	0.68399795	0.748276505	0.576998298	0.615226314	0.633119394	0.534681002	0.646611142	0.593580346	0.634610686	0.670830476	0.791178909	0.800980578	0.671702295	0.666265338	0.633030177	0.562680031	0.725434349	0.542927164	0.666645705	0.786267133	0.636248068	0.599002998	0.624421509	0.74866261	0.730638561	0.666780725	0.665923547	0.734725649	0.622705191	0.676397989	0.759566333	0.643200259	0.578962667	0.83909315	0.348970079	0.248376734	0.260481114	0.188164459	0.403111419	0.65657712	0.645593378	0.683032877	0.633818542	0.774057235
cg00015001	0.880357971	0.842142286	0.891669597	0.901899978	0.854493069	0.894221111	0.915179765	0.598253675	0.888672497	0.88632343	0.875162061	0.912004169	0.906641559	0.869279585	0.889782757	0.861906912	0.927828672	0.890066285	0.917734166	0.931837471	0.879945402	0.901208134	0.923718001	0.913124287	0.91690113	0.880336439	0.918833063	0.906059847	0.897770925	0.922124749	0.928857369	0.927116975	0.910502431	0.902484919	0.910396655	0.297618123	0.922866647	0.54673642	0.75010967	0.919189056	0.852025206	0.921360431	0.921006036	0.926996692	0.927756975	0.896311787	0.911976937	0.906732956	0.90999489
cg00015319	0.07180795	0.049878664	0.045256826	0.033166412	0.059051609	0.026764692	0.10573575	0.019443349	0.022263519	0.045955908	0.0632302	0.051422917	0.042022334	0.022886203	0.022477386	0.031846487	0.061885599	0.063536445	0.032317234	0.027930794	0.069716658	0.048799457	0.061521285	0.031680793	0.071164931	0.066822952	0.030787633	0.032125482	0.051222836	0.061633899	0.036606612	0.056036982	0.057307132	0.057908213	0.063974749	0.492429199	0.031099714	0.479354714	0.015051391	0.388917494	0.17581985	0.155544782	0.196313295	0.14665768	0.031067762	0.03205836	0.066377289	0.063816249	0.10656297
cg00016215	0.949301263	0.949262628	0.924783225	0.923192233	0.89338123	0.948643353	0.931654871	0.305272054	0.856736721	0.936362238	0.899049383	0.918536352	0.900985444	0.908973037	0.892482547	0.856025925	0.92632421	0.871581637	0.909159191	0.900876195	0.903881774	0.920360969	0.882525556	0.845559892	0.940864822	0.95411745	0.946438931	0.882719821	0.950715945	0.930276677	0.922160371	0.914562282	0.932364283	0.905244366	0.923728874	0.419479035	0.827950643	0.479777069	0.672875855	0.916254429	0.874361499	0.918268689	0.871725904	0.922987499	0.4688115	0.628997863	0.937436919	0.94313571	0.943506539
cg00017571	0.942082797	0.913734996	0.933824557	0.920299216	0.951914603	0.895701125	0.923040798	0.596403308	0.908920082	0.92703083	0.916546893	0.921448227	0.921447279	0.924773051	0.937592052	0.902118571	0.950737579	0.913968153	0.943851818	0.946371365	0.914202314	0.943905188	0.944333133	0.92927246	0.952201237	0.931165446	0.945923629	0.910366718	0.939400074	0.946415767	0.944920116	0.936399943	0.954147987	0.93770074	0.945219036	0.468917781	0.900497477	0.5	0.908721982	0.907853925	0.901569091	0.938935633	0.930781189	0.939873628	0.926528753	0.936146055	0.927427023	0.934850019	0.954073143
cg00017737	0.038880182	0.045250029	0.110826076	0.096644826	0.051048786	0.038741079	0.054495105	0.077349248	0.041244923	0.043604933	0.045847776	0.06304418	0.037609219	0.036558263	0.039380732	0.036751931	0.048176145	0.049265153	0.043420757	0.03706555	0.041117074	0.144063002	0.050154685	0.03608599	0.050057126	0.08516903	0.04423216	0.04255995	0.037702151	0.048994594	0.043728242	0.043346967	0.042194072	0.0434641	0.048488655	0.472659127	0.049586442	0.546661103	0.055923455	0.043876237	0.07893453	0.063689823	0.042860772	0.044455661	0.041022075	0.056727645	0.065464451	0.040084468	0.063815683
cg00017842	0.501950358	0.501946378	0.500402143	0.509464613	0.499420862	0.496397114	0.500519536	0.500712054	0.488896717	0.500275663	0.500646206	0.504004676	0.50650075	0.500308615	0.495051656	0.512205659	0.494034419	0.494082586	0.494373466	0.485492082	0.500842448	0.494363404	0.48667503	0.4978988	0.505916934	0.501294673	0.503084671	0.489094393	0.495256236	0.5	0.506257319	0.496061651	0.494575557	0.502217214	0.495963971	0.454820652	0.497435393	0.48533018	0.511722229	0.498500045	0.497000258	0.489525914	0.498783165	0.499677071	0.505391964	0.504336318	0.502433076	0.492138059	0.487848085
cg00019068	0.925357251	0.917077931	0.902292417	0.82681348	0.900274979	0.879403266	0.89525904	0.807785712	0.878139919	0.901366893	0.901560179	0.919898292	0.878248825	0.838769006	0.850702439	0.767837924	0.934596548	0.924246957	0.897529208	0.892179821	0.870041165	0.898331758	0.910336805	0.893563135	0.926069849	0.911065933	0.92960325	0.924959143	0.899404121	0.924020406	0.924490088	0.920108573	0.934774261	0.912399854	0.927017103	0.524921883	0.703113392	0.50869418	0.585418849	0.864974608	0.87222632	0.90155038	0.917756353	0.914778227	0.880051691	0.899883976	0.925224593	0.925797383	0.938454805
cg00020468	0.815296732	0.858085387	0.923013152	0.881366354	0.871660575	0.824075017	0.920482433	0.81556823	0.957621077	0.885225302	0.862668592	0.867564432	0.857286705	0.865912163	0.865722547	0.8165588	0.846256027	0.831004028	0.831306048	0.80999229	0.84878168	0.826819954	0.84454947	0.805818182	0.859041781	0.922870434	0.855064886	0.753792038	0.901397625	0.856887931	0.838438935	0.847314868	0.83954414	0.832802385	0.834295432	0.020850203	0.928466837	0.511060409	0.905603356	0.909790187	0.937590756	0.881459492	0.888806792	0.897198591	0.890285965	0.91332857	0.824193905	0.80947348	0.864963473
cg00021588	0.926062779	0.926239001	0.926898959	0.906424339	0.90227572	0.907577733	0.931653587	0.775500339	0.870997562	0.929495754	0.915207376	0.928233515	0.930421333	0.907620109	0.925466937	0.880260303	0.9358599	0.927542812	0.918342666	0.923917934	0.913723897	0.925543865	0.889098321	0.92637334	0.950371088	0.92170064	0.930659206	0.92044978	0.933236892	0.937231541	0.945209436	0.935987162	0.950985418	0.937973967	0.940805929	0.507650326	0.856723899	0.503252593	0.741515872	0.929689855	0.923206328	0.939083855	0.928052499	0.945842554	0.942227756	0.944928217	0.921095265	0.877306938	0.951156085
cg00022035	0.911935215	0.916611511	0.909312511	0.893764682	0.926999394	0.894552964	0.919445529	0.632723392	0.901836547	0.931652235	0.921430508	0.906770627	0.75478381	0.779708654	0.861892863	0.759978255	0.850382678	0.866448967	0.807920898	0.834537681	0.80750549	0.842645647	0.85804497	0.884580357	0.932084056	0.930746842	0.938610645	0.931178416	0.92383113	0.921008438	0.936765933	0.929656133	0.945857073	0.932424694	0.935359967	0.492429199	0.902406596	0.499451133	0.855256821	0.922528106	0.91252291	0.455932219	0.843406188	0.717835221	0.937218475	0.937293041	0.927524214	0.923410585	0.920582481
cg00023292	0.824552087	0.871152988	0.820044339	0.838712735	0.841064711	0.803695088	0.854960602	0.924851521	0.739093837	0.846439786	0.823340282	0.856837245	0.789732964	0.751536522	0.792166661	0.865425738	0.846453623	0.845829988	0.811911861	0.781882632	0.802910326	0.847680822	0.822341716	0.752971409	0.870100734	0.821094958	0.814248679	0.802934524	0.835469572	0.830778604	0.810193723	0.833376847	0.848107653	0.837099804	0.840533723	0.515575996	0.790640576	0.545549993	0.891572942	0.665617789	0.611866172	0.794627052	0.660612334	0.578023554	0.784126074	0.774933326	0.82813504	0.823825871	0.878817947
cg00024300	0.633807099	0.524960887	0.563541868	0.507887293	0.616215098	0.558443985	0.543124042	0.624633726	0.784173339	0.761054358	0.690994568	0.613708466	0.764053959	0.675836197	0.518608139	0.508317174	0.501798279	0.518659503	0.757913191	0.744785079	0.656219988	0.642753038	0.555435298	0.765202629	0.734373036	0.592405731	0.659415943	0.826878932	0.516141021	0.499300233	0.646672478	0.557201079	0.523426715	0.535791351	0.572349074	0.279358453	0.498801409	0.417461574	0.352721372	0.369462935	0.538193901	0.456495284	0.664943479	0.661401334	0.827706789	0.847161219	0.788420113	0.489978433	0.604936584
cg00027030	0.918586251	0.918747007	0.931045142	0.785186167	0.835291862	0.892835327	0.923878751	0.960363061	0.966480651	0.913020269	0.89582812	0.87896915	0.891024345	0.800119324	0.808761851	0.632542745	0.903609747	0.847599794	0.924465585	0.899573378	0.900761509	0.893822731	0.86294673	0.900647475	0.931201183	0.946248731	0.942202586	0.916562575	0.868910385	0.883269174	0.850425272	0.928150627	0.911329056	0.829852826	0.908186135	0.711888285	0.921901159	0.384462543	0.975188754	0.940346553	0.927588338	0.94260643	0.952160232	0.958069235	0.870397648	0.84977537	0.905287376	0.887037699	0.911924634
cg00027863	0.724640764	0.621990235	0.507062043	0.615211374	0.541285815	0.685779746	0.65063097	0.435096989	0.710464556	0.753555045	0.566249668	0.570189869	0.80188843	0.679582623	0.663610713	0.649632174	0.593358294	0.599573307	0.751566835	0.71993165	0.627736278	0.662884435	0.626432427	0.666893428	0.66074761	0.575328734	0.715206051	0.681382128	0.602479661	0.532851037	0.740136942	0.679023704	0.628602754	0.557118139	0.643699058	0.48477354	0.679268387	0.510216916	0.96844277	0.655296725	0.69981716	0.781554834	0.789874793	0.575755312	0.281953183	0.2937999	0.678254079	0.542004111	0.643852905
cg00027948	0.864397613	0.868045098	0.848408979	0.901457258	0.838452798	0.837441131	0.872559669	0.849421651	0.818849927	0.912714872	0.813700696	0.798334992	0.718482012	0.654415372	0.828813524	0.931927119	0.826572213	0.813268576	0.743639935	0.671972971	0.775009362	0.796063103	0.850192938	0.389826938	0.87258974	0.865358796	0.835789463	0.326810568	0.887745587	0.750208551	0.839389221	0.878191261	0.888259071	0.810398641	0.86774688	0.571166578	0.711879927	0.526372285	0.913565383	0.569182503	0.78097005	0.690434332	0.73919092	0.683225331	0.749664367	0.656825122	0.826067127	0.825321821	0.844378587
cg00029553	0.835757608	0.86664983	0.901386512	0.891583421	0.867403995	0.798662073	0.868013859	0.773880584	0.868745068	0.801255907	0.475701326	0.739657537	0.801530627	0.831339036	0.865170218	0.822305432	0.837372493	0.845644023	0.82926596	0.846900918	0.731862679	0.832833315	0.744725867	0.790864797	0.853777127	0.774421506	0.828756809	0.704565108	0.856226429	0.846102066	0.795310317	0.829214829	0.872054265	0.684643762	0.793199146	0.51030206	0.657490568	0.487755454	0.766511196	0.682190208	0.732902185	0.801711164	0.837561932	0.877092869	0.803503648	0.824741321	0.72954758	0.76346932	0.855285163
cg00029755	0.888818513	0.924699416	0.897395925	0.922600562	0.945443929	0.871994762	0.901147979	0.833274684	0.930978554	0.933785385	0.691600792	0.896289234	0.930768519	0.950972152	0.936539085	0.910476556	0.89410689	0.881332414	0.932066166	0.930628996	0.915793524	0.900847561	0.656459263	0.938752732	0.929321024	0.879466523	0.932622307	0.949848641	0.909159462	0.914015387	0.90460458	0.916467095	0.907403996	0.846697751	0.920245865	0.48662453	0.861363017	0.480863912	0.683205958	0.614777063	0.779810858	0.708911642	0.636840965	0.660788765	0.953701072	0.935009263	0.815730686	0.831661826	0.914301218
cg00031262	0.753283141	0.828010869	0.857278567	0.775255951	0.815985054	0.729397774	0.809837346	0.823162905	0.792636343	0.810344709	0.707960541	0.77726163	0.748246934	0.801967737	0.786504051	0.824636076	0.818125826	0.799672044	0.811417375	0.804671784	0.741224413	0.794054787	0.709120176	0.736761133	0.830363424	0.786144187	0.793509698	0.767223033	0.834039691	0.784773338	0.785746637	0.812112329	0.826285226	0.760900537	0.804071319	0.974965441	0.801755889	0.49375424	0.850543028	0.564747433	0.486250533	0.526005353	0.382729711	0.606757004	0.789229636	0.751376181	0.768453532	0.788555394	0.817776864
cg00031896	0.49182186	0.494963067	0.497917824	0.482709524	0.501752662	0.492917691	0.506693164	0.503271009	0.499817428	0.48785041	0.479921563	0.490590052	0.504281635	0.50998517	0.50231234	0.501253646	0.508334222	0.500267562	0.491257827	0.494335317	0.489084728	0.503121592	0.478419694	0.488943855	0.491424414	0.500544038	0.495109134	0.494958984	0.503827036	0.49884104	0.48608965	0.504374749	0.494176929	0.503169124	0.494053578	0.341904595	0.508411025	0.366062655	0.5	0.238294713	0.449795049	0.501233371	0.499141846	0.175349551	0.503878977	0.481030994	0.513978022	0.49555856	0.495784605
cg00032045	0.929536538	0.904738519	0.913090946	0.861088243	0.901546834	0.888244716	0.889858424	0.691574897	0.886783917	0.914914577	0.887398171	0.891327425	0.876175463	0.842974313	0.868561048	0.901045963	0.936529194	0.899153994	0.911626704	0.907097495	0.900771805	0.914180161	0.901055605	0.874706407	0.937180175	0.920403577	0.917203452	0.882545277	0.897485835	0.914658914	0.932724359	0.917310219	0.941673024	0.926946824	0.914476475	0.48318096	0.783360107	0.503435694	0.465344542	0.902033165	0.862319182	0.918807794	0.919208662	0.816335702	0.905772467	0.921164247	0.925386639	0.903318436	0.943635863
cg00032807	0.251221964	0.290810447	0.292978596	0.097132802	0.27059758	0.165658594	0.206248029	0.184169283	0.116608413	0.181921505	0.270890853	0.163072018	0.10681718	0.144989908	0.222427165	0.194904928	0.174747822	0.190292879	0.190274256	0.204539316	0.250471997	0.20149605	0.196224728	0.232149844	0.256232488	0.222238834	0.207160169	0.303556747	0.259196942	0.275593415	0.191854532	0.272965715	0.165189201	0.241021117	0.284953528	0.47324002	0.095464898	0.372622867	0.06378405	0.823592816	0.682760176	0.242906303	0.256313765	0.212488632	0.171379476	0.081576914	0.274301675	0.223222375	0.237482725
cg00032872	0.132782704	0.094734551	0.066978825	0.156454838	0.077781059	0.150069004	0.11133673	0.323525568	0.095138862	0.069177226	0.06782184	0.175991568	0.057349902	0.067235471	0.070748387	0.102463573	0.136268122	0.147022611	0.06972924	0.092861169	0.113779136	0.116929142	0.137517262	0.063797636	0.097365157	0.095493242	0.076895105	0.054745577	0.108072037	0.133143759	0.111085766	0.092386366	0.097238543	0.128526965	0.151965423	0.503359417	0.211785311	0.475008699	0.077314594	0.111245507	0.042778066	0.093941575	0.044182553	0.188088708	0.111966935	0.139003167	0.116648256	0.158888492	0.129093243
cg00035308	0.933082269	0.928637646	0.913298903	0.924878592	0.893804796	0.910982894	0.94004634	0.903759961	0.907654248	0.922525095	0.899539899	0.938494772	0.930629735	0.917742779	0.92657969	0.922723043	0.954128218	0.949200518	0.932433214	0.938928603	0.931683677	0.9420305	0.938733221	0.935320166	0.949399807	0.934095557	0.938637643	0.924429535	0.921734569	0.942661004	0.954317462	0.933062786	0.940063369	0.939327726	0.942478697	0.423851061	0.869710483	0.497139577	0.726912442	0.831230253	0.829482467	0.940677401	0.913024624	0.944320287	0.921825148	0.918958224	0.935239825	0.944386634	0.952168679
cg00036621	0.746708522	0.701147575	0.672192298	0.654068774	0.619198779	0.69418353	0.720336495	0.525347973	0.562342364	0.69081593	0.624962016	0.748587244	0.73633261	0.614808632	0.67598279	0.581545855	0.879289872	0.872421712	0.859330446	0.840526845	0.795049389	0.840537557	0.834596439	0.822070705	0.873323617	0.806772954	0.859274927	0.869108247	0.762291441	0.81468273	0.862046758	0.762396968	0.878335563	0.833754086	0.805446768	0.460114594	0.591266281	0.5	0.508702688	0.650299368	0.699968065	0.850432829	0.902183772	0.908452898	0.771809247	0.807716934	0.864785473	0.83493712	0.892752813
cg00036705	0.939527146	0.943348552	0.909390612	0.909997886	0.772964559	0.910409061	0.955639122	0.966753397	0.964172756	0.94080348	0.942003661	0.919769853	0.942235135	0.90156181	0.922694327	0.931037939	0.938154993	0.944793037	0.938643989	0.951954701	0.943387943	0.945517946	0.950017028	0.935130331	0.949420026	0.939965215	0.948982782	0.929941959	0.947758166	0.932142335	0.943107452	0.944490721	0.92408497	0.930165353	0.93987867	0.417460528	0.923386328	0.382092275	0.786350619	0.937346942	0.938421964	0.949183031	0.94548923	0.956224998	0.957775926	0.956238585	0.948466198	0.924007217	0.953483018
cg00036709	0.118906916	0.092601387	0.088871798	0.155194044	0.081047233	0.061998755	0.072131865	0.248918991	0.086998243	0.137918839	0.045691405	0.08558403	0.092226722	0.220409871	0.090558058	0.144618534	0.107552687	0.108297769	0.204246431	0.206395775	0.058688884	0.095543726	0.054491402	0.140729513	0.06974743	0.072536863	0.162982526	0.163753283	0.08020659	0.079224638	0.209664608	0.14242517	0.146583939	0.064219526	0.05005048	0.013059386	0.05335135	0.493094966	0.073944419	0.095611034	0.141608106	0.080674967	0.050550268	0.051210343	0.043778925	0.058155031	0.086525813	0.060570863	0.10961817
cg00036788	0.501974893	0.478522656	0.49371959	0.484709599	0.473564754	0.491742444	0.495328279	0.489947288	0.473291564	0.471223752	0.516384805	0.504285422	0.47795834	0.491072844	0.497487854	0.488173966	0.50106511	0.490534717	0.482671635	0.477048054	0.482825247	0.499160702	0.49099621	0.497921913	0.494513375	0.495852211	0.473748756	0.467115922	0.499770928	0.49617881	0.490563149	0.470941617	0.46952768	0.505049266	0.500918773	0.490798583	0.491612057	0.516115813	0.47927183	0.365026815	0.094406351	0.044619221	0.033445607	0.037836361	0.47501416	0.475448825	0.485992358	0.497749942	0.487003007
cg00037013	0.136889521	0.178627461	0.144182714	0.147299327	0.1358011	0.169592237	0.112637199	0.06219046	0.116126816	0.177715113	0.089820262	0.119437444	0.119457438	0.110043734	0.099342596	0.065620934	0.189112094	0.107663715	0.124647702	0.14925175	0.121884312	0.118555725	0.109530704	0.150149931	0.197821078	0.132469301	0.120920554	0.156900983	0.146395631	0.149485445	0.144103339	0.200227705	0.151987347	0.140573748	0.156285915	0.476745884	0.132289836	0.488687534	0.051294731	0.091831358	0.0638178	0.083880192	0.072937671	0.093726041	0.201996908	0.238414164	0.162216753	0.174261516	0.161649382
cg00037518	0.498342079	0.506912539	0.505433361	0.511155053	0.499256766	0.506613018	0.516966228	0.49396637	0.503510434	0.504012925	0.500698287	0.508009293	0.499020802	0.492284293	0.49265557	0.487377229	0.486107488	0.496738354	0.499335353	0.494175327	0.495001034	0.504606209	0.508987197	0.500960108	0.514803575	0.519928789	0.5111486	0.516467269	0.517363841	0.504049349	0.5	0.507621304	0.51531986	0.510027603	0.51583596	0.507570801	0.501120327	0.502066714	0.488332933	0.66418014	0.624148247	0.644934192	0.650892878	0.673100573	0.504996685	0.51347268	0.516656236	0.52128883	0.514075039
cg00037619	0.937088888	0.874907239	0.900255482	0.926363433	0.844091038	0.866218983	0.873241869	0.830245819	0.867813575	0.910657867	0.834967267	0.819230988	0.890738664	0.872279638	0.94328343	0.926960227	0.933191032	0.870948297	0.937866045	0.92873049	0.847557018	0.925617021	0.863908693	0.860676116	0.887916639	0.907368783	0.900671769	0.771807521	0.918167115	0.885701406	0.89127853	0.906614971	0.929124387	0.82097315	0.902140934	0.059133331	0.854604	0.634173101	0.711076607	0.596118332	0.610105118	0.899167293	0.885966609	0.287985961	0.190019837	0.253385545	0.865732977	0.783246171	0.891948704
cg00037952	0.422888062	0.42065358	0.408732822	0.388381367	0.397753504	0.407797661	0.381196434	0.432414711	0.510882483	0.473938621	0.418171443	0.362622547	0.443939863	0.462585549	0.412107943	0.279510302	0.405821346	0.368260747	0.451504767	0.454619585	0.455436776	0.372547167	0.414884378	0.55597737	0.450645923	0.479758728	0.501141695	0.548459146	0.386066308	0.439315989	0.451565295	0.413880026	0.402847118	0.440414047	0.389508982	0.37398308	0.442021867	0.500538264	0.486005015	0.531480455	0.562764858	0.510713755	0.580783958	0.535363525	0.403121728	0.439415958	0.461916316	0.4085774	0.432431383
cg00038038	0.267856392	0.314258916	0.313568859	0.394780793	0.190079858	0.302130363	0.378870713	0.483159486	0.392230141	0.26731312	0.190981537	0.264455741	0.34343239	0.421762879	0.401606745	0.383338224	0.204868509	0.245378943	0.30576103	0.19275214	0.169999899	0.471508621	0.20458562	0.1802341	0.2310956	0.239055772	0.188529165	0.120615263	0.32110708	0.247239771	0.341768426	0.187574755	0.214729028	0.225623864	0.257842902	0.136060248	0.213661061	0.483363644	0.417790498	0.365323111	0.279015155	0.25685081	0.234622753	0.213065358	0.237810549	0.384397009	0.152679359	0.191707058	0.248816678
cg00038306	0.885998888	0.843280066	0.851403561	0.805375418	0.767874912	0.824350587	0.837710993	0.553511729	0.732124648	0.858312829	0.808671151	0.882829753	0.869141451	0.795488358	0.772238944	0.748515271	0.936975859	0.920206353	0.900080447	0.915562175	0.879095791	0.917516783	0.895268239	0.902256973	0.927260096	0.877445603	0.917089221	0.903256155	0.868447618	0.910677271	0.914327704	0.889120165	0.92598112	0.90446365	0.899929378	0.474858186	0.59359146	0.412537727	0.572117546	0.942354678	0.932635748	0.954681484	0.940955402	0.937207332	0.885452938	0.898891153	0.898255798	0.898173859	0.942297667
cg00038376	0.893763667	0.861263606	0.884194529	0.827711077	0.815388531	0.836155395	0.877757955	0.732749314	0.8206045	0.859497415	0.866580068	0.899503055	0.85170495	0.868239963	0.831940464	0.83152461	0.918964492	0.906619071	0.890888739	0.902985282	0.875584877	0.90551523	0.887695416	0.888381477	0.921753525	0.885785994	0.906154223	0.889930934	0.890118794	0.916746479	0.916724636	0.903956267	0.921760937	0.904049445	0.905401619	0.505162191	0.662421901	0.517600843	0.612764275	0.865793297	0.809780545	0.875782942	0.860476078	0.889727142	0.861324943	0.888770889	0.893469469	0.910441014	0.93279006
cg00038849	0.511092214	0.485692801	0.491482181	0.499650478	0.504257529	0.490920933	0.513810793	0.486157975	0.488903133	0.516578248	0.477909022	0.497176766	0.501620411	0.505075915	0.4962055	0.505863579	0.517909423	0.486267967	0.4887705	0.496636421	0.490556353	0.498549669	0.502068691	0.49153634	0.538151665	0.500258395	0.524362527	0.465401785	0.497765452	0.512743356	0.513124711	0.498740799	0.514006502	0.481698096	0.517046432	0.468176782	0.497164939	0.488687534	0.503124904	0.735288793	0.649821824	0.828883766	0.765001065	0.655689295	0.493139156	0.485039434	0.494675344	0.49284332	0.497887087
cg00038872	0.824628453	0.735372465	0.731939813	0.806849349	0.70382534	0.732069809	0.815669244	0.66560792	0.732399613	0.830500574	0.65142679	0.721646741	0.817603043	0.87695387	0.67915242	0.763858202	0.753338156	0.615558245	0.846829427	0.813302657	0.746114801	0.772504308	0.716459923	0.784954028	0.794853268	0.740321995	0.771338909	0.845268193	0.824950244	0.727035877	0.809345255	0.767709193	0.763320616	0.695111876	0.715940022	0.466688008	0.642386192	0.471889817	0.49404304	0.779775172	0.814358146	0.738648931	0.772500178	0.417983862	0.356019099	0.371161356	0.781297928	0.626367901	0.78965524
cg00038955	0.945893448	0.930954778	0.928442646	0.923352479	0.914393081	0.928204451	0.935436415	0.816035152	0.906133424	0.916967306	0.913125525	0.943404302	0.930094411	0.899564932	0.927629941	0.877388456	0.948568074	0.945300718	0.916787698	0.930979476	0.936393612	0.93408401	0.945121591	0.91885772	0.946598783	0.939708307	0.937918289	0.891163239	0.936620027	0.941923446	0.936204783	0.937338402	0.950451727	0.951449532	0.949766119	0.480141131	0.811059417	0.436571203	0.67590967	0.875759237	0.872881851	0.94482799	0.922422168	0.88791697	0.925155956	0.919996561	0.938666142	0.940613377	0.954584058
cg00039469	0.192239279	0.240965543	0.21823502	0.264728604	0.257231776	0.207185657	0.194990241	0.47329049	0.42056112	0.203145027	0.25512185	0.143322573	0.44811366	0.490522521	0.456630788	0.454651483	0.243977933	0.334155085	0.434570146	0.427808987	0.387275113	0.338046047	0.375364182	0.39673902	0.114018971	0.143920029	0.124298758	0.119011691	0.205584878	0.150324709	0.117294042	0.176226955	0.105471264	0.120794766	0.133428114	0.540729538	0.328416304	0.52322052	0.374816732	0.931693992	0.920037408	0.925172751	0.90982715	0.924349127	0.113539996	0.123263276	0.108215459	0.130320562	0.128910606
cg00039845	0.627124088	0.644264341	0.625790506	0.632869391	0.686411104	0.855450013	0.794199988	0.869030721	0.752171476	0.820383952	0.793510569	0.791863737	0.678430631	0.849019061	0.837587672	0.829416464	0.672995796	0.706361957	0.719759143	0.672560288	0.864967449	0.735924915	0.808737507	0.713841772	0.770386755	0.67777048	0.722460991	0.665838922	0.811075002	0.651953136	0.688012824	0.72177794	0.680912276	0.804612208	0.763964588	0.033471748	0.791380602	0.45513553	0.849231469	0.698194101	0.759560661	0.623944434	0.590783178	0.55879442	0.724829731	0.693230533	0.783379838	0.760455728	0.724072489
cg00042664	0.803907495	0.755853128	0.760965063	0.791587458	0.710341205	0.773060103	0.790518745	0.643377376	0.689445111	0.791982159	0.761880144	0.843444934	0.563480424	0.531168782	0.537927127	0.529309596	0.705387838	0.627838546	0.557000881	0.584733734	0.560036428	0.61769838	0.589070756	0.585328652	0.864868836	0.808944234	0.874710561	0.882361486	0.811932086	0.841219896	0.878330985	0.820385692	0.886873962	0.884180939	0.819832472	0.473420257	0.543904589	0.303113813	0.495032784	0.881906621	0.826981312	0.885431173	0.870444164	0.669972513	0.530417699	0.565288214	0.85686106	0.83687139	0.812223249
cg00044472	0.361716575	0.434438293	0.432094225	0.382855349	0.350400064	0.375104429	0.574485629	0.279998142	0.521146924	0.409794592	0.239540263	0.398818081	0.420050773	0.39837832	0.471106506	0.461793387	0.472948196	0.45276912	0.438251405	0.387647017	0.340273119	0.456876028	0.217350734	0.266142132	0.456704957	0.370496524	0.429644748	0.281246787	0.363070525	0.485355139	0.483131477	0.368550758	0.426026452	0.315192599	0.458649807	0.464979571	0.436581467	0.514446491	0.481712798	0.11415894	0.1001719	0.174073224	0.182466513	0.227935224	0.212468002	0.251460838	0.422927776	0.43432	0.444127174
cg00045146	0.157961689	0.194132639	0.153411152	0.175704884	0.217730729	0.148962716	0.189922158	0.420769019	0.163984757	0.137348898	0.193094304	0.119623379	0.123284482	0.199133184	0.135545607	0.224898465	0.130978784	0.118222656	0.100445241	0.091702309	0.131653291	0.108171904	0.118871697	0.082185573	0.122307971	0.128772297	0.083220523	0.089728587	0.1836254	0.126720538	0.084541718	0.116705229	0.127672347	0.123095638	0.131897556	0.530040382	0.415698793	0.44032879	0.496555251	0.138238779	0.104683006	0.093517084	0.088541587	0.190816925	0.306989568	0.278437149	0.144851876	0.142512475	0.124521902
cg00045149	0.04749728	0.094137211	0.076511747	0.051700174	0.050224716	0.12157075	0.066124839	0.045882003	0.049058974	0.060555806	0.047996366	0.06304268	0.044879284	0.046356173	0.051638049	0.130501211	0.059022328	0.071100407	0.041723609	0.043165004	0.047387474	0.045517283	0.048550411	0.045428046	0.067255665	0.100869191	0.051067786	0.061769463	0.103889351	0.058582561	0.050993728	0.050807362	0.053606465	0.053394373	0.113758859	0.791501374	0.052181578	0.5	0.039903337	0.05238808	0.053864336	0.04898701	0.057923504	0.063546399	0.084528574	0.069186306	0.128265344	0.060862042	0.085283629
cg00046033	0.758233427	0.801365295	0.636147042	0.691917563	0.660855936	0.644694308	0.715872331	0.693223752	0.821096832	0.751796673	0.478923077	0.631297724	0.809118587	0.883155393	0.69698094	0.724248208	0.780259594	0.604825051	0.813031325	0.794805004	0.579446257	0.772749937	0.597577417	0.818207515	0.755409699	0.700932986	0.771902919	0.77233796	0.741176357	0.554906471	0.792411271	0.710311253	0.806618382	0.525410078	0.65431793	0.489729827	0.700594886	0.421347628	0.588006376	0.460554143	0.418156074	0.438761179	0.700123988	0.339606825	0.719022757	0.736068698	0.715326565	0.579573366	0.794927893
cg00046073	0.061696973	0.035152455	0.091433023	0.041311573	0.072133774	0.068706461	0.032848282	0.025662128	0.029695368	0.029682891	0.094367435	0.041189661	0.028679581	0.027834479	0.028638745	0.024858228	0.066637329	0.087569191	0.033485807	0.031956335	0.035889611	0.0271519	0.030348756	0.028013414	0.089574063	0.115176071	0.02823609	0.034019064	0.034607755	0.05301757	0.028879388	0.034355735	0.046683319	0.046604369	0.093545978	0.530933839	0.041484478	0.385995896	0.027029582	0.195269005	0.30525378	0.137320117	0.057109991	0.126061184	0.036376843	0.048312277	0.135051924	0.051566963	0.092499148
cg00046146	0.529591437	0.553408353	0.533618321	0.511595791	0.503319535	0.518583652	0.517331461	0.513123305	0.516074901	0.540246212	0.490961322	0.54925972	0.530680848	0.513602726	0.531397743	0.50761408	0.54207174	0.53748248	0.592101929	0.609152578	0.514575943	0.568427229	0.494614241	0.57034541	0.627219655	0.564248993	0.633553576	0.605680639	0.56564941	0.550059475	0.615059624	0.54479459	0.62360411	0.524436226	0.557193941	0.486953689	0.514832835	0.453084339	0.509273854	0.45831651	0.530622367	0.47944851	0.603893032	0.552280813	0.519960262	0.48873073	0.581054545	0.481164632	0.621655145
cg00046614	0.770284644	0.736083871	0.6115665	0.717044363	0.648578216	0.713095948	0.558949783	0.184917535	0.493470646	0.694847353	0.407221098	0.582456974	0.532739766	0.525577638	0.521136717	0.636482435	0.623343415	0.517816662	0.54824339	0.555406869	0.418579016	0.583785943	0.182866999	0.596793685	0.705919891	0.647851909	0.689828316	0.768505608	0.545137956	0.703479498	0.595626337	0.625734445	0.733598989	0.51469603	0.66212094	0.43591024	0.566079869	0.504355949	0.525646821	0.766599983	0.722739626	0.802366324	0.703746535	0.639231256	0.276878786	0.463056666	0.655390311	0.480784613	0.708671157
cg00046850	0.014633596	0.014887107	0.022072498	0.01534802	0.015288812	0.020655457	0.015992276	0.008974442	0.014700189	0.013377223	0.018729779	0.019368003	0.008200378	0.009473193	0.028950294	0.009308535	0.010161059	0.010876827	0.008632129	0.008209075	0.008696507	0.009329904	0.00920461	0.009001764	0.013174108	0.018084337	0.014822996	0.014906784	0.02278927	0.021537558	0.013014642	0.012733026	0.01514989	0.017290229	0.028009205	0.069852248	0.020392435	0.353905467	0.01317705	0.111002486	0.100846384	0.117342706	0.123004161	0.125783064	0.014385008	0.015614011	0.021262754	0.024919071	0.018672469
cg00049527	0.922409786	0.907977626	0.885604735	0.816238032	0.846140487	0.849926059	0.894755172	0.502772501	0.671184162	0.907141164	0.787081683	0.901196914	0.939620148	0.806595604	0.879434264	0.865230371	0.879073584	0.885785388	0.933269828	0.942316644	0.909190434	0.933438713	0.929826124	0.905290044	0.91530848	0.873685821	0.936871034	0.873952241	0.909064752	0.908821367	0.942374538	0.927270567	0.93605501	0.904238422	0.91406921	0.20845476	0.771199408	0.511211413	0.8421607	0.747476307	0.753581204	0.87125702	0.75347025	0.44344457	0.482124711	0.49322722	0.895695137	0.87181185	0.896817971
cg00049667	0.123818776	0.087940813	0.070933123	0.054448731	0.113926421	0.130140813	0.055104372	0.036971953	0.062219501	0.180177899	0.31044198	0.090170377	0.418506548	0.391548081	0.156369659	0.079136647	0.133666063	0.184219204	0.368891891	0.491238983	0.502191477	0.12640425	0.274234259	0.472116612	0.239135631	0.092204608	0.353195494	0.378607173	0.15599452	0.076288828	0.173292314	0.134347539	0.067685043	0.176557341	0.101659245	0.01315763	0.046250584	0.491377836	0.140306077	0.29617933	0.507730948	0.238194751	0.433269117	0.472527737	0.237284932	0.298948869	0.175273392	0.097718504	0.207318931
cg00049718	0.019103849	0.015697779	0.014342536	0.012782324	0.011838595	0.01137702	0.012891619	0.026694076	0.015062682	0.013181238	0.012391236	0.01208388	0.010512889	0.018051133	0.010383365	0.010683784	0.009682548	0.009710347	0.012013682	0.011961694	0.016510535	0.009599925	0.01167154	0.01058915	0.014420015	0.058930095	0.014315958	0.01182745	0.014372795	0.011223036	0.011639042	0.011105834	0.010104444	0.011320609	0.012124843	0.524583839	0.013003212	0.480748489	0.023384515	0.014018606	0.054784649	0.013164428	0.014199926	0.014454826	0.011629736	0.011999822	0.016182456	0.011687537	0.013398984
cg00050268	0.516268109	0.516577009	0.520765063	0.51132288	0.512183417	0.527856595	0.52558925	0.510171772	0.516994712	0.522085369	0.516056828	0.524990897	0.516479329	0.50916605	0.52528333	0.517944523	0.529648324	0.527788906	0.526396554	0.520221037	0.507499914	0.525035548	0.517984129	0.548557602	0.538334759	0.528233675	0.519270954	0.541425525	0.523690859	0.531552774	0.552187037	0.523939533	0.547405704	0.531171309	0.526163545	0.513518016	0.501230286	0.586541475	0.488665867	0.662465011	0.651267169	0.732337854	0.746817064	0.786323304	0.51364025	0.51997726	0.511990622	0.513616926	0.537565306
cg00051709	0.84950119	0.828427647	0.830543499	0.78781556	0.798116487	0.787723987	0.793538837	0.513626107	0.821509378	0.805960409	0.685971052	0.768793533	0.763058091	0.835894201	0.771846307	0.770040832	0.796659712	0.734809104	0.882436647	0.883118584	0.718185618	0.833413754	0.643253846	0.879669619	0.872750069	0.736882132	0.802961582	0.892267796	0.835720701	0.799250515	0.791686115	0.809651422	0.866267916	0.6736071	0.810304322	0.03673809	0.629952432	0.423323495	0.504255513	0.738700801	0.776041567	0.815799281	0.833660726	0.303488904	0.245927472	0.267887654	0.801228974	0.669024131	0.878680278
cg00051782	0.054683099	0.066513641	0.065264584	0.071502865	0.069479738	0.064435953	0.062220379	0.067159521	0.067527075	0.074199455	0.066326109	0.066397904	0.054549916	0.05779836	0.058679924	0.055766071	0.057516811	0.059165588	0.052911953	0.054142137	0.050529354	0.052129916	0.056031579	0.056082885	0.050799398	0.036835338	0.063555505	0.070365397	0.064038253	0.067155054	0.0605672	0.0674743	0.069041003	0.066471476	0.062565762	0.708976679	0.06203974	0.54906467	0.050899277	0.057710081	0.040458459	0.061667758	0.057823134	0.063169491	0.071914745	0.068176374	0.056906294	0.063018298	0.047412465
cg00054169	0.167853731	0.174885007	0.142067391	0.165365231	0.163776855	0.13190636	0.127537716	0.301747752	0.310674103	0.173545213	0.214501705	0.171801243	0.161918629	0.086146893	0.132685894	0.098235854	0.229185478	0.138874963	0.145386935	0.15056556	0.310432257	0.211176265	0.163898906	0.193843885	0.331993572	0.26130131	0.170683406	0.249459132	0.213782832	0.133507708	0.151898746	0.204387592	0.172445842	0.176221041	0.248295836	0.83741029	0.159833475	0.522871576	0.086106448	0.077965245	0.111702108	0.053820841	0.079681473	0.072977543	0.276662295	0.133386366	0.325908391	0.187604991	0.310803147
cg00054831	0.738308213	0.83829705	0.880094736	0.920099345	0.944659217	0.79851213	0.86124369	0.884339326	0.877569018	0.932361546	0.781975463	0.76072476	0.798019204	0.841269669	0.670763696	0.789602429	0.799027799	0.941092573	0.826590896	0.94745898	0.942794222	0.81731187	0.838283775	0.88013281	0.827464979	0.937502144	0.790492378	0.891530191	0.784008405	0.911670704	0.950018499	0.82981677	0.750069226	0.894110501	0.924290799	0.514557673	0.831361554	0.535412551	0.8423758	0.731522242	0.718575733	0.646094325	0.57406511	0.865702092	0.844269531	0.796887188	0.82455489	0.919192945	0.831373674
cg00055211	0.51681088	0.426280378	0.551379122	0.437225058	0.51716463	0.39840796	0.463155831	0.300951078	0.549714862	0.543809354	0.462194364	0.501182659	0.591510493	0.573094409	0.528498643	0.63738982	0.458089731	0.401056594	0.609367849	0.564543706	0.502217471	0.518815067	0.510850126	0.587656478	0.646042114	0.455803177	0.581382803	0.589361683	0.617685388	0.507284351	0.60455718	0.582086649	0.549191791	0.438292302	0.482091609	0.492053199	0.520766707	0.464259269	0.751290331	0.490611887	0.545421692	0.778597734	0.725177315	0.594058712	0.569119405	0.606223324	0.535210061	0.446378215	0.604076183
cg00055619	0.011108429	0.016752524	0.012456149	0.013181348	0.012170224	0.059730039	0.014861598	0.01299684	0.010867237	0.011546812	0.016913354	0.01966727	0.032656237	0.02388812	0.022238175	0.017126842	0.032475039	0.035391527	0.03695018	0.027527549	0.02727082	0.034017784	0.039368829	0.026246121	0.021602155	0.014521597	0.01531289	0.012912013	0.057166589	0.014889516	0.012787954	0.015304559	0.024045162	0.022788028	0.021855239	0.527673564	0.025595889	0.603316633	0.012245508	0.136720851	0.048949088	0.067169257	0.064308155	0.058209247	0.04129966	0.054363248	0.051670497	0.019989221	0.050613103
cg00056413	0.063944803	0.081178905	0.081229959	0.076943577	0.070685035	0.086742316	0.060408609	0.071052253	0.054137734	0.061233607	0.063410414	0.0631291	0.063709686	0.056266042	0.086258593	0.085298441	0.059821862	0.057200275	0.088037748	0.063982034	0.087105757	0.064905426	0.065066139	0.073604312	0.069559655	0.098518067	0.070857461	0.078381816	0.081370449	0.057963581	0.055769219	0.057187091	0.059064084	0.06023326	0.066270507	0.531735886	0.146731064	0.505311669	0.25564708	0.047566844	0.07075191	0.047721933	0.046836573	0.041639936	0.075128342	0.069310002	0.090465612	0.073927095	0.054573573
cg00056578	0.109289053	0.148180791	0.147085667	0.213621838	0.140961531	0.174771865	0.214330214	0.028074048	0.137165401	0.086116893	0.124171811	0.098777431	0.130628978	0.177590756	0.162490748	0.186326159	0.229733871	0.165266262	0.139909619	0.150488139	0.123884613	0.129751336	0.11975352	0.122365333	0.180430756	0.090907301	0.091921864	0.13041358	0.127851191	0.143592672	0.147684425	0.179811255	0.189159939	0.175880451	0.156199135	0.473556752	0.159086429	0.504355949	0.017652696	0.067253031	0.048473438	0.055187055	0.053723192	0.052456512	0.133013662	0.119529104	0.190396247	0.168193338	0.201058028
cg00056596	0.259206707	0.23027623	0.228198265	0.275185569	0.277162125	0.216338117	0.251908367	0.337308614	0.359049951	0.290452076	0.269657423	0.306653716	0.311330403	0.407233168	0.224633422	0.178052573	0.307393683	0.259542519	0.329244532	0.323287003	0.351357146	0.268640373	0.327200692	0.442742065	0.476106926	0.271252034	0.30559715	0.492090597	0.334812466	0.268935759	0.281745197	0.308211453	0.271042561	0.329245893	0.286095514	0.536898673	0.146682124	0.391906885	0.096528846	0.244859054	0.262066338	0.273742771	0.283894098	0.378632581	0.392777352	0.476206504	0.447652139	0.280409744	0.388631483
cg00057767	0.855118352	0.735935165	0.795519437	0.791341077	0.831800077	0.681597666	0.689849173	0.829761536	0.878906308	0.820367883	0.752693469	0.746958134	0.817748526	0.905498684	0.843724043	0.815107533	0.741874091	0.785454723	0.793697788	0.809947778	0.778945197	0.771370356	0.696189407	0.789059041	0.820375161	0.718928203	0.799975251	0.798190599	0.803175666	0.718470616	0.811145281	0.85577595	0.849349857	0.703397072	0.78212181	0.498205956	0.784433906	0.553024767	0.819474025	0.572762683	0.809488943	0.772247535	0.732397805	0.775277315	0.841678683	0.810096436	0.755447764	0.727365212	0.790703768
cg00058449	0.940532708	0.856975757	0.932695033	0.906463431	0.19667774	0.290314155	0.793312287	0.607138699	0.581983078	0.881556715	0.517059203	0.807678393	0.865436457	0.716570292	0.600605121	0.412289932	0.357384564	0.424728952	0.761790544	0.726144145	0.465970339	0.532938568	0.430527768	0.653374183	0.532211724	0.604334312	0.862818195	0.868493133	0.616638488	0.522011959	0.793599025	0.625091857	0.778223388	0.867178607	0.461958701	0.055268427	0.922550996	0.493905684	0.907746864	0.874461509	0.935561464	0.930605139	0.972902708	0.985998266	0.589547659	0.686392513	0.324815486	0.778282481	0.417189824
cg00059117	0.706377669	0.715970383	0.744981983	0.659227955	0.728974156	0.624919676	0.780344384	0.831877114	0.764857136	0.758473566	0.616587278	0.677694853	0.734711602	0.814938196	0.766366382	0.82099462	0.742107336	0.717903988	0.726767003	0.68020032	0.543884772	0.733690538	0.608617743	0.681426859	0.71931356	0.722663989	0.675265044	0.688860517	0.718017516	0.736789613	0.733413306	0.764393164	0.793607313	0.62207579	0.723134192	0.509836681	0.704788184	0.389975526	0.938177087	0.435734031	0.60256591	0.700509621	0.115215294	0.112242356	0.548973433	0.530305613	0.67860663	0.638307218	0.765873721
cg00059486	0.103997047	0.083265508	0.052669179	0.076070366	0.056962337	0.120247439	0.081954644	0.046506756	0.016493194	0.025768633	0.10417083	0.051164458	0.012375339	0.014637072	0.022129054	0.156432028	0.05536611	0.095819628	0.019231704	0.017440241	0.022112698	0.036394667	0.019887283	0.013942045	0.102979911	0.06043374	0.020172196	0.0333978	0.075348169	0.046131	0.019832068	0.052982642	0.04935981	0.062902703	0.065554981	0.509800601	0.061938351	0.526500824	0.127032387	0.069713033	0.015708518	0.023476858	0.013336483	0.021995192	0.090680926	0.077939627	0.11458829	0.072723816	0.098558992
cg00059897	0.739964841	0.726390181	0.702933199	0.674238973	0.6618395	0.705391603	0.726487781	0.506115914	0.687055643	0.765571415	0.669110274	0.775228916	0.654718188	0.572600652	0.709595285	0.563415212	0.839743399	0.811641671	0.752443093	0.75980877	0.72152494	0.81293001	0.78012054	0.799229059	0.861561925	0.858771191	0.86578337	0.857911731	0.716962714	0.837663814	0.857723584	0.76363229	0.886359705	0.851524001	0.776192647	0.4609628	0.559071811	0.513779939	0.499313798	0.823510849	0.800468402	0.792706217	0.837752419	0.799798102	0.802249224	0.833117692	0.831252128	0.831918981	0.884926392
cg00060304	0.037610431	0.040505029	0.03962833	0.037731302	0.069694886	0.048563385	0.044601492	0.031392726	0.033155222	0.064987341	0.039059923	0.04102912	0.06134076	0.03009333	0.056682412	0.049829242	0.049946611	0.048454208	0.043949634	0.042657862	0.068751828	0.047515792	0.04490541	0.052441024	0.064986195	0.054173017	0.037371396	0.048781671	0.055609285	0.043594894	0.043392625	0.071135686	0.043231431	0.042357154	0.052804212	0.428834409	0.052773124	0.370603585	0.158711979	0.039967798	0.031353512	0.041067839	0.038303173	0.04882247	0.058546865	0.040703615	0.05939325	0.042889535	0.053113727
cg00060633	0.761378424	0.692770784	0.689749246	0.645824044	0.636046921	0.67668291	0.719293694	0.52718408	0.598767299	0.73978987	0.659212701	0.759269327	0.744202318	0.591970044	0.678704296	0.612498407	0.886163425	0.847221022	0.849813214	0.844689743	0.791427665	0.870779033	0.786939869	0.818988392	0.860219409	0.819872332	0.873790755	0.878182201	0.765594467	0.826019561	0.862177544	0.769249452	0.88088584	0.853571275	0.809427313	0.486077843	0.628131466	0.524913483	0.539267152	0.885770839	0.858072194	0.849230818	0.857261841	0.869072574	0.844170356	0.845962545	0.859265932	0.838804979	0.903050278
cg00060978	0.477105471	0.474108823	0.47939903	0.498934705	0.509897567	0.467774653	0.483449425	0.489641632	0.481220542	0.487265468	0.468080608	0.479891886	0.498386458	0.48456095	0.486838995	0.498224195	0.482602845	0.49395531	0.508283955	0.491781986	0.492541774	0.493306094	0.477806629	0.479412116	0.479174485	0.480648199	0.474027605	0.475570395	0.480328433	0.497021481	0.486980899	0.487936093	0.467758185	0.485693102	0.491360831	0.501798166	0.472723169	0.502793896	0.47335496	0.667343032	0.779390492	0.845964541	0.472448804	0.442039253	0.494069348	0.461871205	0.45227311	0.471443875	0.467188827
cg00061093	0.553907651	0.528255217	0.545854695	0.547036259	0.535563892	0.54326345	0.524723531	0.511242918	0.52384829	0.533957862	0.560863702	0.560063697	0.513359689	0.490703476	0.495875133	0.507084253	0.530327466	0.532963289	0.510043607	0.513641991	0.503676285	0.504557539	0.522536196	0.525704381	0.599121784	0.545569534	0.591505008	0.586089023	0.54558913	0.556339606	0.548982815	0.543500103	0.57060577	0.584088554	0.572356969	0.508991285	0.511440224	0.491152632	0.497158155	0.051893396	0.06854928	0.053844603	0.066577787	0.056411112	0.566359392	0.560237246	0.569882382	0.558405946	0.544739801
cg00061684	0.466454966	0.440195435	0.478501483	0.457521484	0.465521926	0.452201454	0.449986864	0.492895349	0.461334768	0.46838529	0.456385005	0.443361135	0.485164522	0.484062241	0.485383065	0.447433353	0.455497253	0.472397408	0.479367674	0.45930389	0.462250157	0.458696651	0.473937468	0.474068526	0.462380048	0.472404803	0.456121866	0.456622298	0.455880322	0.463466915	0.453536674	0.460010494	0.459030543	0.464847638	0.465767606	0.41564202	0.47581248	0.483698438	0.122569214	0.778066666	0.408269847	0.363174536	0.266930697	0.655908526	0.455127001	0.448246047	0.442949072	0.456630931	0.459507277
cg00065957	0.347198747	0.422894839	0.421388895	0.445660363	0.374622621	0.418253397	0.4123276	0.283240344	0.234238273	0.268010484	0.349097938	0.433015688	0.286361272	0.163314519	0.277336515	0.438365344	0.406598816	0.437867139	0.269103226	0.268581626	0.37115273	0.345887678	0.387811058	0.294105478	0.341883369	0.426241523	0.250200813	0.349610635	0.417504022	0.40885894	0.325782372	0.36016473	0.419892322	0.408713916	0.44387712	0.027609168	0.424992409	0.599600799	0.408600618	0.165865757	0.1738758	0.135226595	0.181482792	0.146741357	0.355417687	0.422580406	0.39056363	0.424116871	0.430052086
cg00065997	0.755501911	0.659581767	0.853971531	0.845719593	0.814912455	0.726528815	0.766022723	0.334887126	0.920727956	0.899176555	0.874089323	0.635408747	0.759785573	0.680027989	0.698584386	0.629998492	0.666540088	0.917049007	0.730760573	0.893282171	0.907479741	0.698932789	0.730238494	0.86505351	0.797633868	0.907939074	0.690787605	0.866309053	0.768938396	0.920159688	0.926535866	0.677169322	0.718417856	0.929831151	0.831837171	0.15190694	0.582290272	0.516448419	0.336900138	0.75353242	0.817587542	0.82806642	0.808815822	0.85701207	0.902767904	0.849003671	0.772929785	0.889970884	0.78098795
cg00066554	0.954236692	0.948068289	0.956561898	0.942842022	0.947118714	0.948304738	0.956445852	0.939329992	0.93067202	0.961852241	0.933343509	0.954377276	0.965064411	0.945314311	0.952292157	0.949209063	0.965180489	0.963415018	0.965523626	0.961684174	0.950216199	0.965162821	0.956483523	0.96448338	0.966843374	0.94864543	0.966192565	0.972858128	0.960357405	0.95798208	0.970881387	0.958983279	0.959207091	0.957438442	0.963341688	0.475416161	0.918919701	0.638003528	0.953711412	0.855669835	0.820262533	0.851732735	0.85757076	0.73932329	0.949877664	0.964677709	0.968285659	0.964410184	0.971005413
cg00067370	0.464450889	0.438396189	0.437361742	0.456701527	0.464914311	0.452580323	0.451389507	0.541269917	0.492256514	0.501923512	0.616741481	0.564962426	0.471922687	0.598564126	0.424680099	0.43862421	0.294401066	0.476391031	0.420446904	0.462910931	0.765922834	0.386434585	0.6689046	0.647333566	0.696854675	0.487838724	0.440668199	0.755843152	0.365973646	0.449481742	0.404047866	0.431616003	0.261067396	0.661889286	0.454348865	0.446197464	0.465969828	0.415165045	0.491479165	0.653980113	0.663010742	0.478268992	0.553973615	0.638378749	0.576915529	0.556951123	0.724115436	0.606793706	0.465010335
cg00067520	0.921359673	0.915599643	0.919494819	0.91204319	0.891120051	0.930720482	0.926758903	0.854134931	0.890683158	0.913487137	0.907960118	0.932791164	0.921565082	0.922157337	0.926475122	0.91295118	0.953044369	0.949806799	0.942696184	0.942137967	0.918548074	0.942662199	0.924102125	0.938206715	0.953002735	0.931348435	0.938618903	0.932355602	0.899223453	0.933761571	0.94188454	0.935240915	0.942581519	0.938593354	0.937317611	0.4609628	0.864782588	0.475086517	0.63473702	0.925288513	0.901269674	0.91486841	0.924417119	0.897936745	0.924297113	0.923012222	0.926678465	0.939620326	0.95719654
cg00067701	0.897929285	0.905685712	0.937758798	0.918887108	0.925959239	0.892630879	0.908911065	0.88389235	0.923778356	0.936939908	0.88778591	0.923002701	0.884163663	0.913342166	0.863571264	0.920983155	0.870747913	0.929765672	0.910960728	0.923239901	0.924541169	0.934077549	0.893542498	0.915322576	0.917270342	0.939172139	0.935159375	0.862749613	0.892423342	0.947884718	0.942139865	0.923258448	0.929802209	0.949273091	0.948258341	0.004809678	0.838385417	0.461869482	0.787169051	0.917643198	0.921063337	0.959361903	0.952879545	0.743029636	0.593376448	0.680826911	0.906865109	0.944537731	0.911753933
cg00067884	0.491324179	0.490367695	0.504177182	0.466388697	0.500852378	0.505259516	0.496793269	0.501176923	0.49428116	0.495802065	0.496119428	0.48420002	0.511908832	0.512242988	0.499394134	0.501157892	0.489316891	0.488431398	0.490930203	0.49217353	0.489018093	0.478300774	0.491170236	0.475705136	0.4914919	0.494116281	0.481524163	0.487195443	0.477120946	0.495937906	0.499739246	0.493248062	0.483844764	0.484106872	0.484034227	0.451328472	0.501787201	0.47703727	0.476623011	0.480802201	0.489051061	0.471866099	0.474013853	0.488736127	0.483617274	0.47554373	0.493316687	0.4683289	0.487392217
cg00068326	0.940979244	0.950080712	0.952528927	0.948241078	0.933341128	0.938345902	0.927091598	0.703557965	0.933933244	0.937709819	0.924388352	0.938329556	0.778745532	0.831603953	0.824859505	0.87814378	0.888561097	0.90679881	0.861047959	0.869626789	0.893850825	0.899152215	0.882417962	0.789399243	0.947596991	0.947541659	0.946381354	0.86761436	0.901305301	0.953260971	0.953717718	0.933869778	0.945600021	0.94278874	0.954238671	0.492313588	0.899430481	0.407078974	0.867588133	0.28872179	0.272454552	0.233895201	0.260492421	0.256330541	0.933024672	0.939425572	0.931931595	0.935305391	0.933195009
cg00068760	0.075057611	0.05795418	0.062360559	0.059380745	0.067103284	0.054558312	0.057523401	0.06267398	0.060737932	0.066170039	0.061173401	0.062420846	0.060651883	0.055531756	0.054911035	0.049291246	0.056382374	0.05771571	0.062177883	0.057045669	0.047962911	0.061953654	0.050771537	0.058401502	0.058589727	0.052261469	0.061669233	0.068329257	0.067365741	0.05784049	0.066035983	0.060340232	0.066674258	0.071719324	0.05489421	0.517287032	0.056306639	0.605104027	0.054352158	0.060414013	0.055725993	0.058503957	0.059333315	0.053681541	0.069399966	0.07450132	0.065207843	0.073205192	0.074064572
cg00069876	0.396144463	0.416706469	0.340777829	0.484625029	0.427771477	0.428609166	0.411919183	0.443869972	0.436945627	0.393013731	0.437315919	0.406956469	0.382301132	0.465002126	0.464679195	0.433011201	0.248619693	0.284108518	0.359910411	0.373175867	0.413447302	0.311457272	0.385330698	0.354338772	0.29814387	0.354394594	0.29581339	0.327810098	0.428909829	0.345657669	0.279260343	0.356735373	0.311240948	0.319267395	0.36028569	0.005856698	0.479629394	0.486826255	0.479610258	0.267884555	0.349835373	0.208175079	0.242128919	0.386845938	0.421229304	0.458207541	0.359921159	0.303781174	0.208051869
cg00071267	0.628938888	0.67450554	0.911587801	0.947172814	0.772516767	0.46100298	0.620724617	0.857528038	0.94477778	0.938169945	0.630785309	0.587391328	0.701929356	0.653586173	0.62158773	0.694005051	0.669974358	0.957544992	0.776270319	0.910765784	0.969770177	0.77037886	0.727418973	0.926628844	0.629491022	0.906524475	0.679743693	0.835264727	0.554573436	0.950387753	0.958335501	0.616393057	0.650638346	0.956997516	0.953797748	0.48454675	0.404322943	0.494734823	0.893410297	0.463436879	0.466198768	0.670882804	0.760165113	0.572548383	0.744482683	0.561274456	0.682273883	0.954126783	0.743466764
cg00071297	0.582803023	0.5576507	0.567058899	0.529373832	0.517480238	0.54951859	0.565257416	0.51376039	0.510114761	0.578755629	0.514599414	0.563831762	0.578586689	0.525661644	0.568428444	0.539194791	0.728139284	0.661595162	0.692364543	0.692497528	0.620039283	0.711062191	0.643273877	0.679461534	0.622613116	0.654517231	0.692930281	0.751848992	0.585304652	0.611397557	0.687021852	0.57530047	0.757690056	0.605917557	0.640101096	0.520781298	0.54671639	0.456373795	0.506955531	0.792371435	0.771564245	0.815101622	0.845125763	0.814590766	0.600729965	0.612322235	0.696751656	0.615866455	0.740018861
cg00072253	0.026842848	0.03570294	0.034737822	0.043864348	0.079886	0.028171133	0.045381641	0.016090546	0.019074713	0.051352719	0.02265376	0.048934477	0.02153536	0.079139652	0.029908082	0.018108577	0.044359769	0.047569722	0.03629452	0.026640234	0.028880989	0.039876895	0.03411904	0.022953527	0.047534764	0.039295988	0.029827103	0.044079808	0.030804448	0.036913374	0.028302268	0.026373449	0.039210415	0.033107127	0.053179336	0.537585815	0.030011543	0.516311297	0.012816757	0.339534833	0.340976077	0.037487056	0.029049396	0.097280926	0.047299674	0.053055027	0.045337557	0.045095486	0.059014072
cg00072466	0.933517173	0.931798974	0.929221172	0.924406381	0.920665047	0.931210361	0.928797069	0.766920064	0.925671792	0.935956151	0.921215821	0.948530071	0.936741172	0.925541963	0.931261096	0.930179252	0.945188517	0.95088487	0.945698589	0.956160913	0.941423467	0.946078624	0.941707363	0.951202863	0.954618931	0.941712775	0.945974186	0.948689647	0.94209223	0.94817938	0.950884204	0.942979425	0.947867212	0.953195249	0.944500252	0.492307216	0.790014519	0.432588105	0.641857524	0.942506804	0.928764378	0.9465655	0.945108308	0.946954882	0.939635481	0.941902801	0.94220105	0.943181302	0.958396445
cg00072485	0.034201935	0.036229804	0.053796809	0.052645684	0.03605118	0.076561987	0.029777427	0.033624194	0.048648879	0.041740482	0.039061147	0.068519573	0.031433819	0.062873294	0.034595423	0.031578019	0.036186591	0.036005332	0.02759686	0.034605731	0.030385511	0.035735394	0.034096987	0.031640382	0.03297867	0.051849624	0.036266269	0.043924521	0.039641478	0.046123321	0.038273676	0.057009641	0.045138877	0.037927844	0.0505643	0.502413934	0.03101753	0.508847368	0.026790457	0.052293995	0.047740602	0.036358264	0.036140143	0.034493585	0.047374099	0.041621519	0.048745587	0.047752753	0.046231357
cg00073460	0.504131729	0.492551935	0.479115954	0.499589222	0.49812565	0.48435287	0.488752653	0.481854041	0.491542522	0.490597037	0.499642355	0.494671881	0.494118211	0.492717719	0.488915139	0.477055456	0.501507373	0.494494042	0.494528332	0.490340491	0.482195514	0.492840682	0.492015418	0.501062002	0.495002243	0.498764551	0.496573763	0.488209488	0.489354682	0.494286174	0.504305891	0.480077791	0.507583875	0.496632449	0.494282275	0.077572087	0.491177792	0.487473635	0.491388305	0.490875741	0.500477454	0.486537452	0.491900032	0.506325139	0.500557691	0.491852967	0.491727078	0.492659459	0.493280055
cg00073543	0.531483721	0.512986962	0.510978534	0.512340405	0.508094692	0.516931463	0.517692616	0.503494863	0.510177389	0.507570436	0.508891551	0.519092446	0.523037418	0.524093859	0.494170385	0.520478283	0.506617864	0.52093482	0.524372225	0.530359292	0.519736898	0.50224204	0.511363766	0.517537693	0.506305739	0.515226949	0.503093734	0.521541305	0.508276739	0.510254449	0.523298517	0.511667402	0.501545031	0.509507406	0.503616341	0.543567523	0.493018183	0.431252004	0.483920147	0.040190704	0.022518021	0.037824767	0.045468847	0.041152289	0.505076117	0.495273586	0.500351747	0.502633337	0.511424493
cg00075117	0.770888447	0.826783418	0.735179288	0.782042411	0.821593804	0.775245208	0.759865554	0.650765742	0.789692798	0.912139606	0.846808397	0.794261473	0.833705146	0.863129194	0.84452598	0.70518178	0.734882941	0.749999969	0.858223277	0.839168686	0.84809298	0.751940125	0.823307071	0.874129479	0.877348252	0.795417949	0.829864744	0.86279712	0.854761906	0.776990853	0.784163194	0.799348599	0.834470049	0.775614473	0.74651611	0.015821671	0.685984353	0.490230125	0.520399245	0.643045593	0.683981736	0.810728998	0.79015164	0.501799813	0.417962696	0.494675021	0.772449398	0.750475971	0.809528628
cg00075753	0.046843266	0.050526466	0.051854088	0.049654824	0.063218841	0.049126973	0.056679258	0.035655089	0.058186178	0.059248329	0.050996084	0.052025957	0.047963805	0.054260035	0.04775649	0.042078938	0.048278079	0.04477827	0.040848728	0.046349656	0.046316737	0.051631471	0.044901108	0.056232122	0.049343988	0.044750451	0.054775799	0.057923508	0.04860846	0.053392456	0.05457983	0.05121427	0.057120796	0.054267424	0.048737037	0.873189772	0.039453961	0.496520648	0.031061355	0.05136329	0.037847628	0.05677272	0.049050608	0.053204344	0.055392438	0.054943736	0.05365027	0.054113854	0.058217508
cg00075967	0.500632377	0.493267924	0.496989412	0.494199677	0.498606365	0.498213239	0.491095467	0.491744299	0.482178758	0.499795284	0.505091634	0.507082796	0.494552895	0.491007441	0.497440316	0.490412792	0.491291452	0.502919251	0.497332233	0.510221588	0.498500202	0.506441348	0.496152739	0.496180653	0.511178669	0.502247381	0.514336863	0.503102218	0.503540709	0.48850568	0.502747423	0.49701496	0.48415356	0.483454547	0.489108033	0.220932529	0.483705133	0.53277741	0.473787892	0.485093279	0.502181943	0.506258368	0.511152404	0.50345561	0.511537574	0.504667392	0.498896751	0.508870018	0.499428306
cg00077617	0.12333461	0.125701459	0.106936872	0.270942728	0.288370726	0.2780398	0.275066092	0.186611209	0.196512321	0.115581252	0.289284295	0.301083638	0.336944171	0.205502585	0.136378104	0.082450902	0.222676539	0.257274087	0.252755716	0.336928695	0.220404787	0.193919217	0.244948231	0.413485542	0.497491713	0.336639026	0.159189085	0.449845392	0.322482615	0.273880409	0.307920798	0.291704766	0.25239443	0.291422235	0.262229528	0.543027045	0.114365109	0.522454437	0.02457276	0.417229461	0.153811026	0.144823875	0.358765227	0.311936965	0.614598654	0.60773067	0.413502928	0.172373401	0.445370868
cg00077667	0.812740906	0.762974235	0.910710202	0.748434104	0.931855582	0.71383961	0.833234674	0.927592426	0.930030277	0.944205505	0.781114575	0.790972287	0.883019006	0.689764375	0.842306505	0.763696371	0.930523238	0.763887514	0.903831804	0.932638913	0.918681692	0.932985693	0.830082557	0.923470152	0.831046082	0.937948017	0.810246562	0.879739432	0.914122029	0.931232988	0.752916168	0.932065566	0.934144585	0.876099045	0.811850729	0.437967693	0.876214694	0.411793649	0.573503033	0.919627388	0.864740418	0.918986826	0.890865208	0.803703177	0.723691619	0.726352455	0.842522746	0.781564265	0.910488746
cg00078463	0.695039876	0.602881942	0.631822157	0.672325048	0.586682304	0.588466634	0.703877614	0.562341491	0.782298229	0.530603923	0.671876295	0.615387334	0.706405277	0.603761958	0.608908198	0.57722435	0.601747627	0.598947685	0.662272231	0.625462134	0.695638471	0.667959212	0.636511632	0.614094295	0.717269107	0.558171134	0.642437787	0.719478282	0.599236114	0.648568471	0.653815126	0.694992002	0.652589951	0.639279883	0.621241599	0.515264533	0.693644729	0.520768347	0.638348192	0.567838412	0.283703808	0.52928186	0.513595674	0.511088883	0.674434069	0.690581262	0.698100394	0.612494889	0.723566164
cg00079056	0.508548108	0.493179854	0.508941041	0.5162651	0.517385525	0.496203871	0.503424155	0.500867483	0.495851768	0.510193458	0.504679295	0.512873747	0.506727668	0.501348287	0.497793004	0.514716985	0.495555544	0.503357114	0.514681953	0.507087026	0.491884302	0.501045534	0.50962781	0.508914257	0.493340312	0.499330248	0.50452815	0.500238914	0.505495119	0.504980928	0.501540575	0.507304249	0.512792514	0.502470686	0.506606725	0.025545223	0.510294472	0.212722505	0.524224457	0.32867157	0.385872458	0.313149294	0.378776641	0.336926484	0.517822799	0.504813962	0.500347157	0.514835805	0.497713517
cg00079224	0.523958043	0.683895068	0.714934231	0.750606945	0.736237704	0.698569763	0.680523549	0.612256329	0.606999062	0.598289226	0.855940296	0.794416753	0.516553391	0.53068692	0.586541425	0.775250477	0.684367036	0.762246947	0.493494309	0.527586712	0.805688114	0.697224181	0.784178183	0.683887705	0.798896684	0.732684855	0.513336556	0.824662428	0.734922042	0.745966442	0.609014052	0.64418545	0.77305774	0.814726814	0.764668142	0.702762229	0.654268628	0.480838835	0.466019034	0.762155701	0.632021529	0.498207716	0.542926868	0.836286973	0.893285496	0.87302345	0.838347162	0.824108616	0.788580743
cg00080164	0.640132551	0.630056325	0.52989437	0.472002525	0.656297028	0.537009875	0.540749597	0.5	0.475483464	0.694824636	0.484536891	0.591868871	0.663306077	0.66117999	0.662125478	0.645408944	0.568493247	0.516288849	0.731862078	0.731144563	0.494359125	0.570655392	0.496007588	0.652933883	0.722019037	0.615429253	0.691116599	0.730706311	0.639521593	0.581644115	0.640370705	0.613976044	0.697165015	0.582105072	0.616054815	0.254261261	0.512700602	0.308075861	0.527235718	0.857722469	0.814583184	0.848458083	0.827768272	0.41505496	0.204344776	0.254665774	0.722316969	0.534957459	0.703874002
cg00080475	0.775091154	0.644203239	0.71297721	0.689739008	0.6647057	0.625253032	0.742164185	0.51322074	0.650738289	0.755106148	0.510992096	0.638426708	0.661634911	0.5756429	0.64772928	0.588871486	0.829493109	0.606651566	0.750688798	0.773442957	0.571578757	0.772730076	0.537197916	0.738204328	0.817680921	0.685512452	0.805453462	0.845289584	0.78345786	0.751017398	0.785661166	0.727839842	0.834638924	0.673825489	0.745924061	0.498551513	0.497061555	0.506814386	0.503953997	0.726066073	0.708267289	0.779833154	0.781230276	0.785842308	0.780304588	0.753116991	0.78940808	0.632859818	0.817287413
cg00082691	0.280915828	0.356718188	0.310974809	0.411988942	0.346739284	0.378249751	0.41879062	0.080601101	0.323663124	0.373195595	0.697807676	0.442455448	0.431780433	0.401473686	0.173821948	0.356116752	0.326373772	0.396473664	0.463996796	0.437249541	0.636408471	0.340417968	0.5675941	0.654050739	0.60309546	0.433875885	0.373578478	0.806249992	0.25598686	0.309298296	0.280293975	0.452771044	0.358093068	0.488323659	0.382734382	0.514916193	0.09397216	0.52296273	0.064043364	0.028853188	0.038023348	0.478520322	0.236336004	0.817906222	0.920796154	0.866743646	0.660743584	0.414989456	0.456015865
cg00083068	0.832992805	0.73809348	0.666427435	0.753072245	0.745805001	0.755946353	0.545184451	0.556259283	0.788958615	0.801198172	0.533422935	0.713228554	0.821517613	0.350966564	0.757925257	0.904955966	0.610310668	0.782593799	0.836435652	0.792052342	0.558464231	0.73342694	0.655765441	0.719804657	0.818687308	0.739437855	0.811472708	0.696704653	0.777773298	0.711504512	0.801046589	0.85420396	0.770020218	0.642428556	0.742000697	0.024272311	0.751770696	0.414707572	0.894906536	0.396665984	0.491359467	0.55574587	0.639875327	0.243868126	0.268303896	0.3247996	0.729594373	0.6152687	0.777623637
cg00083847	0.773977199	0.743112321	0.780451224	0.690961879	0.768382383	0.647787203	0.83232762	0.87471556	0.762869669	0.738686965	0.648372159	0.768420433	0.752205381	0.701358038	0.811810667	0.844038524	0.728554401	0.698100515	0.798022739	0.747848563	0.776866816	0.776697627	0.789713344	0.475403096	0.578110028	0.735268774	0.726917354	0.406117481	0.738155343	0.743127516	0.750237718	0.746715161	0.78975847	0.6565095	0.691057524	0.503817461	0.850339476	0.491377836	0.936060037	0.487555543	0.801703189	0.585565044	0.653365676	0.571496209	0.525885801	0.537869019	0.507204905	0.647809681	0.683955013
cg00083937	0.504654248	0.512661949	0.496507721	0.50409452	0.494579512	0.504149668	0.496128909	0.49888849	0.505668744	0.492220219	0.490188731	0.493373601	0.492212004	0.521904056	0.489639305	0.491707723	0.480844062	0.491189154	0.507072803	0.502422965	0.507499914	0.494940844	0.505088447	0.505016359	0.495738611	0.505481521	0.497172748	0.484722401	0.507067699	0.499176417	0.496544299	0.489087271	0.489927948	0.497003251	0.506386299	0.356731224	0.497217515	0.491377836	0.478622265	0.26949822	0.110636456	0.269180083	0.242798886	0.255852011	0.489623344	0.503612783	0.510968583	0.505156023	0.507029202
cg00084503	0.501131819	0.495332029	0.494930605	0.492859413	0.509442174	0.487562653	0.509648747	0.523022374	0.502038399	0.509625229	0.496553354	0.495837999	0.507054664	0.506423473	0.500837184	0.49778264	0.50712894	0.49446339	0.499014096	0.496692823	0.506398019	0.49780616	0.51018779	0.500543716	0.497475907	0.506714477	0.49955112	0.507987934	0.506075078	0.494336564	0.497917356	0.489890951	0.513840928	0.491446488	0.505781188	0.078661244	0.49434331	0.415320534	0.50057344	0.545720321	0.643422449	0.807150555	0.888348498	0.599248964	0.499964229	0.5	0.513105223	0.481554727	0.496483983
cg00084577	0.80016466	0.786047852	0.73918657	0.774240491	0.704533686	0.7964987	0.786883956	0.784331939	0.657062907	0.790785792	0.803905722	0.800288803	0.811104933	0.805090427	0.790238212	0.750592716	0.790184672	0.784939623	0.765346527	0.776088059	0.788062554	0.800463656	0.814631621	0.743203839	0.817638551	0.811552588	0.781515272	0.79062553	0.804952124	0.791955703	0.769053655	0.836380728	0.780637049	0.784297896	0.812604258	0.460706057	0.748229159	0.512834859	0.696912991	0.693703165	0.687975134	0.63364084	0.597079463	0.749228621	0.803380735	0.826727607	0.796546274	0.777087207	0.816822968
cg00087116	0.049106725	0.046643147	0.054657914	0.045538175	0.046788505	0.048761315	0.050248934	0.044731382	0.047812442	0.04583698	0.048886232	0.051220837	0.058529891	0.050974347	0.047584822	0.045735141	0.051762103	0.042657637	0.046986659	0.048347757	0.049905057	0.046464534	0.05059448	0.046055369	0.049274375	0.041990429	0.049195067	0.049189805	0.052020512	0.055227044	0.046434257	0.071758103	0.047762855	0.052648395	0.047501594	0.521589429	0.042427029	0.496293596	0.042969513	0.039968743	0.05309295	0.036684296	0.040941341	0.045656261	0.051538965	0.047634695	0.046851312	0.041551778	0.087343404
cg00087778	0.20849721	0.174671029	0.258252631	0.177721942	0.175333509	0.174957864	0.164041709	0.189869627	0.281433531	0.302196079	0.197873674	0.243254234	0.21596453	0.188926063	0.15837982	0.153944207	0.170689111	0.216337415	0.253835625	0.2724578	0.273622687	0.197459277	0.197424301	0.409020052	0.369283388	0.177461817	0.289439933	0.549507679	0.25076862	0.180841345	0.223997458	0.243365769	0.160301836	0.182486004	0.223085775	0.091568687	0.099899266	0.496842437	0.081765219	0.334400891	0.351802134	0.420154067	0.352958403	0.739322407	0.606572403	0.579933336	0.370392671	0.202876964	0.270246112
cg00090184	0.059026075	0.06661276	0.055322374	0.043100777	0.051444138	0.067992315	0.081060883	0.058786169	0.033413301	0.072309806	0.057833071	0.073768384	0.035130292	0.059157387	0.034498438	0.038228455	0.054463925	0.088685581	0.05463536	0.047398835	0.085681807	0.072158268	0.057315834	0.038676275	0.080882983	0.082958974	0.052743836	0.046288924	0.073151769	0.082225758	0.071522441	0.042999827	0.071136919	0.097425143	0.064355095	0.530428602	0.068735155	0.466708838	0.049679655	0.133584032	0.086242086	0.089358467	0.055843622	0.133874774	0.151342071	0.155439419	0.085611373	0.104699881	0.083272876
cg00090384	0.794288222	0.820394131	0.682220276	0.81712695	0.797227738	0.763510901	0.894096201	0.526902904	0.846601857	0.777326457	0.441553717	0.728635781	0.792717596	0.862926568	0.659858742	0.869824012	0.841050502	0.651606215	0.845265284	0.81359004	0.528898905	0.726428755	0.575061703	0.793681382	0.836146022	0.684525117	0.768211993	0.792721237	0.82439454	0.633203759	0.696252761	0.696737106	0.806245792	0.513506698	0.785033036	0.20111756	0.669870069	0.406545342	0.546805463	0.68799442	0.767728389	0.752532828	0.745166291	0.919526964	0.886829664	0.876877497	0.684081741	0.537460763	0.806641439
cg00090461	0.859439734	0.849065227	0.749887049	0.852208266	0.784457492	0.799627802	0.864997835	0.916976363	0.803121366	0.842339046	0.813597712	0.780161828	0.75497674	0.791280259	0.857375859	0.862051188	0.840031172	0.793449112	0.775340058	0.806101187	0.783058459	0.787954456	0.84060269	0.74091454	0.861757588	0.794359639	0.80846285	0.753629687	0.833911803	0.83802694	0.777077327	0.800171675	0.820365002	0.814711324	0.836701291	0.729228995	0.858004625	0.440025668	0.913864191	0.24486122	0.309563543	0.789880755	0.722278584	0.787301934	0.383681742	0.402728676	0.832689101	0.820107761	0.857664115
cg00091093	0.485408377	0.570112703	0.646669522	0.468645056	0.636753541	0.479487276	0.607299793	0.451975126	0.562000896	0.590966382	0.354448769	0.454003774	0.552586904	0.77405577	0.474335696	0.739197545	0.513983364	0.441628993	0.5461339	0.521061627	0.344557849	0.48012348	0.346587574	0.641503873	0.753501105	0.539773538	0.504292078	0.768364462	0.719245495	0.672618639	0.488346153	0.665426331	0.648264058	0.401075873	0.646572302	0.204478948	0.737828656	0.49588356	0.585571073	0.096641193	0.236925758	0.073574367	0.079907491	0.065103519	0.210337503	0.256998782	0.571732647	0.436612766	0.666856739
cg00091349	0.494185417	0.504855368	0.503503005	0.491445624	0.50593794	0.492845513	0.503118094	0.506139593	0.490167102	0.499917837	0.496530807	0.503121214	0.500635468	0.492374016	0.517720472	0.490032217	0.493370349	0.498593624	0.491491183	0.494175327	0.493325269	0.487852864	0.49099621	0.50807332	0.505015036	0.50555987	0.498245974	0.492374204	0.494999199	0.499667952	0.502087417	0.501302734	0.503155962	0.503494766	0.49887584	0.46776782	0.496023001	0.475268707	0.49432388	0.502800715	0.49097961	0.49015475	0.504019261	0.507009357	0.492366837	0.495797543	0.497271936	0.49188453	0.492168933
cg00091693	0.495345752	0.487344738	0.479101409	0.478795187	0.478518723	0.490441424	0.486020438	0.505271141	0.489885239	0.504202474	0.497918555	0.492624674	0.485871176	0.482296336	0.49814731	0.5	0.479285825	0.488183777	0.504098021	0.489999046	0.498480885	0.49564907	0.489589209	0.494935516	0.497322001	0.498937216	0.500917899	0.493652714	0.486024817	0.493554865	0.50351299	0.496837965	0.489237754	0.496819334	0.501794561	0.515613042	0.487652248	0.481954004	0.478849323	0.059614757	0.046903819	0.339192561	0.298198461	0.168601125	0.504918808	0.495559337	0.51692831	0.499614889	0.495754041
cg00091964	0.027490705	0.048147383	0.02925104	0.030059064	0.032349235	0.029244703	0.029130079	0.067410772	0.034670106	0.034303953	0.033538299	0.034333007	0.039727168	0.025869949	0.071571079	0.024985112	0.034585958	0.032904179	0.02629999	0.03305189	0.032347483	0.030447006	0.037874798	0.030962499	0.035431586	0.030549004	0.04022357	0.032068223	0.038552128	0.042876896	0.033353099	0.033607712	0.042179863	0.036071361	0.032754041	0.512215967	0.024286291	0.526372285	0.016444352	0.029394949	0.028778412	0.026896543	0.029130236	0.032297904	0.041537143	0.048147701	0.041954708	0.037893537	0.033718188
cg00092013	0.496314515	0.482547625	0.490115359	0.487962022	0.503230715	0.497167707	0.499697708	0.50791341	0.489465881	0.486909205	0.491036484	0.49420065	0.495701069	0.50814485	0.507589262	0.513259753	0.496898089	0.498559752	0.496994503	0.496993194	0.486137602	0.478736456	0.495848202	0.48563502	0.482157801	0.484518199	0.503436496	0.494233267	0.493726442	0.497599162	0.505748489	0.507408547	0.485303744	0.48974186	0.496013363	0.50383866	0.4832202	0.525683812	0.511538954	0.945476076	0.947248427	0.958105061	0.947274243	0.871553899	0.496388714	0.495918616	0.488406872	0.499574763	0.486412269
cg00092621	0.948071433	0.960882674	0.943021595	0.949511485	0.945628021	0.95449401	0.956974435	0.909311913	0.94547395	0.948999682	0.894285898	0.931368849	0.945462526	0.917128155	0.949212901	0.887971702	0.958287467	0.952252605	0.938074468	0.932766614	0.933749836	0.95212255	0.951383991	0.913373086	0.952705091	0.923014103	0.949605811	0.918606621	0.952968487	0.949868104	0.946185877	0.953680417	0.949802187	0.945887493	0.954297093	0.511431831	0.898746165	0.430571357	0.865664127	0.847658859	0.757934054	0.845607288	0.815362332	0.810160193	0.94273896	0.949677455	0.92604857	0.939160795	0.942664512
cg00092936	0.841363299	0.840498288	0.809168785	0.81443022	0.845304136	0.777989947	0.833470211	0.624988982	0.77635372	0.858103144	0.561084855	0.781871176	0.846711834	0.818838942	0.814094871	0.775783599	0.910967427	0.840220429	0.873288218	0.904306155	0.815371094	0.893433417	0.708515643	0.894615647	0.911271461	0.855256801	0.887946104	0.892324197	0.859100937	0.870746528	0.864687122	0.844576239	0.898789775	0.813043077	0.867354706	0.498615633	0.693353613	0.492358289	0.520112416	0.76281942	0.863830818	0.887980506	0.892890116	0.848373626	0.761730403	0.758446435	0.858753381	0.848997559	0.932576311
cg00095474	0.830296715	0.76849508	0.799837389	0.743505733	0.771985648	0.805784706	0.727320016	0.526197832	0.77344133	0.809113509	0.741814456	0.822017093	0.834271251	0.785589946	0.719504121	0.659617885	0.798348832	0.762616695	0.843000077	0.874026637	0.802975468	0.839783227	0.779526412	0.852043624	0.866916114	0.778465763	0.877769454	0.871786806	0.818703714	0.781719779	0.838968786	0.813275938	0.826681312	0.811007208	0.819157755	0.469387509	0.570592645	0.366522635	0.567981229	0.094444229	0.093015947	0.1012295	0.170878117	0.118607251	0.84471318	0.811209511	0.841038769	0.809870018	0.782438492
cg00096766	0.912932566	0.642880447	0.917794927	0.881319026	0.888361099	0.894974697	0.898257062	0.337580455	0.797772539	0.840729043	0.775613915	0.831424635	0.722794652	0.837446326	0.842614439	0.839181574	0.793333309	0.881417582	0.839002316	0.830955642	0.703282114	0.803401428	0.814900585	0.717977048	0.729772421	0.896994008	0.736841583	0.605561964	0.894688907	0.838158726	0.858039443	0.8906297	0.825083569	0.832574966	0.894488623	0.503054777	0.687097377	0.362103537	0.546751469	0.092226016	0.179334981	0.896208674	0.882275335	0.908286591	0.880659623	0.872800456	0.870236505	0.837616047	0.833105763
cg00096813	0.859928835	0.720687287	0.788116455	0.73409311	0.769145571	0.805734367	0.786392861	0.865151358	0.675424962	0.814846598	0.775311001	0.835975604	0.816905433	0.795286043	0.803049768	0.691305858	0.847876934	0.787733976	0.857575238	0.816691778	0.792957683	0.817678694	0.825854429	0.833527632	0.857679416	0.78994916	0.851807544	0.830414475	0.813674929	0.787570301	0.852075076	0.798979214	0.867753454	0.853498743	0.800782907	0.105114561	0.506047892	0.471889817	0.643661136	0.814874354	0.595276264	0.827603085	0.769941275	0.750630636	0.806478566	0.855196224	0.851452367	0.80262554	0.874320532
cg00096922	0.051063177	0.120201933	0.114718952	0.146380891	0.136720732	0.125484398	0.149716618	0.054718973	0.069006314	0.133900236	0.107658419	0.075119091	0.091468954	0.075839659	0.071325972	0.09871167	0.094508709	0.138578297	0.1166403	0.072789925	0.12036169	0.110596118	0.081041008	0.101185581	0.150696212	0.105689444	0.071025553	0.106589868	0.092427009	0.086382596	0.075931013	0.089402378	0.070693355	0.097798989	0.123067282	0.517390436	0.070592998	0.51503928	0.200699865	0.061760018	0.059553302	0.058743639	0.049701792	0.037154042	0.054314746	0.074233382	0.114052203	0.086052903	0.133370575
cg00098422	0.721978283	0.730833503	0.693878806	0.689419547	0.716226961	0.728870885	0.704241186	0.519011978	0.63421772	0.708966897	0.725414732	0.718136152	0.69367653	0.666546417	0.698749807	0.633620479	0.835861758	0.809881992	0.752848641	0.751410871	0.788829199	0.790818132	0.772635714	0.794865911	0.758874429	0.730067992	0.783931933	0.816610232	0.705859902	0.750451611	0.755707448	0.677978873	0.788578034	0.750647911	0.787647667	0.227798975	0.531632194	0.551979601	0.514735117	0.919337717	0.932732331	0.928049686	0.935284603	0.901136314	0.777380946	0.75955508	0.77141198	0.801412893	0.799304675
cg00100281	0.346191409	0.411285433	0.368989477	0.385935874	0.242091148	0.285316366	0.337433333	0.03136378	0.382238004	0.359408122	0.112764091	0.286050972	0.314354282	0.178457895	0.402316789	0.193339327	0.363259777	0.345320422	0.335280358	0.304862109	0.226439144	0.31385574	0.211931336	0.169866201	0.221231388	0.317559997	0.345104296	0.150569974	0.334147723	0.310661982	0.405566917	0.313446049	0.340654148	0.262255625	0.368411021	0.090247658	0.303804391	0.168876201	0.417540129	0.354775186	0.302440766	0.494530508	0.478594289	0.331620893	0.192826053	0.281591127	0.213071476	0.333197877	0.346758942
cg00101175	0.7995094	0.752355218	0.759933564	0.700885282	0.70200179	0.762450832	0.793051785	0.520296442	0.670180986	0.790017992	0.672510964	0.787512383	0.799749963	0.627259426	0.766111811	0.684944396	0.897738103	0.869322205	0.878257939	0.859773397	0.785591394	0.863935704	0.838625068	0.856837232	0.870796051	0.871077433	0.881605103	0.876670826	0.838060808	0.847235902	0.888393198	0.844856652	0.903819806	0.875804828	0.830754366	0.007043992	0.703973102	0.480237785	0.525771615	0.875807532	0.829653729	0.880223938	0.881809855	0.883430996	0.852661451	0.875344883	0.858618721	0.859629447	0.89650174
cg00101279	0.930794803	0.924221183	0.937935494	0.930823819	0.935979733	0.932854488	0.92822568	0.777906016	0.922368276	0.935689287	0.913702379	0.94837185	0.924090231	0.916534416	0.919333227	0.894360566	0.95338347	0.945374218	0.926269948	0.940650695	0.930575443	0.945330263	0.942615686	0.939239982	0.955690773	0.939902131	0.946664726	0.926467216	0.939754556	0.95084961	0.95676795	0.951002584	0.954357581	0.944890967	0.938621665	0.481909051	0.838971703	0.489818892	0.698011796	0.882339674	0.911290549	0.930317381	0.903932264	0.892488301	0.936562164	0.949978456	0.939929724	0.946372942	0.957164592
cg00101491	0.066087076	0.10628044	0.099903324	0.0779335	0.102154577	0.076531302	0.077650793	0.473069297	0.181921372	0.088861489	0.090989008	0.068884964	0.075436706	0.093178646	0.099724109	0.096357376	0.046010311	0.053982936	0.067702958	0.056652241	0.062864817	0.060085063	0.058813464	0.064567949	0.051500469	0.069119818	0.064539969	0.058703895	0.071216729	0.068812371	0.052218504	0.07425074	0.054209968	0.053879717	0.066315912	0.551565451	0.266421933	0.479144186	0.565847783	0.916213159	0.901393936	0.936801552	0.931497501	0.921483957	0.062758199	0.064082327	0.065653204	0.056843387	0.038927865
cg00101675	0.843007107	0.877289216	0.871837003	0.825712492	0.879995232	0.847927072	0.899216573	0.874070144	0.798795567	0.888883022	0.812891627	0.871538181	0.848603022	0.773032799	0.849821043	0.777504517	0.872881412	0.883555035	0.842988073	0.827373624	0.854934644	0.86719317	0.818538451	0.524724257	0.901024041	0.889642794	0.887872513	0.388626319	0.863259681	0.886983676	0.904776055	0.873122545	0.911444488	0.861823782	0.892873618	0.466561619	0.801019329	0.481268033	0.625730097	0.431656695	0.473575991	0.883925375	0.868121958	0.882622832	0.925059739	0.925013894	0.810986888	0.851342863	0.859305782
cg00102584	0.051559025	0.062283554	0.048048995	0.080527281	0.049336206	0.048767647	0.064670054	0.053459014	0.047490751	0.053569333	0.057799663	0.051045034	0.051122923	0.06718803	0.059757749	0.045487573	0.05682513	0.065398332	0.045126672	0.052371817	0.044750723	0.065558154	0.054648401	0.059295912	0.074523756	0.057230618	0.059612761	0.071708729	0.058255878	0.062332249	0.049164608	0.074084936	0.065390276	0.051050666	0.052710921	0.419479035	0.040537109	0.430902985	0.095635227	0.059048368	0.081312109	0.054531906	0.050147377	0.04618236	0.061815747	0.057410714	0.086032543	0.067274545	0.069977986
cg00103299	0.504621181	0.493452979	0.496706331	0.505573328	0.490800033	0.493150956	0.499817918	0.49591607	0.489322654	0.492630086	0.493023926	0.497677121	0.49333841	0.484725649	0.498386864	0.482639526	0.491103187	0.499313214	0.501573108	0.485814496	0.487493511	0.496189998	0.493833455	0.505975837	0.494680612	0.495611359	0.489245869	0.488442333	0.497818516	0.49899003	0.503385709	0.492785566	0.489798772	0.491649043	0.489136264	0.422746488	0.496454925	0.381713888	0.469482055	0.5007887	0.510596945	0.470077982	0.465531286	0.476641296	0.49683693	0.479781806	0.503546412	0.50378129	0.495050227
cg00103439	0.640629165	0.557415909	0.527499163	0.628752675	0.568796661	0.580809807	0.504499361	0.406376463	0.639792151	0.594512755	0.526993531	0.544140531	0.559305228	0.575731289	0.540522436	0.619233485	0.606082588	0.554713088	0.609147567	0.57978142	0.616942256	0.623353488	0.563977675	0.568663378	0.678895652	0.62110528	0.59333964	0.567733658	0.687386365	0.584382659	0.624986156	0.590292437	0.581970211	0.550515524	0.605429085	0.937026784	0.630398471	0.519503946	0.524278938	0.622901602	0.63567504	0.749582781	0.721859141	0.803330131	0.702121076	0.719270046	0.614834152	0.544128558	0.703420996
cg00103598	0.077856542	0.069788755	0.085150899	0.06592489	0.063881846	0.086736564	0.114390205	0.05364087	0.046434294	0.065726169	0.096677361	0.083018904	0.062429107	0.186896188	0.070530141	0.075808539	0.073818373	0.059423725	0.092788865	0.071222341	0.075178807	0.06313265	0.060964768	0.079806609	0.063556624	0.076424278	0.065463277	0.062969245	0.085652368	0.080123811	0.063538618	0.053439247	0.054854317	0.058664522	0.092904586	0.218890492	0.191326333	0.436785371	0.459014755	0.175894718	0.252920709	0.086403102	0.075892943	0.084932813	0.095598429	0.08579089	0.072760779	0.064831528	0.079470927
cg00103762	0.843684384	0.819250508	0.861172447	0.850610027	0.838352877	0.83048138	0.896047529	0.836063712	0.849154095	0.868825503	0.797488652	0.791690733	0.838204529	0.859338418	0.822744954	0.835100614	0.852325657	0.791320019	0.902192185	0.889269729	0.792329262	0.811537487	0.881693399	0.888995972	0.895110456	0.868089973	0.846555834	0.868046471	0.886270102	0.854807449	0.855855994	0.86548992	0.840782883	0.810380896	0.847174966	0.079882835	0.782641527	0.362570799	0.527632602	0.887454905	0.833260462	0.871597614	0.872936939	0.638635516	0.754005323	0.72645517	0.85427023	0.8025229	0.872496051
cg00104779	0.284888536	0.390224285	0.362533294	0.305430978	0.28370064	0.599296182	0.365087881	0.409653288	0.570811104	0.479896105	0.511553093	0.553782842	0.538135301	0.33981261	0.437122554	0.26857668	0.528663678	0.313337235	0.434624285	0.40216833	0.495514166	0.356334726	0.45544921	0.61513282	0.510867628	0.449786792	0.549217381	0.714222064	0.86289188	0.39809883	0.564481394	0.621413994	0.581860136	0.61805934	0.612474808	0.353522582	0.380036711	0.456453529	0.490617181	0.488924989	0.50512717	0.05699737	0.061679534	0.050282413	0.523409055	0.540131744	0.566597503	0.368712253	0.451221314
cg00106630	0.277054255	0.354430229	0.392194222	0.387641688	0.414734775	0.380517436	0.360113682	0.492384191	0.430875997	0.336631676	0.394321728	0.304531269	0.400143034	0.448457556	0.413524648	0.448034936	0.18750078	0.254498952	0.366680379	0.287819375	0.325722626	0.260720975	0.346637742	0.303067738	0.176597533	0.309520441	0.239616689	0.220442727	0.35427826	0.307003708	0.22018823	0.347693308	0.202682835	0.290899218	0.313608449	0.513261701	0.456560148	0.496842437	0.424980921	0.780113201	0.730848701	0.739651193	0.794859266	0.800460926	0.298306837	0.280567618	0.191349721	0.267364915	0.100283746
cg00106809	0.876930372	0.843939084	0.853506321	0.837228357	0.799456088	0.858842338	0.863242077	0.594735414	0.703991321	0.874218192	0.78409281	0.900737269	0.901545866	0.840379474	0.849490023	0.795078205	0.944509767	0.924613307	0.921810177	0.907253538	0.883519545	0.926185151	0.911512296	0.919285524	0.884349668	0.896672014	0.916379957	0.918793135	0.886500119	0.908335323	0.927671044	0.888022914	0.938747139	0.902460195	0.911550904	0.250012777	0.72419809	0.502276324	0.545666782	0.913439921	0.903171337	0.921309096	0.899645185	0.882542205	0.879352184	0.837602299	0.84971697	0.907439972	0.920745533
cg00106940	0.005893008	0.00657513	0.007473598	0.017658728	0.008760695	0.006699382	0.007033498	0.004986225	0.00560374	0.005729464	0.005658457	0.006319699	0.004886963	0.004197304	0.004647291	0.00555283	0.009352319	0.008880028	0.005345183	0.004901831	0.004598406	0.00541218	0.005712557	0.004897778	0.011387559	0.006164473	0.006754094	0.006673313	0.00689332	0.007113354	0.00589619	0.006415135	0.00732336	0.007707495	0.006285423	0.983949257	0.011454862	0.577407808	0.003282067	0.046781654	0.042588745	0.007611539	0.006179982	0.009191576	0.010429365	0.008679967	0.009309899	0.011285186	0.008369363
cg00107682	0.045825562	0.059040805	0.064225631	0.049897707	0.033565746	0.051797895	0.048439083	0.025255528	0.028023789	0.043092444	0.033292414	0.035326442	0.040590139	0.033221999	0.032258163	0.094631574	0.039105784	0.040471364	0.045072089	0.037391448	0.041749915	0.04821824	0.069248201	0.033751741	0.054423237	0.078227294	0.035363477	0.040174214	0.055591674	0.035795576	0.033840488	0.040654171	0.03365521	0.039659927	0.049535148	0.501815308	0.028523408	0.502460697	0.019554564	0.432790039	0.489794322	0.456743004	0.459461838	0.456605165	0.057968754	0.044319373	0.077254177	0.048829603	0.063216221
cg00109076	0.013318785	0.012321796	0.011586036	0.010578519	0.011845559	0.013322738	0.012459121	0.013741937	0.014356946	0.01175368	0.013911947	0.010824985	0.010101864	0.012183283	0.010955719	0.009667204	0.008155132	0.009245176	0.008728814	0.008524585	0.011254048	0.008754111	0.009023652	0.008677818	0.009842775	0.012033053	0.011218379	0.011581452	0.012546093	0.009845346	0.008899125	0.011809863	0.010463507	0.012376809	0.012268336	0.440586229	0.029542183	0.427613376	0.304804404	0.016747167	0.029091444	0.01605513	0.015850456	0.015091604	0.011199548	0.010794392	0.014119347	0.011107423	0.010252241
cg00109300	0.021872002	0.021988641	0.021192996	0.019368066	0.020125031	0.019265952	0.020009942	0.029064927	0.017010428	0.019501366	0.019131897	0.019394603	0.026917626	0.028032291	0.021067068	0.019466943	0.017735996	0.02031785	0.029343936	0.023206711	0.034564716	0.021777179	0.020620413	0.021880588	0.01985634	0.041255876	0.020365333	0.019258096	0.021037284	0.017962297	0.017348742	0.019750397	0.018318437	0.016978492	0.017541644	0.50703286	0.014402113	0.5043813	0.022672845	0.023862124	0.069695381	0.020763216	0.019511212	0.020348395	0.018929014	0.021081946	0.021502736	0.018756613	0.020466936
cg00109303	0.816956888	0.785978165	0.778538645	0.722418431	0.758054839	0.739147354	0.820604221	0.720516601	0.609665371	0.808206019	0.697174082	0.805578611	0.812865152	0.755721851	0.791347463	0.705031701	0.898993068	0.873376156	0.860476416	0.88128156	0.806717659	0.876342317	0.830666194	0.863568617	0.895217405	0.820753647	0.891046426	0.86910954	0.832222687	0.855931506	0.895817948	0.867752299	0.896884448	0.848789204	0.857882677	0.479127313	0.618543247	0.473503975	0.497187896	0.822790946	0.703873322	0.863183577	0.828903522	0.735569023	0.535866436	0.602766149	0.86498653	0.836570272	0.910444281
cg00109643	0.053563697	0.061350845	0.061482923	0.076079426	0.063874574	0.058438676	0.062213159	0.058747715	0.063767519	0.073987815	0.063365592	0.06570153	0.069299916	0.050632875	0.055104686	0.049628834	0.056218459	0.052212314	0.051759115	0.055208014	0.044655991	0.049484443	0.05427248	0.048990088	0.047547912	0.034308396	0.058528288	0.069716126	0.065304106	0.067768896	0.059018637	0.059540078	0.062632817	0.061991808	0.065071716	0.29583479	0.057525636	0.619775402	0.042573865	0.066781331	0.047787168	0.074107192	0.06560162	0.077551399	0.071346456	0.069089139	0.059106845	0.060094259	0.051804945
cg00109797	0.042996756	0.052896348	0.046090394	0.083123399	0.045887753	0.052399584	0.040714157	0.034646546	0.039326694	0.045333931	0.044206063	0.0496244	0.139445667	0.131254833	0.085704282	0.069114021	0.091549761	0.078953819	0.154773121	0.121391195	0.091868011	0.091980609	0.075881799	0.096024335	0.053934722	0.04505093	0.047667475	0.058548155	0.048620234	0.052659716	0.05240136	0.045443695	0.054171426	0.053993055	0.048674049	0.481334955	0.043362609	0.490032387	0.025168526	0.035632684	0.028962638	0.03713369	0.031216158	0.030607304	0.046321838	0.043601705	0.044995043	0.044421727	0.046801914
cg00110098	0.858891978	0.856605689	0.867651179	0.862344512	0.822123663	0.807471414	0.887381344	0.719570833	0.829470502	0.880527019	0.838142655	0.861306626	0.874408817	0.912613942	0.857622417	0.845827642	0.874448613	0.859096765	0.87086549	0.890864576	0.878109882	0.840466236	0.8804027	0.885787774	0.901750266	0.887898356	0.903186181	0.880422165	0.886639449	0.886839552	0.876798524	0.87804669	0.899313879	0.868749295	0.871207059	0.536091037	0.760684123	0.453374125	0.831513196	0.592676056	0.613081622	0.868704176	0.855703316	0.444607129	0.785166177	0.741827278	0.88504168	0.848474625	0.837720737
cg00110825	0.746473657	0.678603084	0.682979116	0.646071305	0.60846243	0.649913747	0.696450957	0.544353687	0.606408211	0.676522769	0.631997966	0.741445713	0.678489291	0.569158117	0.670074172	0.564630302	0.862771071	0.814738169	0.794716629	0.837125363	0.808506233	0.839696312	0.765447571	0.823674252	0.859332829	0.7976524	0.863163023	0.862374038	0.683777378	0.761111033	0.850492253	0.754443315	0.867735554	0.820289741	0.788256461	0.486839675	0.593492764	0.51503928	0.51227939	0.825087183	0.815096615	0.813507239	0.844416633	0.848776596	0.805202731	0.794377618	0.852800808	0.81052344	0.891641844
cg00111333	0.885423013	0.90143239	0.88538743	0.887375448	0.889125596	0.863576097	0.908419339	0.870898071	0.895618336	0.889512702	0.900735104	0.855685708	0.908315707	0.868868409	0.872863144	0.852979597	0.835793106	0.840920305	0.890540372	0.897681931	0.88610948	0.849268094	0.877576167	0.888753445	0.903702981	0.906783129	0.880154772	0.903998546	0.869143758	0.876557293	0.88698535	0.886076015	0.899734567	0.876979951	0.870558205	0.804637973	0.881457422	0.529967154	0.756553825	0.879649075	0.92107917	0.896579436	0.904363428	0.903123854	0.903220489	0.905430062	0.880719122	0.854473054	0.83104668
cg00112642	0.688624725	0.734571699	0.502971631	0.807996469	0.698114096	0.676796375	0.649427053	0.671195159	0.592749731	0.534955363	0.445053348	0.640202758	0.607589533	0.616231901	0.684685671	0.701112808	0.646052537	0.587551367	0.632433162	0.568286198	0.500592249	0.701373557	0.613518021	0.561388861	0.676653309	0.606575854	0.638447177	0.537382884	0.71430541	0.611854057	0.585297938	0.656571895	0.717171529	0.547657492	0.622535776	0.419876709	0.80000636	0.439602109	0.962834544	0.653042666	0.745562346	0.801601139	0.866218208	0.843012934	0.510073782	0.504143505	0.582797051	0.521143979	0.704101597
cg00113096	0.488124414	0.492445974	0.493744801	0.483568009	0.498351896	0.485504232	0.492362945	0.495833758	0.4927384	0.474928672	0.474739959	0.488030622	0.501422842	0.482159404	0.497221218	0.487347885	0.491997679	0.48902151	0.493410393	0.492739921	0.501676252	0.490543415	0.498076344	0.488695216	0.499142932	0.48417835	0.480559848	0.472492136	0.49020462	0.480740404	0.493622575	0.477290482	0.472180657	0.482251072	0.481598834	0.44005296	0.489554947	0.484763694	0.491583276	0.192773159	0.315244619	0.162188156	0.15045175	0.091491812	0.4600165	0.486304614	0.463360686	0.487987962	0.480407749
cg00113533	0.714233537	0.581822066	0.609399378	0.755238219	0.695318149	0.538138106	0.655663207	0.534305173	0.734328892	0.649139367	0.436624315	0.544939074	0.800132087	0.791936837	0.759635832	0.675350817	0.769615257	0.747511783	0.868240175	0.860983523	0.653507969	0.796790013	0.660700291	0.814549814	0.779049923	0.714756447	0.668662274	0.77541261	0.757021732	0.64847782	0.678962143	0.629614657	0.753712359	0.59275961	0.671799068	0.010369198	0.708524533	0.496363517	0.261045635	0.724813029	0.730664617	0.768374016	0.813640829	0.549174018	0.274090086	0.287428362	0.693337524	0.50591476	0.790669212
cg00113951	0.503774386	0.487988846	0.496926112	0.503120552	0.491693586	0.501859781	0.485267537	0.503628914	0.492327104	0.490352283	0.490846129	0.510000346	0.490462457	0.482397289	0.501166081	0.495655825	0.497761934	0.495614227	0.49132937	0.486881381	0.504446466	0.501683168	0.501429984	0.511196401	0.506255965	0.498143141	0.480954797	0.504021564	0.488730699	0.499557577	0.503443277	0.480363194	0.502010144	0.493916108	0.493842652	0.391857644	0.512551206	0.449792979	0.49709381	0.474034983	0.482701212	0.491373909	0.506644241	0.490266757	0.479165217	0.495918228	0.494389159	0.518417335	0.475609926
cg00114412	0.792085201	0.519198361	0.628146132	0.472343705	0.582195873	0.559267879	0.608712982	0.940881821	0.898166237	0.667636489	0.780254465	0.703238409	0.81075016	0.853904152	0.620766912	0.643296312	0.69110152	0.615132681	0.820262997	0.80592365	0.742423595	0.747346857	0.69277137	0.838165313	0.715667102	0.607694319	0.820388494	0.842631035	0.695933676	0.583440763	0.771054531	0.721257833	0.752256128	0.575314464	0.491382727	0.034919546	0.830707594	0.472883876	0.571993602	0.351423394	0.433359749	0.781389637	0.765872328	0.498071002	0.228094401	0.265385587	0.680715359	0.563127779	0.729041421
cg00114602	0.944748386	0.928522768	0.943296245	0.929346509	0.908897776	0.929373038	0.899518676	0.80056906	0.776083004	0.94510533	0.940068382	0.947734961	0.94733187	0.92367119	0.952206474	0.903061865	0.959994042	0.952873712	0.950593842	0.96161284	0.948335066	0.956118688	0.946192606	0.94374922	0.9496732	0.957276799	0.957972728	0.944818834	0.936918713	0.938567216	0.955845125	0.919560141	0.954081451	0.946894281	0.945148466	0.218653468	0.939192305	0.5	0.932932544	0.960584774	0.927343979	0.964657618	0.967337064	0.963670617	0.952387893	0.938075342	0.955425152	0.94929755	0.95212907
cg00115173	0.916929164	0.921250947	0.918930396	0.893352416	0.914614271	0.880942811	0.88031249	0.807640898	0.878183763	0.879657171	0.779088847	0.809616901	0.882346409	0.752841261	0.905007941	0.670244099	0.886466136	0.87893838	0.929912782	0.934302241	0.880365475	0.897686658	0.86771904	0.882521923	0.904727974	0.915166786	0.898625318	0.852639484	0.891514927	0.834292377	0.910476879	0.898965635	0.897682693	0.837122869	0.881502808	0.93916252	0.849055789	0.41433956	0.717639606	0.64576101	0.716853993	0.801907859	0.787683537	0.827986705	0.919299149	0.900419991	0.895139444	0.799887907	0.912415177
cg00115203	0.864400097	0.780313516	0.786769194	0.771180067	0.734181365	0.790640043	0.801315023	0.564585489	0.689558929	0.836720072	0.75394193	0.870494861	0.83743399	0.678823823	0.797891809	0.696801952	0.904580156	0.896218436	0.891045142	0.895446417	0.857918124	0.895144926	0.871468673	0.864997305	0.886618975	0.87543116	0.903755271	0.883077417	0.844945779	0.875290503	0.902596768	0.855558821	0.916896525	0.902490329	0.880689046	0.515154472	0.644924305	0.509130193	0.543678156	0.839762547	0.80056818	0.875060162	0.852246526	0.811380958	0.877672711	0.871974631	0.855744456	0.896513043	0.909903087
cg00115348	0.947908978	0.926683011	0.934888229	0.984180976	0.916804431	0.948616438	0.967206116	0.98124122	0.822375367	0.933819112	0.853339048	0.948647987	0.972880386	0.963386715	0.941555231	0.985448405	0.953939669	0.965277315	0.968589688	0.932505342	0.9266063	0.955041122	0.957114039	0.973492749	0.931292354	0.954421454	0.846341806	0.941541264	0.916098716	0.899520805	0.882512517	0.946035353	0.90645418	0.934535107	0.930862424	0.325414777	0.951879677	0.626332941	0.990406733	0.613054478	0.519768663	0.405723375	0.685843218	0.603212191	0.848174986	0.911507177	0.924320913	0.93439401	0.95714443
cg00116110	0.555264098	0.575470729	0.329353686	0.363712613	0.359375396	0.527874512	0.558668428	0.826561822	0.481609525	0.640400949	0.137566329	0.431038496	0.646336767	0.627852536	0.544263431	0.654866647	0.618751336	0.31721368	0.763641418	0.722395326	0.311577021	0.408551853	0.301698406	0.718695008	0.51982389	0.264020351	0.644802276	0.661041999	0.249876287	0.09232958	0.643057238	0.55999685	0.661652692	0.095276071	0.512257646	0.18088545	0.599029896	0.333123843	0.722011419	0.463471543	0.4757398	0.461968379	0.468437978	0.461303909	0.027964969	0.048320605	0.369822791	0.092714407	0.274690513
cg00116234	0.036429179	0.047280322	0.036398659	0.034672918	0.069902169	0.040847871	0.028396684	0.132862597	0.052779933	0.038882221	0.044122421	0.032118671	0.040202892	0.084947558	0.035090619	0.035576623	0.030192331	0.0293188	0.027249964	0.027526822	0.063258159	0.028184566	0.035336692	0.030069407	0.030714016	0.052328661	0.030110988	0.029606352	0.039063918	0.031599584	0.028048137	0.029225398	0.030939895	0.03346809	0.036202242	0.45188671	0.040751635	0.49588356	0.076491444	0.03389095	0.048506803	0.029402861	0.038075335	0.03078563	0.033502094	0.031337447	0.033672207	0.028650318	0.029642388
cg00116289	0.91102048	0.86109291	0.82613158	0.853394801	0.859889286	0.834652025	0.879256865	0.654690784	0.850346546	0.900097177	0.871913962	0.865484459	0.917203157	0.783519328	0.906322607	0.856824027	0.844523306	0.869428222	0.91867013	0.920158122	0.904183297	0.885082033	0.888430785	0.912541973	0.864878509	0.870534883	0.910328007	0.913361286	0.882518006	0.840775838	0.923671071	0.894324888	0.885755234	0.881788232	0.898183248	0.017735133	0.776934939	0.387889147	0.785387443	0.869775639	0.869856955	0.861961418	0.791810269	0.730935972	0.883510862	0.871319954	0.858116301	0.895478751	0.846565252
cg00116653	0.110703462	0.265699557	0.193384322	0.336880525	0.174329846	0.105241646	0.24953884	0.171368565	0.108481872	0.13249518	0.157021797	0.181994754	0.17271687	0.15215084	0.192521327	0.080007287	0.147076739	0.183203432	0.134541614	0.197582569	0.221029817	0.214821876	0.156369721	0.169090042	0.19948377	0.23957312	0.193561692	0.129088342	0.307767315	0.213565587	0.096093211	0.174406081	0.271087223	0.129967726	0.211998931	0.787614492	0.246014158	0.61896036	0.118719703	0.547731545	0.507593493	0.665376432	0.616456217	0.580088123	0.228986143	0.196373341	0.259189986	0.155711365	0.261815797
cg00117744	0.419463878	0.469761821	0.473354336	0.439477781	0.467637867	0.532773321	0.617237742	0.86990461	0.571901875	0.452724622	0.360485039	0.43174818	0.368293528	0.672264699	0.444589411	0.573668356	0.502747768	0.550774512	0.624856782	0.539830213	0.354759136	0.58400531	0.391425185	0.576971999	0.61228471	0.375562523	0.483359839	0.608836224	0.496444372	0.501006297	0.589427985	0.526932559	0.570715166	0.440662409	0.525136289	0.5	0.506491115	0.484729024	0.372166425	0.585534838	0.554248349	0.623103657	0.492556428	0.518880701	0.29885901	0.403989929	0.569035076	0.43853072	0.590196025
cg00117839	0.304623047	0.369034954	0.349846367	0.406754595	0.419157126	0.382457087	0.371229651	0.512484682	0.598284909	0.539085178	0.418716238	0.344928194	0.535633147	0.518621443	0.459703911	0.472363161	0.383480786	0.429776721	0.498848958	0.553300325	0.472389568	0.413104247	0.450340712	0.605571591	0.689411515	0.38452189	0.414864419	0.826191656	0.33754245	0.269771991	0.346001806	0.346941562	0.197527018	0.261605452	0.324097128	0.02256477	0.461011937	0.372693383	0.497775176	0.4877114	0.487167981	0.490358704	0.49077266	0.495209555	0.27229891	0.283474476	0.575643924	0.251456008	0.397432851
cg00117955	0.936102969	0.943208514	0.925702606	0.954065612	0.940261919	0.943865719	0.92860829	0.559469467	0.860106153	0.938510815	0.934652443	0.938697692	0.932140185	0.870535238	0.947116286	0.9200273	0.949926332	0.931710979	0.90990324	0.916581565	0.955895913	0.933675367	0.919222935	0.819468143	0.939615689	0.954751493	0.928344883	0.800241103	0.928893986	0.935756679	0.949806977	0.953739968	0.926982295	0.948436514	0.931517066	0.277284286	0.890867802	0.5078087	0.924267091	0.896302894	0.851431982	0.931186613	0.917813648	0.936924975	0.946755482	0.939623615	0.925216509	0.949493216	0.924692
cg00119476	0.894613475	0.898234621	0.888348476	0.895291095	0.859900938	0.896711354	0.904938905	0.842394423	0.934574826	0.89964189	0.869850021	0.879796971	0.824025616	0.801172431	0.832626724	0.762708152	0.872390975	0.836241664	0.854762483	0.871607264	0.816664173	0.869305022	0.851218894	0.878435438	0.89640006	0.88701816	0.907995998	0.882181147	0.871058934	0.860349293	0.915755557	0.883220658	0.894728172	0.883955488	0.85538496	0.470855958	0.689275523	0.479508674	0.520050829	0.540165996	0.5422854	0.586156928	0.61721228	0.471845445	0.507041005	0.518108336	0.836975934	0.878036979	0.894538743
cg00120227	0.927768883	0.924652779	0.940832364	0.880818165	0.958071222	0.900481118	0.943454857	0.981160605	0.936762917	0.948669996	0.850941376	0.945106117	0.940504914	0.965431721	0.957532772	0.949221226	0.943521668	0.909590414	0.949680379	0.914672579	0.843197077	0.923212837	0.891238969	0.864564546	0.937837721	0.905675829	0.91363601	0.824551117	0.918912345	0.946949703	0.928406493	0.920256517	0.947789211	0.888471666	0.939083774	0.009135895	0.955419127	0.445644994	0.882228549	0.892009114	0.804448276	0.870304188	0.813574724	0.664390366	0.898330967	0.907868372	0.91965729	0.884190331	0.910358061
cg00122272	0.95171392	0.971019498	0.929826988	0.933248242	0.940368517	0.928208634	0.967319631	0.939804698	0.907800744	0.95393969	0.947643616	0.959884041	0.884142067	0.97172549	0.899440857	0.970753342	0.941315324	0.945409265	0.949891604	0.916034896	0.93709935	0.92629709	0.956416268	0.911923778	0.940729176	0.930587443	0.909642192	0.907620553	0.944972307	0.935108267	0.913431197	0.940068336	0.951075036	0.934003543	0.925878286	0.492113358	0.918374052	0.514225754	0.918851213	0.873491902	0.853151359	0.824963049	0.857370479	0.739024435	0.763259424	0.800997281	0.939719685	0.949200948	0.934727621
cg00122769	0.970792982	0.969958727	0.968697301	0.968070669	0.967677028	0.967191652	0.969234256	0.965442528	0.968321976	0.97013213	0.967753859	0.969446642	0.965999256	0.968332304	0.964480684	0.966858152	0.972668375	0.970037368	0.963700412	0.966217239	0.964713679	0.97182111	0.966965345	0.967880676	0.968808188	0.970043406	0.969013126	0.97016995	0.96188315	0.970373165	0.970338868	0.969924683	0.971189806	0.969166056	0.968099505	0.013340801	0.957584889	0.507059202	0.962607682	0.784453412	0.796697381	0.9143082	0.918157084	0.838584028	0.964593101	0.972474628	0.969723512	0.970126735	0.967903334
cg00122911	0.245252563	0.252056716	0.333525646	0.207663337	0.244612796	0.245204142	0.193555693	0.432776542	0.316855408	0.375032649	0.135420496	0.175627199	0.307758068	0.198492812	0.440252951	0.428706288	0.214966288	0.157756833	0.263161806	0.234962734	0.123316957	0.261043385	0.16685773	0.131826097	0.085323196	0.243636933	0.261142541	0.108899327	0.357327971	0.178182133	0.269197747	0.203476889	0.388495644	0.175705638	0.174895122	0.74335706	0.396517667	0.521717253	0.520529051	0.256725769	0.367075872	0.214367678	0.218077186	0.153633172	0.178089798	0.082528754	0.115699161	0.165879372	0.207078835
cg00124810	0.903657423	0.91510256	0.928399128	0.918676304	0.920408522	0.90356644	0.907141469	0.907060784	0.907759877	0.92252172	0.886570421	0.923139881	0.889558935	0.917537559	0.941794064	0.911473975	0.887700955	0.883579363	0.913058459	0.914822616	0.863124139	0.919082419	0.921202758	0.878613455	0.876869546	0.895570715	0.912011195	0.910104344	0.911429774	0.929309412	0.931072585	0.885822285	0.892031025	0.902806805	0.886025216	0.214828055	0.868524728	0.47835592	0.832429665	0.837998277	0.939540344	0.927150899	0.901480435	0.844852582	0.919305354	0.919755492	0.743247105	0.90993171	0.860269482
cg00126993	0.633366897	0.621191551	0.677599466	0.698594025	0.627141018	0.473008107	0.673780439	0.524775262	0.642106877	0.731498814	0.381541216	0.602353617	0.657555851	0.588105798	0.599266788	0.665805249	0.514088773	0.487897166	0.707213337	0.661293838	0.488284145	0.621773172	0.36596952	0.589353085	0.683050482	0.604381622	0.621420276	0.548766737	0.710220064	0.601322755	0.653266849	0.602806337	0.655169442	0.498012251	0.566085752	0.455767816	0.62200433	0.400522276	0.492406787	0.273335466	0.384681041	0.624225382	0.383217973	0.244311105	0.2531096	0.268283941	0.570910499	0.402755945	0.60807479
cg00127523	0.869387154	0.84773746	0.858597114	0.830259251	0.818221979	0.840529537	0.871320836	0.954634887	0.762094591	0.869354488	0.846888056	0.821242656	0.784658842	0.787848515	0.84143802	0.896635409	0.852454182	0.852605572	0.866991105	0.839356778	0.851551122	0.843125121	0.801471152	0.729925644	0.836046436	0.809108348	0.8598901	0.772285533	0.796789446	0.777479493	0.850262825	0.803682551	0.820880733	0.839316173	0.812000963	0.192113492	0.820364178	0.599464806	0.422378327	0.043921002	0.036523448	0.038559715	0.04165222	0.042396752	0.733463871	0.744861978	0.799041605	0.801738998	0.826945228
cg00128439	0.689927582	0.629084734	0.593791534	0.589013511	0.600871509	0.646227356	0.663616577	0.533183884	0.585651747	0.67115359	0.602278606	0.712097594	0.682928308	0.600606745	0.606346097	0.553198488	0.812018875	0.755980506	0.74910118	0.744042741	0.734415953	0.782979272	0.705297134	0.750800418	0.801494807	0.760040805	0.824568946	0.839280819	0.663396249	0.78275571	0.843108302	0.665300107	0.832603459	0.785983761	0.738759624	0.247187596	0.578216919	0.497056088	0.517987214	0.732901314	0.688831179	0.755095021	0.794016257	0.806007011	0.72878535	0.785567359	0.820408767	0.805199961	0.889920169
cg00130134	0.735449087	0.560491267	0.603930739	0.52206279	0.442500976	0.578132145	0.657415523	0.211103071	0.529957541	0.615250469	0.556172769	0.690068065	0.717511279	0.578430238	0.597833841	0.443166952	0.818301713	0.743962468	0.750867291	0.764402483	0.671537162	0.774891522	0.747999566	0.691321868	0.823266164	0.726916545	0.81377864	0.793404955	0.649087879	0.782214153	0.838897415	0.771854805	0.836054206	0.77885193	0.760780837	0.067114055	0.271308998	0.546438913	0.086869246	0.774540581	0.697493673	0.708799154	0.795213977	0.774623227	0.793421411	0.773011394	0.753727463	0.770182711	0.795152849
cg00130771	0.869246488	0.856804531	0.898222201	0.904771991	0.875924137	0.874873364	0.892703012	0.863261034	0.878541773	0.847944039	0.838152599	0.869440522	0.885017438	0.833724987	0.88056954	0.855038893	0.875192975	0.869462496	0.877265529	0.881893166	0.874547346	0.882025773	0.869280673	0.859598848	0.885546709	0.877490575	0.866699041	0.87230476	0.879992233	0.873057602	0.876462431	0.875617655	0.87926073	0.88783263	0.870932091	0.508927374	0.891728172	0.506427082	0.921902161	0.884935899	0.878455402	0.888300966	0.879903081	0.838217215	0.74599716	0.686114227	0.856749839	0.860795798	0.880930797
cg00131490	0.686536	0.709432067	0.471715185	0.569059167	0.490627716	0.624934885	0.544453221	0.794755605	0.78918094	0.833815922	0.477474448	0.559222369	0.764836797	0.895379192	0.701006536	0.670881202	0.670782043	0.527689733	0.766950746	0.75597181	0.549165447	0.648486947	0.457313256	0.819336318	0.724465281	0.565384656	0.730465396	0.836017571	0.595510473	0.516210846	0.699387346	0.679171504	0.725526179	0.43787811	0.568160702	0.493056498	0.720519421	0.489818892	0.68804628	0.189134688	0.707676553	0.160857786	0.707416179	0.699530439	0.649503997	0.603104405	0.600785761	0.430211104	0.729817778
cg00133237	0.712644121	0.731519489	0.659819656	0.605699726	0.690563064	0.758980541	0.716291036	0.237053288	0.578658393	0.579316994	0.480102589	0.568443654	0.447080965	0.605523021	0.58046661	0.805834813	0.749563104	0.656657416	0.545423415	0.576412823	0.372662932	0.684027928	0.468910341	0.674042038	0.77437071	0.632742508	0.541326431	0.657643702	0.724212537	0.564409586	0.572524107	0.700766748	0.76536579	0.519357793	0.698925729	0.484386958	0.76182201	0.506621825	0.914920991	0.17067526	0.111419909	0.785499039	0.661707245	0.236167874	0.330339888	0.320183873	0.641579148	0.570071094	0.766753351
cg00133606	0.759267594	0.850399452	0.837856127	0.655324327	0.747938975	0.773659824	0.785174899	0.558270582	0.790777943	0.633173712	0.796250749	0.792774757	0.778397885	0.715341396	0.839950251	0.722987346	0.796966929	0.809197765	0.803776039	0.788921323	0.698489472	0.821175391	0.742487484	0.706159877	0.525942835	0.780458038	0.743699103	0.691149671	0.800075717	0.825092658	0.815310117	0.705609278	0.849010273	0.765294399	0.806561261	0.5	0.860932142	0.448084296	0.940992279	0.924367089	0.904549289	0.886977849	0.914279772	0.934881124	0.787846765	0.783207267	0.557211218	0.829498975	0.722112164
cg00134217	0.869164475	0.905842079	0.836088072	0.825610361	0.857606192	0.896378176	0.911907352	0.886080095	0.880693245	0.9017888	0.890530612	0.892816554	0.899972537	0.898461673	0.889294439	0.930450263	0.908877183	0.881533484	0.895662029	0.873562642	0.849190027	0.909019803	0.885378421	0.874195119	0.897390319	0.871545057	0.879977423	0.863413856	0.870606249	0.902346365	0.900411714	0.906063468	0.883502067	0.881412113	0.873267161	0.576563262	0.868618248	0.568747996	0.880354934	0.881074008	0.91946873	0.908389396	0.87561113	0.845211074	0.869122818	0.868210223	0.87832856	0.874664155	0.902604775
cg00134706	0.480701321	0.479575603	0.46656832	0.47145229	0.464923286	0.476004705	0.492491732	0.473291748	0.48656545	0.461349631	0.47847767	0.488478939	0.482414096	0.478854861	0.480025836	0.473570454	0.477512422	0.482577321	0.490052723	0.497294072	0.476745917	0.470190823	0.480729518	0.476674764	0.46861614	0.470402271	0.46259345	0.470382154	0.461442548	0.467435534	0.477885216	0.480980468	0.481751964	0.464259573	0.465011585	0.488609855	0.473840646	0.481131393	0.470664454	0.040220923	0.051900009	0.953422599	0.959699837	0.957919684	0.468914917	0.450122134	0.450821724	0.478064546	0.469650526
cg00137175	0.47395841	0.468117283	0.46238207	0.473953171	0.438174167	0.468444884	0.477171276	0.493653534	0.472587534	0.471158486	0.479007067	0.470276999	0.49190427	0.483951858	0.470776548	0.496670838	0.472935161	0.47818776	0.490052723	0.484556351	0.459830265	0.473954192	0.478288539	0.466928423	0.474568331	0.457654283	0.462522276	0.46110959	0.466349232	0.470543319	0.459807626	0.47638728	0.472833768	0.448850005	0.461283335	0.026615287	0.473124732	0.415453197	0.486018718	0.492143168	0.509863502	0.49139453	0.487139846	0.488790723	0.445422937	0.430139329	0.457413642	0.472837175	0.473471455
cg00138195	0.008471101	0.01132717	0.02243097	0.03026862	0.017195832	0.009027033	0.011959837	0.008849229	0.00924889	0.009200671	0.008475025	0.014145622	0.006639787	0.005793259	0.007272474	0.037389034	0.013522239	0.009484902	0.006874606	0.010950666	0.006587277	0.013598177	0.007048234	0.007505451	0.030767273	0.009595397	0.008999495	0.010925345	0.014730125	0.010009715	0.009495502	0.009940109	0.014366687	0.017834835	0.011877931	0.136850936	0.011484839	0.439883363	0.008215558	0.008784886	0.008244131	0.012237418	0.011854832	0.011052529	0.009959849	0.011931718	0.020915736	0.014411091	0.019093495
cg00139115	0.78798437	0.694200106	0.819054388	0.773617733	0.773145704	0.720888281	0.790669488	0.533646088	0.644295237	0.792360129	0.681373749	0.80889824	0.536474541	0.501163678	0.495961067	0.501679795	0.63464471	0.627295781	0.562850753	0.591367789	0.559718637	0.586763825	0.541699178	0.591951614	0.869584632	0.834841684	0.878383204	0.865548237	0.787694277	0.846001404	0.879076107	0.753547317	0.884972071	0.871601335	0.836756543	0.037546823	0.52612739	0.490230125	0.501735874	0.909209448	0.822297086	0.848115401	0.897452258	0.933774603	0.856379512	0.856070197	0.848412015	0.859476635	0.820124898
cg00140840	0.032120344	0.024714539	0.025780362	0.026705817	0.026108283	0.02638101	0.028825968	0.021272645	0.031176921	0.027522437	0.025354922	0.02803777	0.073010856	0.085490926	0.048249565	0.043991723	0.049977047	0.045729223	0.083321751	0.077186425	0.084610271	0.053027548	0.0501028	0.060834018	0.028502573	0.045524008	0.030338255	0.028974936	0.026949624	0.026298841	0.028320388	0.028769277	0.029261484	0.031202376	0.028754381	0.48454675	0.028157607	0.462850129	0.030293137	0.034284355	0.099973706	0.048236396	0.043377027	0.038375652	0.026229658	0.030632427	0.034301928	0.030671827	0.038038103
cg00141625	0.662641437	0.585773372	0.612674404	0.611315299	0.590819856	0.660973608	0.604844506	0.807683702	0.626467371	0.695488541	0.697225599	0.584470334	0.717385408	0.87188399	0.693923623	0.678477946	0.61163339	0.528737911	0.732420781	0.727999752	0.723247085	0.673918696	0.724511088	0.729180592	0.763434087	0.653326864	0.718570199	0.752757304	0.683338607	0.588971855	0.666264574	0.619113882	0.552591169	0.642032873	0.591133869	0.468997944	0.804275141	0.490603948	0.831000264	0.639979009	0.819778833	0.712155444	0.792040597	0.852028255	0.851052619	0.818500756	0.737471144	0.536762732	0.642864208
cg00143077	0.536779463	0.564033105	0.535987352	0.650319033	0.469131338	0.584387159	0.523611299	0.560294541	0.50680958	0.575134241	0.402961669	0.5454227	0.521670005	0.529583101	0.547903988	0.710940257	0.375787048	0.333831954	0.523326204	0.423198198	0.305097155	0.445121647	0.367221086	0.327885398	0.371677905	0.457537275	0.522157393	0.259162344	0.604607162	0.402620488	0.473011088	0.554159892	0.607140784	0.259059382	0.52165219	0.498013464	0.576533916	0.394928419	0.514442392	0.481591903	0.338604585	0.289509211	0.480508039	0.367511957	0.448593677	0.507828362	0.377879284	0.336210425	0.448419642
cg00143530	0.603260019	0.608841364	0.5580091	0.588289073	0.537119977	0.526219899	0.548092805	0.517854133	0.517864894	0.60382791	0.543124098	0.587215917	0.544205085	0.528308107	0.53557336	0.513800199	0.608055563	0.555639644	0.564487196	0.57364703	0.532451554	0.573501148	0.547479012	0.555139464	0.58806408	0.569646209	0.57344712	0.561212677	0.595783962	0.570913652	0.604251142	0.562958193	0.61481789	0.574467013	0.600412537	0.463151835	0.488361202	0.494618904	0.498361149	0.101332891	0.137873086	0.905152681	0.823081499	0.876527064	0.564481432	0.543636	0.549686212	0.540443394	0.589965721
cg00143792	0.935601703	0.990880354	0.967700498	0.979659748	0.990921621	0.988352298	0.968691702	0.771269758	0.958961394	0.99007838	0.989919677	0.991079052	0.982261867	0.995131116	0.993599002	0.994647271	0.992302311	0.991730821	0.994102933	0.991666723	0.993597989	0.992545872	0.994408695	0.989375069	0.986061256	0.98448493	0.984105524	0.978440394	0.991819853	0.989745972	0.976730865	0.987147129	0.985899889	0.969205187	0.982712145	0.04624201	0.991538693	0.555548383	0.986480835	0.938275662	0.951715886	0.975617841	0.978625719	0.939446697	0.979894004	0.979705147	0.973494303	0.987090207	0.983331234
cg00145315	0.028954587	0.028613889	0.031704803	0.029560025	0.026710351	0.025658342	0.026805113	0.031421013	0.029648059	0.06867888	0.026389415	0.025947548	0.028976706	0.025246211	0.027253167	0.028522639	0.029309915	0.025251933	0.026766982	0.027282483	0.02947187	0.025357803	0.024833351	0.026024888	0.028129869	0.030067561	0.027886301	0.02743408	0.026023102	0.029099448	0.026500406	0.023964541	0.025944927	0.030708368	0.023227093	0.47610162	0.021901817	0.5	0.017470233	0.026942033	0.026887972	0.025617564	0.025167014	0.026396126	0.0346092	0.031001057	0.027647336	0.029782526	0.032428646
cg00146111	0.395257696	0.442758613	0.511876052	0.449718298	0.395089	0.512869648	0.476310005	0.80603262	0.49567004	0.427397452	0.511940765	0.508898538	0.441359817	0.595265102	0.325689284	0.366817617	0.457640471	0.47704753	0.444382427	0.417770671	0.494509534	0.468733252	0.570172133	0.511549602	0.559529345	0.487529775	0.415942264	0.511376514	0.467810776	0.459636102	0.440910586	0.401911212	0.401773578	0.526515291	0.464112747	0.494035658	0.387737336	0.767020851	0.366655783	0.637633994	0.478273011	0.746201692	0.702575444	0.564471108	0.433381105	0.521831479	0.540711049	0.479024387	0.545060761
cg00146174	0.901910452	0.909185406	0.875296132	0.907028173	0.903779503	0.869800142	0.892597628	0.746564165	0.895461213	0.911542276	0.834805802	0.84904856	0.891735636	0.91356055	0.881751044	0.864025793	0.905421818	0.876826545	0.896480533	0.915563641	0.833343338	0.898272067	0.726935615	0.908072004	0.932818227	0.834403134	0.914038086	0.927413491	0.911792594	0.873769919	0.910919525	0.870517644	0.920412172	0.776985328	0.90774073	0.511102251	0.820579177	0.417701228	0.579183224	0.926453473	0.916977315	0.923675426	0.896727603	0.933781165	0.931584805	0.928419833	0.861892064	0.859238594	0.924022045
cg00146253	0.804541496	0.616795418	0.629077121	0.621560899	0.65300295	0.530822396	0.561688015	0.505537865	0.855851507	0.781080402	0.722591388	0.721575092	0.816830738	0.891172021	0.739045402	0.592484336	0.647278002	0.643662769	0.779569101	0.853712519	0.835109922	0.649349429	0.771275097	0.780345848	0.792490729	0.71270423	0.682399856	0.770200592	0.716048635	0.565477825	0.720129193	0.509314677	0.614892018	0.710910129	0.706475139	0.496345926	0.540916571	0.383462741	0.288350711	0.024745342	0.025247793	0.868864871	0.775356411	0.796736708	0.939618099	0.877003668	0.709498111	0.652854393	0.731526537
cg00146676	0.076729506	0.081606125	0.10845829	0.087652535	0.086695604	0.117038201	0.093629415	0.067011689	0.050746855	0.084922429	0.099521281	0.144191419	0.071063727	0.060652245	0.210956045	0.052516897	0.095136344	0.129677524	0.054966078	0.069415457	0.143218152	0.080382603	0.077837474	0.070993502	0.139324914	0.099548829	0.073231291	0.056619958	0.07657471	0.105520992	0.104638614	0.120521092	0.103700291	0.12565477	0.10824263	0.507207321	0.078167983	0.457610969	0.347603714	0.202814317	0.089864662	0.303251489	0.072492805	0.101706727	0.115153614	0.1264408	0.10417155	0.094162536	0.144868523
cg00147440	0.640658724	0.423343322	0.540117937	0.452483322	0.515904625	0.561422976	0.5947323	0.409281071	0.427358768	0.56844682	0.422808172	0.481540476	0.610682465	0.544618589	0.606320408	0.531493054	0.463554982	0.425980507	0.755399034	0.621871847	0.411371231	0.533205415	0.435320899	0.640196032	0.68384459	0.50796687	0.641486873	0.631171688	0.622593765	0.489982321	0.595188398	0.582410337	0.599564674	0.496122445	0.600788764	0.54147306	0.570817429	0.6227482	0.239249433	0.480407955	0.395547058	0.582497833	0.670033036	0.478071699	0.316821343	0.358708583	0.589721659	0.435979347	0.509439592
cg00147638	0.490018421	0.482927131	0.489678184	0.478401381	0.48588504	0.486165778	0.488088833	0.496961197	0.491798884	0.483856379	0.491196253	0.490108916	0.505885161	0.490584969	0.48783531	0.489839226	0.498031412	0.493955526	0.481352915	0.501443927	0.4878444	0.47753616	0.484859127	0.485873507	0.499724584	0.494681008	0.490589276	0.491957759	0.484068012	0.504496886	0.486402543	0.499263693	0.5	0.4874915	0.490705237	0.308755127	0.480273414	0.497457429	0.481303648	0.445543412	0.448105165	0.47086407	0.475209125	0.456799992	0.479020677	0.501689707	0.500346702	0.489958728	0.498774175
cg00149071	0.015395565	0.018995739	0.020816057	0.016163983	0.014418153	0.025304025	0.018395653	0.026828331	0.013807723	0.018704419	0.014681818	0.024300747	0.0159332	0.013268621	0.013924599	0.239157143	0.011419316	0.011908498	0.015774072	0.011985946	0.012228783	0.016431431	0.012670201	0.011972592	0.016786094	0.014499562	0.016622976	0.015381671	0.018907314	0.01396195	0.014973292	0.015011507	0.016376976	0.014224651	0.021338906	0.518625972	0.029753299	0.535740731	0.033495141	0.013524184	0.013004853	0.014332621	0.012083127	0.013619421	0.014371657	0.016417866	0.020388648	0.015594134	0.030750348
cg00149213	0.505175669	0.502779093	0.510064984	0.506673747	0.499935058	0.502981354	0.50805615	0.497398429	0.506315011	0.500386105	0.496332759	0.504019031	0.50192245	0.512926518	0.49193332	0.497648073	0.510465555	0.489858296	0.500975466	0.51014435	0.498824768	0.492940997	0.5	0.490879948	0.500585595	0.505981272	0.506020018	0.502632363	0.495266172	0.505051776	0.506276451	0.500759022	0.5004272	0.509671225	0.50624766	0.493933476	0.497416248	0.480748489	0.489331169	0.031717078	0.039342959	0.030751639	0.023577939	0.024294926	0.50357727	0.479624144	0.494675762	0.505147944	0.489102991
cg00149440	0.394970409	0.465827819	0.092937188	0.729848795	0.296911976	0.330888389	0.63880217	0.675980824	0.115011958	0.397627299	0.290537993	0.301589073	0.383888345	0.726383721	0.484217909	0.450579164	0.678156356	0.497475594	0.500680442	0.539335857	0.576598133	0.639989025	0.700869313	0.324213699	0.634233769	0.445815822	0.320406515	0.231704365	0.418542022	0.179847914	0.399731338	0.440835323	0.181623638	0.456645563	0.53833279	0.840397673	0.549734448	0.482164864	0.818100602	0.974424979	0.983694514	0.986564294	0.986631183	0.987640117	0.155087629	0.207861484	0.604697598	0.370273675	0.278441198
cg00149689	0.289014198	0.314074019	0.394354702	0.406777314	0.379317795	0.266355385	0.308049944	0.459695033	0.43860093	0.372257814	0.348555561	0.220840426	0.467304576	0.461249068	0.467746209	0.480291694	0.41310246	0.469073229	0.454959419	0.474665101	0.476205961	0.433207477	0.447023343	0.463801008	0.20530958	0.337462103	0.148664465	0.274377853	0.2163222	0.338324955	0.359997147	0.251508414	0.11312574	0.329293781	0.343109133	0.41219422	0.444415636	0.321979065	0.460887805	0.411792584	0.543651555	0.662726414	0.598992694	0.715694023	0.310904679	0.131669164	0.109667093	0.356480523	0.317320208
cg00152260	0.056772511	0.103987892	0.066092378	0.042619969	0.050542601	0.091459228	0.045240135	0.037493984	0.061580096	0.076112106	0.070966991	0.092220503	0.04701308	0.053937725	0.056360007	0.08679219	0.064560298	0.05646596	0.058359901	0.053968817	0.051249269	0.057694699	0.057495822	0.062905265	0.073583743	0.085886588	0.06299775	0.069635688	0.06197542	0.058371113	0.065219654	0.079802675	0.065732379	0.057329321	0.056343189	0.498053229	0.059289661	0.436189961	0.022653105	0.054124429	0.053911164	0.062404305	0.04800902	0.051363035	0.058117552	0.068735534	0.062047976	0.075148919	0.077995441
cg00152482	0.897444465	0.845046548	0.810694901	0.886093452	0.860350261	0.844337437	0.847911015	0.855158949	0.87846921	0.846948196	0.859597217	0.825769312	0.820484047	0.775366174	0.631708229	0.917621238	0.834178551	0.781260569	0.797022023	0.82024963	0.829198937	0.805885645	0.798831608	0.740736316	0.862797338	0.864647955	0.880837543	0.7509569	0.859194055	0.829639805	0.766895769	0.806212309	0.873162769	0.867478975	0.823497587	0.484132792	0.877349732	0.526372551	0.808601677	0.501785769	0.504884506	0.50407907	0.493208069	0.515012556	0.875384957	0.882688411	0.825158028	0.779467127	0.862542873
cg00153046	0.917797378	0.874231854	0.860444955	0.871035336	0.873949886	0.894688235	0.890947607	0.805150234	0.898219315	0.915286659	0.859611622	0.831831978	0.922014173	0.867839072	0.912624492	0.841981246	0.844661565	0.883203575	0.923737324	0.937343581	0.876389301	0.909607688	0.889508893	0.891317919	0.928808962	0.861902513	0.926592261	0.899604183	0.892045155	0.912535847	0.934529117	0.916853225	0.913162968	0.854140572	0.894966183	0.549742012	0.72335635	0.358485353	0.528443805	0.794181286	0.905025294	0.890812509	0.91210054	0.899959591	0.877585301	0.882342673	0.899822872	0.866937955	0.907106282
cg00153387	0.692165968	0.673877026	0.817105702	0.787244289	0.690721757	0.574817499	0.706675397	0.834824738	0.612490002	0.642688588	0.453852837	0.52304044	0.708103319	0.715106171	0.646918245	0.72014246	0.691531301	0.596459683	0.700527513	0.699116119	0.531859251	0.644979875	0.37333968	0.665104528	0.773828386	0.705777319	0.608017751	0.6541474	0.67815827	0.597974426	0.67506589	0.640149626	0.75021676	0.504850599	0.670867102	0.498551513	0.876361626	0.522463354	0.82339086	0.12772419	0.111966397	0.450136119	0.957978319	0.961215002	0.235846308	0.209250781	0.616965987	0.520079493	0.745422757
cg00154486	0.474415586	0.410951155	0.456241437	0.458704586	0.201340357	0.314236895	0.638642039	0.36138001	0.399994106	0.636948663	0.124467779	0.320366635	0.377598301	0.412927632	0.706663252	0.719381885	0.610310843	0.297126353	0.484699261	0.39012588	0.117578199	0.501935339	0.171215366	0.333161836	0.457337632	0.430780841	0.381658567	0.248056286	0.597739083	0.311659462	0.502523657	0.413071397	0.70270507	0.258267857	0.414085169	0.462925665	0.689712777	0.423066359	0.513369845	0.329459267	0.204790598	0.556220702	0.210201827	0.583710686	0.718789781	0.63972667	0.280614924	0.233366615	0.58657876
cg00156720	0.643510261	0.587933795	0.68265451	0.584846678	0.735290846	0.63153352	0.546034672	0.323415952	0.648554766	0.48951976	0.472485889	0.553101672	0.61076636	0.658725568	0.532929809	0.663529025	0.6110447	0.525819564	0.699040655	0.652761857	0.430060049	0.646429896	0.494137621	0.649219934	0.753007508	0.451028153	0.553675669	0.738711531	0.63844036	0.637506574	0.581011954	0.482055878	0.556480648	0.559064971	0.54721792	0.742823795	0.557076606	0.495035906	0.362721391	0.428839464	0.355815383	0.410296708	0.306198077	0.741349123	0.821946635	0.666198793	0.621853638	0.578544572	0.619159517
cg00156769	0.922990688	0.909710311	0.890835673	0.881088361	0.890523488	0.903502953	0.907208067	0.745100991	0.853395246	0.910283447	0.874426229	0.923289291	0.920757683	0.870342111	0.904904818	0.849060756	0.955000482	0.94961064	0.940398672	0.947707428	0.923926593	0.943988795	0.936634767	0.924737296	0.941445968	0.914271248	0.940559361	0.931676319	0.91537004	0.935929207	0.94457819	0.923662086	0.947443627	0.943264818	0.933163219	0.222669272	0.642487431	0.372622867	0.503907325	0.930683919	0.930526737	0.934915253	0.934351358	0.945054318	0.93926414	0.934701392	0.935318905	0.935231086	0.955891535
cg00157812	0.818500144	0.823475669	0.80761451	0.793867559	0.824893727	0.769812031	0.852938237	0.538418916	0.878821257	0.88083508	0.82006727	0.856070027	0.649051307	0.551936567	0.744331819	0.62165551	0.807879345	0.73844406	0.763076023	0.741504229	0.759585826	0.72642342	0.774328146	0.737121823	0.840709975	0.795136924	0.875016964	0.883951311	0.83536828	0.824920689	0.841104801	0.849496802	0.855576751	0.832789934	0.848245665	0.502968231	0.59594167	0.489869039	0.518111038	0.766703008	0.850690668	0.896500799	0.893512233	0.766135783	0.708756892	0.822472772	0.850539535	0.787682041	0.836912665
cg00158333	0.022259567	0.052406492	0.027279036	0.024820524	0.049005305	0.038577894	0.027200051	0.015024643	0.021572773	0.022984177	0.034285785	0.045975422	0.025983415	0.024316025	0.023519674	0.024680775	0.040244674	0.037662774	0.030598934	0.027772836	0.047767764	0.036647688	0.034505102	0.028935998	0.02908171	0.042904684	0.024136928	0.026993699	0.032462086	0.032968786	0.022647476	0.027140414	0.031744446	0.02715998	0.026989986	0.542516611	0.035336546	0.516839235	0.017221845	0.067091512	0.02132356	0.032493568	0.019294642	0.022567872	0.027772112	0.042031715	0.031598593	0.040509113	0.037032484
cg00159243	0.858031028	0.840012659	0.88897287	0.864846032	0.879977083	0.8828535	0.853119699	0.874956896	0.83600782	0.883858686	0.847945738	0.861072806	0.85300063	0.881342413	0.813621457	0.843948921	0.782320145	0.818506644	0.877276438	0.824086274	0.868617825	0.809918602	0.892750886	0.768137422	0.833341558	0.883377354	0.833828619	0.86375073	0.871813823	0.889565599	0.846379574	0.857242358	0.851164397	0.840856516	0.884450873	0.154959322	0.861530085	0.423502268	0.851429116	0.767218414	0.701123121	0.648715738	0.5442922	0.545852797	0.867932074	0.841376875	0.847377636	0.806229503	0.792469579
cg00159476	0.451001255	0.354460814	0.472587034	0.487280641	0.405463218	0.400170809	0.40875966	0.699435357	0.473737045	0.39646675	0.732654125	0.485218775	0.403720129	0.625690281	0.336766281	0.563650352	0.400380777	0.442394721	0.426488004	0.416419098	0.593382087	0.459687826	0.646645873	0.635858335	0.610679542	0.375061866	0.384244432	0.760030531	0.388410736	0.487696159	0.431966037	0.54035174	0.340030737	0.560582757	0.412178648	0.503359417	0.222618132	0.489933091	0.64263034	0.494985835	0.395728947	0.519575079	0.472257151	0.682970895	0.756119687	0.747183625	0.655175997	0.504171143	0.488438585
cg00159753	0.273623408	0.200065343	0.161059619	0.149501939	0.281535517	0.248179326	0.276096946	0.42533852	0.401100605	0.274324789	0.359601809	0.216300986	0.545211671	0.523049931	0.452268193	0.494372272	0.354031176	0.409040084	0.466716206	0.502344126	0.515758951	0.422941691	0.48177337	0.644803714	0.588738991	0.413796412	0.252989475	0.768901401	0.231838727	0.180905404	0.167404083	0.206573496	0.116761367	0.214308942	0.178502332	0.484804475	0.22676953	0.514076392	0.305502506	0.675503318	0.677853396	0.411207838	0.452316119	0.817556957	0.555669216	0.527949353	0.51028055	0.231174761	0.354851151
cg00160892	0.469495582	0.548429691	0.530385017	0.387028599	0.429520129	0.598471483	0.492801161	0.049517285	0.415763188	0.406362733	0.4031969	0.430795453	0.319998407	0.369519308	0.384310992	0.669735532	0.428833708	0.511435321	0.435193331	0.483139474	0.394425337	0.506559547	0.434953439	0.389407548	0.482791655	0.359349961	0.363530478	0.440596856	0.370449682	0.44453025	0.458536674	0.500065035	0.373433416	0.412477551	0.507472849	0.009928329	0.44829421	0.339108138	0.322007005	0.422297933	0.208462809	0.242080973	0.39306766	0.233247161	0.29142806	0.379504865	0.53276	0.514185795	0.538669557
cg00162326	0.782484231	0.837721719	0.817557829	0.61473004	0.861315735	0.812798773	0.836725306	0.711401692	0.908245362	0.87185509	0.86398651	0.848870953	0.825484484	0.763534735	0.754490078	0.762377028	0.784374321	0.73954232	0.793473024	0.809416771	0.810367628	0.775867979	0.782268054	0.824144843	0.876208688	0.861168469	0.850334044	0.895283455	0.84986793	0.851472242	0.862847141	0.806375283	0.86093702	0.845444633	0.850020081	0.543906293	0.781561883	0.488838965	0.598318891	0.856607241	0.873819171	0.828941559	0.85763162	0.828706068	0.629783904	0.710039774	0.864424366	0.842749003	0.837442998
cg00162625	0.721163212	0.61025239	0.674417589	0.602243803	0.748699815	0.549862574	0.735829676	0.6755039	0.833384901	0.713521493	0.691787581	0.62396116	0.79958249	0.761456076	0.546375454	0.801030482	0.624106694	0.510274819	0.736085456	0.684516352	0.613163321	0.627821042	0.632318694	0.788641354	0.710451245	0.631215352	0.662316433	0.754514215	0.841771824	0.584285181	0.646807829	0.610677456	0.63109165	0.627279811	0.668556027	0.569208402	0.746753737	0.496535008	0.498232548	0.847546231	0.843404678	0.859753106	0.861654879	0.780976518	0.786310176	0.744231677	0.649674652	0.550779065	0.681726411
cg00164295	0.829984562	0.687878386	0.87307173	0.834045173	0.84389819	0.752613048	0.897470225	0.857518672	0.882098996	0.89084821	0.66430408	0.626934681	0.85735853	0.780722279	0.746018758	0.887507289	0.740421613	0.67420404	0.875850723	0.876373057	0.653410007	0.806459613	0.728235328	0.858726633	0.800306155	0.683760922	0.84763266	0.870028964	0.897744088	0.770988041	0.862513543	0.842520286	0.795498164	0.744756569	0.869028378	0.486183573	0.836909015	0.402435383	0.455429594	0.51593164	0.84957399	0.737099541	0.780695705	0.125516408	0.276162147	0.362913935	0.831123025	0.530122794	0.794636472
cg00165325	0.180780995	0.171158531	0.176939762	0.215202121	0.26722337	0.176319731	0.202635154	0.350259806	0.205199715	0.199899539	0.172708429	0.15654844	0.446924387	0.475841588	0.341447683	0.353837004	0.218758942	0.235778871	0.479596919	0.354992605	0.304148355	0.289056414	0.225836855	0.377267772	0.255097508	0.207674602	0.15973774	0.237632158	0.218351865	0.151645463	0.158415656	0.22498951	0.263528043	0.161969548	0.172939213	0.851164111	0.562390956	0.686047984	0.77586744	0.647038556	0.717611676	0.701187154	0.609273217	0.589279779	0.128812401	0.132534302	0.255456123	0.157040616	0.292114182
cg00166579	0.023276223	0.016685754	0.028433963	0.023984376	0.034898024	0.016051221	0.029089683	0.019704937	0.01755038	0.023218122	0.015011903	0.017070962	0.030610706	0.013424251	0.015505694	0.012925971	0.015161122	0.014275212	0.022751241	0.01643159	0.016385445	0.014777161	0.020028597	0.028220458	0.023847936	0.028466791	0.019792981	0.035017506	0.020857893	0.020176969	0.014301634	0.020441432	0.020130941	0.01919936	0.017087712	0.631068167	0.018608558	0.363277144	0.045284285	0.019716294	0.037012746	0.027398538	0.023536097	0.023856525	0.022300236	0.023929912	0.02904091	0.018898836	0.021335097
cg00166917	0.959670084	0.946888187	0.949175009	0.945369861	0.937920279	0.953763376	0.956475546	0.853038279	0.941338298	0.942737868	0.94043363	0.955177092	0.94438491	0.953432371	0.950593895	0.947289824	0.966867932	0.963194132	0.963957675	0.957968827	0.962934766	0.961824773	0.958817151	0.954028109	0.957851257	0.949329893	0.959988757	0.960951216	0.947086005	0.960848401	0.960300675	0.94672374	0.962825589	0.959213856	0.957865444	0.028205944	0.888269727	0.45126868	0.814875685	0.943983763	0.928883014	0.943436204	0.953186288	0.948013173	0.959079572	0.954142317	0.961729792	0.959956972	0.965098809
cg00167250	0.854794972	0.890753777	0.871274485	0.883355338	0.880741335	0.762480489	0.900865609	0.922168868	0.89081738	0.877249301	0.812678169	0.85001762	0.874638141	0.912195149	0.829034196	0.871544724	0.788776622	0.827176336	0.851316613	0.822886379	0.769699191	0.806070729	0.736012904	0.762343048	0.887651809	0.886523807	0.821828392	0.761262978	0.882669835	0.799023721	0.788840846	0.848454962	0.863024962	0.779074126	0.862879538	0.490163319	0.827254629	0.45842345	0.635623419	0.831080033	0.897243218	0.76882216	0.832241642	0.895382393	0.794527212	0.768394331	0.801915507	0.739923881	0.827338131
cg00167491	0.024720445	0.061022477	0.025140697	0.076843859	0.064579656	0.026885655	0.043432311	0.017187078	0.062286316	0.089835634	0.04395649	0.036732433	0.032285818	0.043691823	0.029258968	0.054251764	0.044714607	0.036959623	0.035572486	0.03687395	0.030769642	0.045558416	0.030119033	0.051035475	0.042165582	0.080582578	0.05604496	0.061047285	0.048152186	0.041949328	0.062095476	0.05969412	0.054287045	0.045514254	0.061197682	0.250012777	0.036227071	0.496816228	0.063210786	0.032756934	0.024246183	0.034694924	0.031048788	0.03693048	0.03669413	0.04460588	0.058587887	0.032868318	0.0651781
cg00167853	0.891977662	0.917707331	0.864648209	0.902891417	0.907146593	0.793069503	0.94384255	0.856655024	0.932703452	0.874270673	0.795834356	0.803085893	0.824018232	0.937697709	0.8363715	0.947309016	0.87849496	0.863692084	0.832266454	0.908832609	0.783279757	0.891413673	0.746771223	0.839791441	0.888330389	0.886524342	0.85673369	0.816606504	0.846580158	0.829178655	0.870390842	0.892473035	0.889107465	0.8722461	0.919636537	0.484735467	0.891899786	0.357664608	0.87414763	0.552507566	0.830553664	0.834738038	0.758820314	0.302261899	0.248990616	0.266628979	0.830789424	0.850655957	0.886786011
cg00168042	0.036548526	0.039066907	0.041269176	0.043787742	0.042083889	0.044783691	0.043460341	0.028854459	0.042658808	0.049297292	0.043097747	0.048040313	0.035302345	0.039081066	0.031974097	0.031898634	0.03747308	0.031060785	0.032509772	0.032413618	0.032901278	0.031683309	0.033828163	0.035633521	0.040703076	0.043080085	0.044224036	0.046052331	0.038347416	0.041540771	0.040836554	0.045992076	0.045039548	0.046775928	0.041599425	0.048264378	0.042121636	0.490230125	0.03073465	0.193730124	0.149693291	0.132348761	0.215320259	0.196563741	0.052589739	0.043548549	0.043137664	0.043559706	0.035318194
cg00168721	0.8657899	0.873338396	0.888117017	0.869044115	0.868813731	0.843255587	0.816964762	0.828166889	0.80260778	0.903208425	0.881765104	0.904069913	0.857693048	0.73858834	0.860547424	0.874959216	0.827674468	0.82641282	0.825318363	0.825432616	0.86230698	0.852775201	0.845532505	0.803218188	0.864990352	0.846974364	0.866746576	0.739122758	0.876236065	0.844477597	0.846495949	0.867192578	0.88803489	0.852396307	0.866026121	0.441344493	0.942919484	0.348805262	0.965391897	0.888411153	0.902226989	0.832472581	0.753631315	0.593482609	0.866996457	0.81431222	0.846119321	0.831096996	0.87332368
cg00168727	0.333567963	0.378541558	0.372448986	0.351788102	0.336831034	0.328491267	0.372020902	0.544036954	0.416326951	0.426822864	0.354915788	0.350167907	0.367293741	0.394957243	0.415413816	0.336047494	0.333909119	0.301824338	0.316441344	0.311831438	0.384417459	0.328889302	0.357815867	0.330342363	0.316138782	0.331529491	0.342369264	0.35382557	0.412684231	0.34653766	0.320118836	0.393251657	0.3642985	0.381663474	0.358569037	0.458156536	0.335834049	0.524553138	0.340670969	0.463045934	0.475771795	0.489256029	0.49129798	0.489667205	0.452297142	0.373024748	0.369154899	0.359067393	0.328724088
cg00168942	0.490900968	0.492032117	0.497265091	0.48867824	0.503701585	0.498657788	0.490919486	0.493735032	0.503712487	0.498630127	0.505355612	0.509629652	0.49721503	0.492996608	0.50381919	0.503697634	0.503874504	0.491249375	0.485774909	0.49217706	0.502003984	0.498316376	0.501958129	0.497798352	0.495536079	0.488634399	0.503142012	0.489441139	0.501612226	0.502460801	0.489905448	0.505072578	0.485900278	0.488948321	0.50321911	0.218890492	0.496890201	0.336780153	0.49226792	0.499547806	0.51517371	0.496500084	0.498469742	0.501345065	0.506452616	0.504847806	0.497580194	0.492794962	0.499063545
cg00169860	0.748042045	0.683102187	0.639021285	0.645785506	0.688868216	0.721714042	0.743363443	0.519157938	0.577534314	0.686774101	0.670822757	0.764550035	0.730183084	0.547901968	0.629531178	0.588577917	0.868944068	0.801600623	0.756773228	0.797651488	0.69561802	0.801634968	0.753836715	0.777154196	0.840190008	0.742712345	0.814596621	0.77082503	0.744623109	0.781591823	0.83771829	0.698905198	0.841342377	0.809177713	0.766700363	0.519076243	0.502554166	0.448384264	0.51010336	0.598761357	0.531394446	0.839349853	0.815407082	0.851035979	0.78582205	0.819223171	0.773007235	0.781084992	0.884788056
cg00170518	0.31652923	0.45162065	0.297608554	0.318753898	0.396448031	0.439275449	0.344450519	0.25435671	0.480895349	0.486192527	0.306769721	0.409776774	0.588371627	0.767727102	0.508768731	0.539620297	0.416881364	0.396209627	0.612883436	0.61216464	0.461511119	0.397084271	0.240006987	0.484151799	0.360276904	0.269469088	0.539061667	0.397201421	0.435912922	0.219409419	0.665034229	0.20270114	0.417512937	0.26280135	0.287549368	0.131893282	0.504187108	0.301201951	0.527456842	0.813825113	0.717422849	0.86538462	0.856622126	0.845327161	0.499232814	0.513677282	0.298709547	0.280903418	0.49683038
cg00174373	0.043778497	0.047989474	0.057630362	0.045199099	0.050739516	0.045799349	0.049537871	0.053935854	0.05422554	0.052073924	0.04880998	0.04579945	0.046849093	0.046066806	0.051311782	0.040883601	0.046681313	0.045008571	0.046028092	0.052465181	0.047155608	0.045974494	0.042824554	0.046743193	0.039675806	0.044952328	0.052557906	0.056510852	0.055312118	0.050561419	0.050514269	0.050585001	0.050210508	0.051759298	0.041670489	0.754612379	0.046826552	0.568747996	0.035592148	0.063183856	0.06625182	0.057168279	0.05078726	0.058617246	0.057683813	0.059362164	0.052885554	0.054142867	0.045042599
cg00174687	0.503085079	0.497042979	0.506124241	0.487085609	0.499015084	0.5	0.50281835	0.492510251	0.494737068	0.494482871	0.493331303	0.492258401	0.49403017	0.509520253	0.4982837	0.501504893	0.497392425	0.497136736	0.496647019	0.508725982	0.508459163	0.496349894	0.495494386	0.50637801	0.493919977	0.49159395	0.500875124	0.48687082	0.495059565	0.501244063	0.504198575	0.497396478	0.493731681	0.498235026	0.487484341	0.236248725	0.515023681	0.46939609	0.508136754	0.504668095	0.515138814	0.498479734	0.492328557	0.482682713	0.505990591	0.49326825	0.502475349	0.505420257	0.493606938
cg00175324	0.72931991	0.711374937	0.7575717	0.785063107	0.694078594	0.743549482	0.751541448	0.811404048	0.677934362	0.747738603	0.618102943	0.691070596	0.736829678	0.767875149	0.735030208	0.796547502	0.741181055	0.729294408	0.733667673	0.718220961	0.711488357	0.714334596	0.71909624	0.754080258	0.757228123	0.741924569	0.732968703	0.734483692	0.743241528	0.718465096	0.715062543	0.722935168	0.751055629	0.719170722	0.734331067	0.390177269	0.708678664	0.508377107	0.798282547	0.677516861	0.640757908	0.700547212	0.687729091	0.602332621	0.689846009	0.669945696	0.717567317	0.723685766	0.768519158
cg00176482	0.625990594	0.683529055	0.635085197	0.75989149	0.712519508	0.625103683	0.72672273	0.523424338	0.450974909	0.600549579	0.640362361	0.641169402	0.49593228	0.419356803	0.596177844	0.620346313	0.67005268	0.641179452	0.520846211	0.504719607	0.605820879	0.654454071	0.550421872	0.570316545	0.733891197	0.660501561	0.537078748	0.515640584	0.675477387	0.656037583	0.614912822	0.705299024	0.717097728	0.603688204	0.669363545	0.504953651	0.847034061	0.488149559	0.735254931	0.801868276	0.693890371	0.631956534	0.602640493	0.624883953	0.666203825	0.646335036	0.665360876	0.606023811	0.743608582
cg00177385	0.465126408	0.477578845	0.475179854	0.481671784	0.483238038	0.484080123	0.469319944	0.483374562	0.45775212	0.453612736	0.475437058	0.457128003	0.494074366	0.506595185	0.476255343	0.476280344	0.462714103	0.464928971	0.459322817	0.457426187	0.465814575	0.44239304	0.461666613	0.478598973	0.455703752	0.456090318	0.459371223	0.452597662	0.472618986	0.452369676	0.473440307	0.485236205	0.453176001	0.466961064	0.482364952	0.492792679	0.481340435	0.512001211	0.482152021	0.869863023	0.899373877	0.854599839	0.901954898	0.163993489	0.380652524	0.455752336	0.472034758	0.453425883	0.472411572
cg00178703	0.944937177	0.947173557	0.946404332	0.931175502	0.947779745	0.927743907	0.936833186	0.939444642	0.929279594	0.946381555	0.943437553	0.947386027	0.945728047	0.950893529	0.953045577	0.944246687	0.960183149	0.961257242	0.955191492	0.954599704	0.957933054	0.957692529	0.959441084	0.960321015	0.961883356	0.946676975	0.956933374	0.952328504	0.944958974	0.95699895	0.955391548	0.956843348	0.962332048	0.956586061	0.961022436	0.013859007	0.933313545	0.415453197	0.8743168	0.785203706	0.686845648	0.798013634	0.680020539	0.419008078	0.946608211	0.956657332	0.954963563	0.959553446	0.964006034
cg00179574	0.913434761	0.902197477	0.906004206	0.896349525	0.861057356	0.903357615	0.910953073	0.622758832	0.865418402	0.900713644	0.868447225	0.919679467	0.887664057	0.86794977	0.87174929	0.850163435	0.937749209	0.924218776	0.908175359	0.908259808	0.9082631	0.92356481	0.906331131	0.909004038	0.937474189	0.918152512	0.940888952	0.933173767	0.916518027	0.931605938	0.940349373	0.919237544	0.94804079	0.937401847	0.933020186	0.503667043	0.787492349	0.486835167	0.591300689	0.804523706	0.887397076	0.893601789	0.898580888	0.934719808	0.934859484	0.933378662	0.934374968	0.932574959	0.949006638
cg00179765	0.681472558	0.699638545	0.705301511	0.677061752	0.71349945	0.598228329	0.711613932	0.69514972	0.657020558	0.630414963	0.430938714	0.654610998	0.615262878	0.62729532	0.601702813	0.758173119	0.771652826	0.630437233	0.705907088	0.671357667	0.511116165	0.688189251	0.466636369	0.689120364	0.799404137	0.676421505	0.644095415	0.686745041	0.715299212	0.697484168	0.708873716	0.741742673	0.784460734	0.605355836	0.68343217	0.593491803	0.707220826	0.437448936	0.588061143	0.414864452	0.332459423	0.496882514	0.409863061	0.284306402	0.595112021	0.662613838	0.680287217	0.624079636	0.8356517
cg00180385	0.719521506	0.771815136	0.713187919	0.664803212	0.732711273	0.655226496	0.741510694	0.421760202	0.63217809	0.785649712	0.438446117	0.732240181	0.757942081	0.746610372	0.722437535	0.649827354	0.82882601	0.67561207	0.812753596	0.832044068	0.496829295	0.732470539	0.59324788	0.854984252	0.802414	0.706742563	0.789309824	0.849242694	0.788499788	0.678502718	0.760477255	0.738948529	0.858351543	0.5087229	0.707599333	0.514632691	0.531152697	0.45323908	0.482019199	0.589235507	0.742399342	0.748559217	0.812396355	0.413687703	0.243948696	0.228623604	0.725617553	0.57743982	0.785234832
cg00180589	0.242327516	0.209389209	0.288486769	0.289695881	0.387457137	0.172057606	0.292425808	0.454248412	0.38377537	0.352860952	0.279118018	0.282164473	0.364231306	0.45176652	0.222387793	0.337249139	0.157321229	0.172175069	0.386393376	0.3858411	0.228565803	0.23075449	0.196927651	0.523392969	0.52721149	0.184792061	0.273339293	0.506479919	0.301565654	0.194108275	0.163392338	0.268354981	0.203690437	0.232186337	0.154865353	0.455509497	0.360620917	0.483698438	0.452901766	0.351660154	0.277447088	0.3696155	0.333857019	0.900784057	0.828476235	0.764220789	0.432353643	0.161829086	0.285342283
cg00180801	0.064459304	0.048371252	0.085102471	0.114902608	0.04312536	0.121127253	0.141525265	0.133556124	0.045881535	0.048464886	0.055961823	0.077053517	0.055151643	0.077851764	0.036075484	0.094205382	0.052925803	0.073813377	0.047995208	0.056544585	0.032163269	0.067997567	0.025800772	0.033444479	0.044735	0.046978674	0.059810101	0.033424393	0.107281791	0.060269648	0.09981011	0.035239505	0.091863457	0.054094403	0.130388904	0.397496493	0.087434676	0.459617054	0.670264197	0.140741887	0.073228199	0.401779211	0.362356887	0.417799186	0.479593432	0.390674452	0.060317551	0.074947746	0.092628673
cg00180917	0.034668651	0.051062464	0.035779047	0.038766379	0.035755989	0.031507943	0.0352113	0.024834395	0.066623758	0.045613641	0.031450746	0.03710984	0.047378778	0.039883297	0.032140842	0.032528181	0.040628395	0.033165356	0.040766894	0.045197387	0.031748654	0.050058553	0.029538579	0.043511586	0.036459908	0.033601045	0.050503075	0.055196221	0.042527006	0.037202161	0.036967867	0.037429336	0.03863268	0.040338491	0.035368373	0.621996495	0.02828645	0.379114736	0.02142943	0.048670643	0.033138243	0.040177865	0.035184214	0.04155222	0.046082124	0.04074109	0.042399214	0.040560438	0.034441613
cg00181100	0.024609447	0.029756242	0.033898062	0.051040495	0.023252875	0.078876773	0.036105388	0.02343619	0.085596688	0.021596094	0.036392384	0.033827083	0.022451048	0.02519981	0.020545943	0.021514651	0.042036511	0.0403401	0.025094128	0.022688577	0.023226393	0.035941334	0.023863032	0.033059099	0.042137669	0.048108834	0.029032022	0.030802437	0.035683801	0.036425774	0.029522682	0.050163404	0.040422846	0.034526313	0.037997904	0.495794936	0.026371052	0.326886741	0.031510118	0.046169119	0.022198415	0.023763079	0.028291919	0.034901346	0.025614801	0.028047635	0.054394658	0.044267816	0.040101507
cg00181698	0.606906436	0.711683324	0.69203748	0.712618938	0.658971539	0.724944945	0.780415224	0.498471441	0.518510399	0.515102266	0.796570592	0.784167222	0.495953132	0.531404595	0.557594543	0.636992999	0.62794595	0.800440474	0.411422611	0.487634805	0.816475019	0.661894715	0.825609703	0.753456187	0.807281844	0.760413888	0.41039399	0.838116267	0.695081137	0.761325921	0.448092042	0.690655328	0.740822982	0.827778762	0.802665358	0.437967693	0.542748519	0.486835167	0.48447846	0.595474937	0.654394272	0.741540166	0.626551278	0.890496383	0.8994951	0.895031031	0.819412044	0.838836497	0.74644781
cg00183899	0.649079667	0.614064357	0.53115971	0.531595131	0.513107414	0.614398514	0.54080209	0.415689372	0.478048888	0.720754772	0.460704006	0.65061716	0.586693257	0.455114428	0.575983538	0.431851977	0.628661414	0.573476509	0.71172893	0.683009915	0.577210431	0.609959111	0.528524692	0.609921264	0.782643317	0.634096018	0.7113325	0.559826293	0.669514657	0.657419139	0.69395506	0.663979047	0.731832034	0.658722821	0.702995247	0.423507129	0.488705679	0.474297042	0.37677804	0.343034456	0.460652726	0.631940677	0.702817723	0.316729033	0.317951532	0.432365529	0.658706981	0.589197688	0.746821853
cg00184699	0.048836989	0.054166819	0.056991504	0.059448579	0.059872834	0.058266801	0.051497505	0.095954062	0.053194693	0.057391884	0.082290107	0.044502646	0.044809588	0.062866138	0.047616662	0.057062022	0.034833967	0.042291572	0.039079824	0.026583877	0.040628319	0.039977548	0.039083352	0.030177642	0.035495733	0.04289066	0.031792619	0.037699743	0.044343159	0.040678138	0.040388717	0.042162962	0.03407029	0.042704757	0.039169509	0.490199399	0.11470003	0.492003367	0.455588885	0.033183156	0.04454291	0.041960715	0.046669647	0.05675063	0.061405859	0.060964731	0.046540061	0.039377183	0.036950984
cg00185982	0.763771091	0.843972249	0.852696872	0.914566891	0.849939452	0.774923216	0.865448017	0.875262238	0.796645713	0.843079125	0.820639453	0.844744264	0.735949199	0.87238372	0.884927645	0.748385639	0.808294996	0.804508785	0.776086307	0.80131151	0.774503514	0.824726396	0.82887986	0.745273814	0.865476011	0.751758448	0.721923316	0.79035846	0.853778885	0.815882741	0.799993519	0.864459906	0.816585518	0.851601836	0.848939089	0.48477354	0.819099407	0.400157081	0.462231138	0.840619963	0.782256546	0.806665631	0.958837129	0.962883556	0.295187426	0.290422105	0.830374609	0.872352324	0.831500882
cg00186529	0.503480072	0.509549863	0.502547009	0.497294477	0.494986274	0.481318995	0.510405619	0.4939099	0.517263868	0.514966273	0.498278138	0.492960464	0.48686378	0.496538526	0.502455775	0.511078341	0.4841922	0.506578808	0.488915545	0.486887359	0.503116693	0.508000443	0.505550915	0.508522475	0.503669195	0.495204376	0.499134151	0.49927168	0.48266422	0.506609103	0.507589723	0.505125082	0.484635597	0.504649809	0.513864207	0.542586099	0.509917674	0.529335561	0.486554089	0.505137804	0.490378095	0.483894366	0.498451218	0.501675516	0.491252668	0.514395481	0.504754744	0.504570609	0.492588053
cg00187380	0.116270331	0.184750561	0.115486693	0.121904568	0.14038494	0.140749581	0.21407047	0.103746583	0.082313028	0.104163494	0.114541139	0.185570741	0.143264134	0.090548391	0.138487201	0.2247592	0.150385742	0.187260389	0.093606608	0.108431491	0.092128123	0.12542679	0.124070196	0.093292213	0.144871597	0.144813081	0.098738928	0.114927403	0.164548374	0.148794262	0.133031974	0.149738674	0.165253533	0.137630666	0.166298483	0.409347997	0.140769088	0.543028698	0.114756336	0.090899175	0.07606437	0.083525401	0.083409823	0.146887402	0.263730886	0.29475364	0.162711712	0.140524652	0.170091425
cg00187832	0.945550834	0.941986658	0.934735072	0.925381188	0.925559799	0.932404999	0.921817703	0.806462769	0.921564467	0.938166117	0.918659516	0.93839366	0.95686602	0.932257664	0.943768339	0.921727132	0.943692164	0.935983076	0.953835277	0.950570128	0.927642105	0.941569431	0.95112232	0.943545649	0.941738264	0.937571255	0.939476921	0.941823969	0.937389126	0.944566219	0.952106668	0.935925166	0.934959208	0.937385485	0.93882217	0.440030111	0.817087743	0.495533953	0.597032302	0.613503639	0.580173575	0.537714132	0.559856864	0.621766762	0.928361608	0.937385781	0.927039695	0.941309989	0.929947807
cg00189226	0.944465639	0.947131984	0.946599171	0.944180993	0.948452696	0.906160503	0.933890793	0.945610831	0.917004492	0.951319809	0.934079729	0.913531731	0.936346375	0.890602098	0.922033789	0.94510944	0.93836448	0.926440323	0.911652191	0.928227291	0.91383046	0.935656612	0.939162207	0.908678599	0.944272879	0.933038899	0.938043318	0.923194872	0.937020012	0.908946778	0.937293606	0.944959177	0.936632497	0.924187448	0.917640701	0.435599352	0.907303088	0.362468868	0.775161982	0.897791232	0.878896261	0.935917685	0.93468305	0.873829157	0.921722934	0.830240079	0.917063648	0.932753143	0.927570919
cg00190744	0.783737787	0.772300925	0.77168488	0.698977874	0.702769663	0.715481307	0.728914113	0.640089507	0.634813167	0.7360798	0.7396251	0.806447621	0.772185006	0.69733492	0.760664053	0.728109708	0.872224964	0.846561369	0.814887556	0.848529257	0.784528949	0.841899625	0.825530761	0.811282894	0.798720352	0.740141092	0.836093451	0.834886211	0.722536077	0.815114624	0.825032549	0.751132115	0.828732424	0.831048466	0.815067536	0.452683303	0.587187118	0.500691172	0.471170522	0.943370027	0.939685575	0.945125858	0.953079342	0.924357291	0.741677124	0.773424817	0.793197789	0.836397635	0.833293267
cg00190912	0.946110447	0.97319483	0.837975962	0.970401082	0.9383357	0.941346497	0.935001904	0.918182246	0.969552212	0.968899308	0.96984939	0.909565324	0.958892259	0.963586942	0.912759293	0.952061805	0.959347125	0.959678427	0.938066564	0.94890671	0.94709151	0.964290552	0.969239155	0.878723197	0.933003235	0.952448571	0.955490137	0.870927661	0.965547046	0.966318453	0.959327524	0.930361494	0.948549462	0.92598037	0.945808555	0.182877611	0.950048342	0.496525286	0.913985603	0.952583598	0.924451598	0.954036622	0.932949687	0.959095374	0.950396189	0.959257349	0.938551857	0.958863736	0.955349362
cg00190934	0.315589859	0.321330352	0.402289513	0.354429887	0.386992535	0.262320342	0.287658649	0.284400361	0.330930803	0.379062925	0.355793345	0.350059016	0.399239059	0.292259957	0.358398842	0.269501096	0.387136597	0.279481677	0.357496688	0.349412197	0.291855886	0.381857941	0.379600556	0.326697936	0.400243866	0.319353763	0.41624054	0.414632914	0.383731085	0.364766972	0.448344195	0.347476703	0.367246176	0.386173227	0.346602709	0.098708461	0.325075826	0.477611389	0.187593376	0.058611292	0.061056735	0.058722877	0.059308643	0.057983104	0.314696701	0.422419635	0.345238799	0.336987221	0.397778597
cg00191058	0.848424084	0.795347118	0.846724649	0.799261907	0.764301553	0.832809252	0.870815977	0.496822584	0.761442855	0.825135067	0.769439172	0.868392238	0.637644201	0.587466872	0.664057988	0.687679573	0.87417395	0.868702937	0.679270442	0.73051727	0.765328227	0.844916598	0.812700222	0.697738517	0.892451509	0.84135873	0.826379076	0.760572244	0.850199201	0.868993393	0.858490085	0.852594356	0.889407917	0.892734645	0.889049642	0.009335419	0.584157622	0.496574668	0.546296229	0.739214176	0.629478499	0.514460825	0.70358711	0.805764439	0.767789777	0.789285429	0.873464676	0.89667422	0.89832452
cg00192066	0.770662508	0.829848047	0.86353375	0.821820544	0.826756335	0.867512946	0.82857899	0.914613224	0.798575782	0.756573207	0.715659943	0.75071174	0.803058974	0.735855462	0.766773736	0.764374143	0.818035318	0.766279368	0.771271965	0.779253417	0.708333769	0.801356397	0.784733408	0.662056592	0.519813605	0.858092594	0.784456164	0.628122256	0.844622853	0.832109031	0.805145792	0.823258798	0.876577647	0.739372922	0.756377299	0.090247658	0.766276028	0.464079898	0.875176435	0.74524319	0.795402657	0.801603503	0.808728204	0.651049335	0.715915675	0.72965696	0.59735315	0.776194209	0.735156268
cg00192998	0.478726275	0.701681272	0.597555157	0.47568945	0.449811729	0.520445329	0.653718915	0.552432073	0.754064722	0.618690757	0.751110116	0.553033103	0.723890322	0.620558126	0.443532243	0.631651719	0.677093236	0.701045539	0.682508273	0.706609611	0.508047959	0.580904834	0.643520847	0.639278252	0.752846423	0.509776692	0.466673376	0.759141793	0.62464037	0.561539239	0.498432175	0.691844481	0.631390616	0.674247988	0.516479397	0.749984375	0.579678689	0.518304172	0.750829992	0.76560902	0.642363916	0.787028233	0.704650134	0.632853938	0.661959025	0.687742378	0.707216431	0.546901188	0.617018906
cg00193075	0.811449604	0.758246598	0.782673328	0.727795465	0.717381067	0.737138161	0.790960197	0.525331151	0.652437463	0.791502122	0.735727639	0.806004449	0.759725267	0.669263507	0.733775799	0.641034592	0.884487569	0.866590327	0.85377362	0.84328199	0.810997367	0.87365765	0.814981349	0.846751773	0.886204528	0.845511619	0.891300454	0.885573824	0.79932093	0.868715324	0.90811459	0.822546971	0.894590783	0.886355016	0.855557028	0.454333825	0.654104023	0.536104949	0.512078111	0.859804532	0.802348884	0.314580861	0.721362249	0.832308182	0.87069742	0.869085311	0.891971523	0.862946983	0.907465156
cg00193158	0.974993479	0.948845362	0.976801099	0.966780677	0.957934524	0.955008286	0.956998369	0.623781546	0.955181239	0.966181918	0.950558092	0.954941208	0.975331626	0.925624716	0.955089908	0.972535079	0.943056814	0.958831554	0.960113134	0.958634746	0.942407445	0.950214657	0.971660228	0.939565568	0.963203816	0.956124732	0.955280329	0.946536799	0.956070111	0.949780012	0.948005216	0.966793692	0.955484126	0.958671617	0.959626367	0.478842228	0.938300231	0.532707557	0.75498672	0.967786887	0.917970348	0.971886908	0.970487027	0.928889211	0.95334019	0.934540372	0.940918383	0.963652344	0.937633034
cg00193345	0.085306935	0.092165254	0.076151565	0.09654386	0.083924795	0.098223201	0.085588158	0.063216933	0.086646276	0.095832228	0.093281838	0.08948229	0.08536827	0.074587127	0.064298175	0.081229389	0.080077333	0.093472145	0.06226586	0.076557941	0.083672166	0.073331322	0.058946493	0.080681685	0.090461447	0.083639634	0.08012442	0.088181711	0.07103015	0.102433654	0.082033725	0.074672609	0.090100011	0.06982825	0.089631968	0.632492823	0.069991441	0.449567048	0.036717617	0.074125943	0.042595171	0.054832002	0.042679267	0.04421495	0.127270234	0.093038455	0.113511589	0.089061736	0.0908311
cg00194126	0.092201449	0.227004037	0.13542207	0.11416034	0.257069623	0.41446441	0.198429702	0.052196046	0.197368118	0.115892335	0.559995604	0.293620144	0.129752197	0.18499905	0.089242486	0.198599593	0.193669902	0.266984418	0.156492468	0.129725958	0.589923786	0.214926147	0.345884636	0.328830248	0.409407191	0.183168629	0.20042777	0.490152245	0.142552168	0.263132378	0.187892614	0.205995728	0.174084389	0.407632906	0.306277597	0.567805058	0.093477548	0.497056088	0.07022615	0.170694344	0.042205199	0.269057191	0.093639978	0.176991664	0.873672202	0.732028359	0.485181521	0.286915534	0.308202535
cg00194146	0.504866095	0.497247353	0.501676213	0.51132176	0.496433768	0.503792389	0.490565169	0.502899982	0.509723759	0.499393507	0.487741997	0.497751108	0.512972411	0.511418448	0.497652897	0.496912036	0.500764735	0.518624164	0.511338796	0.495654715	0.495565984	0.496924912	0.491305653	0.508192163	0.499770337	0.505556575	0.50459924	0.493203015	0.506655023	0.498012271	0.492620693	0.497396478	0.49529972	0.501115821	0.498192878	0.415781049	0.515069545	0.526206478	0.502841845	0.510375803	0.524848715	0.525398362	0.520668129	0.514383889	0.512257637	0.51171584	0.504708814	0.502488819	0.508400781
cg00194417	0.656291759	0.577783115	0.578045029	0.582039982	0.560747539	0.566985592	0.565539483	0.510265336	0.528511484	0.595826645	0.560252273	0.609523114	0.516037438	0.501707357	0.503103854	0.526977937	0.601926181	0.597009877	0.518877864	0.544223367	0.522143319	0.555710742	0.533796424	0.531411349	0.687634934	0.635164933	0.690299267	0.667669305	0.601699777	0.662533067	0.699162396	0.575653249	0.684839583	0.716606912	0.650136812	0.077572087	0.50207245	0.493948	0.495059998	0.790309493	0.681737582	0.673025	0.662407297	0.67309624	0.665792719	0.725774633	0.635996759	0.628343701	0.658338934
cg00194857	0.027231924	0.080840312	0.040352446	0.055737743	0.054011426	0.118581805	0.104883974	0.015562153	0.052980622	0.026880974	0.063341833	0.067608063	0.034371167	0.022364175	0.020777525	0.105453114	0.075041044	0.063736687	0.031739299	0.050597435	0.0746291	0.046365542	0.0615071	0.057640773	0.086385094	0.073076125	0.058145192	0.060929081	0.078926643	0.059032098	0.048467903	0.078923189	0.085088013	0.061373664	0.095835825	0.474348148	0.053626174	0.499478899	0.048292782	0.047571984	0.032116353	0.042488654	0.046248095	0.059990863	0.074780313	0.04984022	0.091303265	0.084370764	0.096255757
cg00195533	0.501798399	0.445810629	0.406240692	0.481270277	0.449176585	0.482672658	0.489352901	0.723088456	0.451409166	0.518442329	0.419749516	0.428566513	0.506313966	0.467808194	0.575830818	0.535419037	0.457415926	0.444133806	0.574340379	0.542916881	0.352155571	0.517546971	0.389546151	0.401338835	0.448816132	0.457241554	0.532308443	0.36238999	0.514034714	0.465464988	0.574291039	0.522523546	0.571125203	0.40600244	0.514925989	0.108964482	0.578031063	0.473627449	0.7099367	0.294872793	0.230756661	0.357883175	0.380559075	0.304947349	0.375211402	0.427365637	0.462440196	0.438669136	0.530507922
cg00195577	0.008507266	0.008578836	0.008410701	0.009102278	0.008100286	0.007759262	0.007522559	0.007231505	0.008178134	0.00904082	0.008287012	0.008109274	0.006410017	0.005306099	0.006257929	0.005454544	0.006965143	0.006545578	0.006089387	0.006141047	0.006570303	0.006261065	0.006225224	0.005833188	0.007390826	0.009933306	0.00921719	0.008392917	0.008616098	0.007924989	0.008519141	0.007875428	0.008559487	0.008458466	0.007907341	0.028035584	0.008079947	0.431414208	0.006014008	0.009596072	0.009319895	0.01060473	0.008502813	0.009711062	0.00935186	0.009599382	0.010557259	0.00853806	0.010298674
cg00196544	0.802418484	0.745158296	0.760064306	0.693570102	0.674843293	0.718492488	0.754084273	0.542230581	0.681890068	0.777998714	0.745221538	0.789849909	0.800961008	0.68836638	0.739359064	0.603529149	0.882067678	0.831754479	0.860802732	0.86746074	0.859626973	0.886929117	0.822996883	0.825811409	0.891328632	0.866496607	0.883881468	0.888422661	0.706565978	0.83581919	0.885059891	0.770504175	0.904270198	0.867744579	0.819319462	0.509492407	0.625949199	0.389291649	0.517171541	0.879725312	0.816144963	0.883880129	0.910374961	0.890520911	0.801521842	0.83831322	0.885634191	0.857102437	0.931823673
cg00197024	0.201053295	0.194243014	0.195897757	0.177002162	0.161873272	0.135420778	0.167639067	0.299798093	0.218354192	0.245047281	0.191845985	0.220766769	0.208273139	0.260571458	0.25049612	0.332889385	0.248704244	0.159189488	0.309112804	0.282048421	0.173243393	0.180204286	0.179479896	0.387463459	0.321108725	0.214745194	0.281405739	0.45664652	0.242612574	0.206759479	0.279796343	0.22356435	0.187370016	0.183914269	0.231125706	0.467367989	0.118210865	0.494249143	0.398621152	0.103876607	0.06399952	0.089804362	0.036799566	0.039258548	0.166899134	0.181456325	0.335095316	0.315802105	0.299800026
cg00197058	0.254661075	0.488644803	0.526282808	0.662324506	0.485992588	0.311546182	0.530861851	0.656378951	0.542391797	0.467868213	0.136563962	0.262143919	0.543250723	0.730041561	0.462799648	0.47894904	0.512970331	0.475147723	0.558365304	0.508261015	0.321851839	0.504860661	0.318559474	0.548464126	0.718809376	0.346846756	0.407107845	0.660165082	0.578072141	0.555823377	0.401798535	0.354474344	0.583910214	0.204661898	0.3924432	0.620302543	0.592880665	0.569598388	0.751066552	0.378573407	0.374920314	0.516501304	0.491057227	0.487253902	0.811766537	0.694594956	0.478253198	0.274264725	0.650131462
cg00197325	0.758548007	0.725336726	0.712697302	0.729663806	0.657803369	0.761272302	0.726335653	0.570659523	0.707046028	0.739450998	0.737352596	0.804114997	0.750666021	0.669478494	0.714375486	0.59656911	0.804332673	0.76813876	0.772137031	0.808420106	0.802241376	0.818224756	0.813252726	0.840114034	0.82937353	0.792503061	0.853796378	0.842828125	0.755204781	0.823931796	0.813394072	0.807919876	0.828046972	0.855720118	0.825754771	0.428168641	0.518085285	0.481099745	0.502675393	0.811183493	0.781284894	0.789905379	0.801376822	0.847923912	0.864877807	0.875032694	0.853681786	0.780680657	0.840387775
cg00197456	0.26167004	0.258016419	0.268434183	0.280096384	0.285535952	0.24819759	0.199338162	0.397299585	0.253386736	0.230237621	0.227233248	0.206687503	0.187740264	0.352570806	0.186896077	0.317429221	0.091197831	0.119627811	0.198681753	0.15546235	0.294735936	0.132187723	0.237862646	0.161807607	0.161921612	0.439757503	0.169581486	0.146137292	0.226155515	0.201044778	0.127763493	0.218789557	0.10120631	0.171119232	0.205862151	0.521694839	0.243255711	0.506586908	0.424673993	0.185741224	0.425772256	0.124594867	0.095990029	0.098531356	0.18588307	0.198086104	0.188881367	0.157918696	0.074964119
cg00199273	0.495317113	0.492370856	0.503171455	0.489930862	0.502605396	0.496558671	0.498926382	0.497831106	0.498043661	0.491107952	0.49272386	0.489515704	0.495728842	0.497622746	0.501169808	0.491430608	0.479582181	0.475390273	0.500574395	0.499158912	0.50465018	0.493826255	0.488915831	0.502254317	0.485213461	0.491266235	0.494202033	0.482905733	0.491155857	0.485058141	0.483417754	0.4987793	0.487205142	0.477419034	0.484699811	0.057518825	0.504499704	0.515780866	0.496520392	0.758860561	0.758708628	0.760324974	0.766435131	0.763690811	0.465504776	0.481261969	0.473304012	0.485902371	0.488300682
cg00199899	0.922449765	0.916504237	0.914540728	0.923985262	0.910118801	0.870789202	0.892571897	0.8976845	0.898143434	0.936436182	0.91670714	0.909078527	0.748225807	0.688687719	0.736792164	0.630637981	0.736928692	0.788658475	0.75276876	0.758520752	0.768539617	0.752929497	0.79437413	0.705611541	0.932951857	0.936885383	0.937152531	0.867725344	0.920451973	0.917490529	0.926354145	0.917088378	0.935189298	0.93709398	0.93129593	0.662961778	0.856532272	0.613886498	0.726977543	0.931459677	0.869811145	0.879333351	0.862625314	0.876844698	0.938555014	0.928583613	0.93075565	0.935416975	0.891203698
cg00200794	0.887769835	0.863859606	0.901357679	0.878665953	0.919724315	0.839169301	0.887918608	0.941485762	0.83544952	0.844405348	0.912468418	0.807304667	0.90657477	0.886217523	0.826432841	0.85619253	0.90009686	0.87019112	0.892675598	0.898774104	0.862757388	0.884789176	0.857582911	0.865142825	0.901470259	0.874952891	0.884774329	0.858546205	0.873964262	0.881248034	0.876013834	0.875831361	0.896388113	0.887143557	0.879354257	0.298431289	0.795584019	0.493788532	0.914543626	0.885255856	0.831941067	0.889844584	0.860424271	0.84262651	0.852658681	0.872274202	0.879347246	0.885019056	0.908484786
cg00200899	0.120861552	0.110559244	0.136777582	0.126773535	0.086004331	0.117378687	0.111445658	0.056412862	0.160401734	0.079910169	0.116480381	0.091617106	0.106587273	0.071546519	0.061883159	0.10467982	0.113366101	0.09621211	0.071262382	0.078962889	0.099103651	0.100207013	0.073898281	0.076013846	0.118859445	0.130110807	0.090467534	0.104207061	0.093018357	0.117156209	0.082412897	0.11868746	0.092420319	0.127554989	0.100053117	0.641892309	0.071622559	0.525608273	0.039699296	0.075055133	0.085361617	0.091587739	0.068918932	0.076695512	0.171330332	0.135444719	0.18222705	0.106616403	0.127260644
cg00201390	0.432230416	0.435083112	0.443138909	0.45892735	0.452056537	0.465313853	0.411007234	0.483542759	0.474165106	0.450211093	0.459400694	0.428957565	0.437085863	0.469722538	0.455129779	0.465641469	0.300449216	0.365840296	0.407355617	0.407246608	0.388064593	0.353196697	0.422362925	0.420831772	0.379015013	0.397817375	0.380023853	0.379536402	0.418437959	0.377585985	0.33871032	0.421178943	0.311999586	0.387923557	0.408058104	0.468617582	0.475496381	0.406964759	0.481139298	0.626541347	0.622786723	0.606774879	0.68523013	0.57274417	0.406395232	0.367674615	0.329002491	0.359240627	0.212078327
cg00202143	0.496729301	0.502473367	0.603691751	0.471969276	0.52887954	0.607009759	0.606863756	0.479973599	0.550775903	0.70314378	0.712424633	0.661755982	0.565144223	0.54368504	0.532837061	0.473851061	0.655302845	0.566160734	0.612153328	0.664585408	0.635476465	0.611312906	0.707104847	0.71744462	0.799021169	0.654610907	0.722971285	0.804255735	0.658128323	0.656066087	0.768151659	0.657953627	0.643665583	0.744607347	0.685438431	0.509366443	0.475716545	0.486843555	0.406917428	0.765677314	0.834621022	0.680665327	0.831430207	0.675812219	0.643793972	0.665585596	0.7804838	0.714291647	0.660820478
cg00202194	0.32127861	0.694083533	0.536361823	0.585371081	0.509595488	0.490499579	0.431859451	0.511077302	0.633606559	0.492135137	0.552090385	0.595642506	0.465753808	0.505849183	0.444755319	0.505849308	0.490002885	0.405699689	0.530709554	0.430646135	0.548595011	0.533757633	0.530654902	0.599431699	0.448373251	0.540416231	0.453799437	0.563056619	0.507753616	0.37918711	0.454000514	0.520442776	0.360167346	0.453722211	0.399889551	0.577889508	0.546940199	0.571964234	0.53193926	0.177346787	0.291497299	0.197595243	0.247625958	0.325640012	0.568542733	0.506388132	0.49811979	0.372119889	0.350828483
cg00203745	0.853657355	0.844910355	0.805998678	0.822203518	0.846623715	0.703383444	0.868754426	0.719544024	0.816671273	0.869064025	0.748922846	0.787372041	0.77876725	0.905736225	0.721508095	0.79013306	0.778672201	0.771781387	0.807212775	0.806168725	0.77185063	0.817523053	0.773445421	0.786158122	0.817023911	0.823019188	0.768913009	0.718441418	0.885384583	0.803013163	0.802897244	0.847320814	0.809422389	0.767392818	0.80138844	0.541231935	0.825967542	0.510094875	0.895229874	0.801208006	0.830498849	0.899123213	0.870882879	0.777815969	0.556264355	0.657487006	0.805612408	0.769136452	0.85417131
cg00204390	0.02498019	0.029259923	0.031601139	0.028307931	0.026531311	0.031500689	0.025680082	0.066386371	0.027095132	0.027285753	0.029640379	0.03134685	0.028991111	0.038930569	0.030624859	0.026072091	0.026539898	0.028722441	0.03048368	0.026756177	0.029889638	0.025750779	0.02644687	0.025974774	0.026976166	0.024219429	0.028149676	0.027356379	0.027293029	0.028345995	0.024150451	0.024611551	0.025629755	0.027313599	0.029848654	0.492069563	0.020981137	0.502460697	0.015629156	0.037960152	0.03917706	0.049326878	0.03573198	0.059298004	0.027172157	0.028143651	0.031035498	0.03245677	0.030950439
cg00204462	0.882829013	0.904334333	0.904891612	0.847283775	0.92404865	0.918678986	0.873316797	0.640141372	0.874512677	0.911697969	0.850680823	0.904328161	0.915281652	0.932649783	0.758074873	0.90958389	0.889760365	0.906129033	0.91170976	0.845695529	0.898996683	0.867371252	0.834677531	0.879170859	0.909307879	0.887316252	0.902793216	0.895933738	0.894612142	0.935025591	0.926730978	0.896985023	0.918403785	0.88688474	0.862801068	0.511611756	0.838755618	0.453812557	0.923438767	0.437171182	0.504436978	0.93823108	0.898198319	0.726514117	0.840678449	0.85023024	0.888841591	0.89645303	0.891261747
cg00205229	0.027130753	0.041389946	0.041191403	0.039185757	0.03940676	0.042404112	0.028555398	0.082463062	0.089647339	0.033619329	0.033300615	0.033015679	0.031193167	0.054821673	0.031906031	0.033953435	0.021733916	0.026329914	0.028041024	0.030978493	0.026867191	0.023079419	0.027082947	0.029567469	0.023739622	0.033476294	0.027942377	0.026790342	0.039485178	0.026839087	0.023193641	0.030358644	0.024865559	0.025261568	0.032069885	0.010047294	0.084496057	0.472956681	0.312626202	0.630391877	0.728884442	0.88445116	0.783376459	0.853270793	0.028076091	0.024534755	0.029543086	0.024664912	0.022790226
cg00205619	0.835318259	0.765034533	0.741870678	0.699349378	0.695301867	0.741305326	0.770927507	0.5554561	0.675698425	0.81044327	0.735315629	0.795429368	0.81269187	0.63768367	0.769528189	0.611728531	0.915541122	0.882882111	0.851579926	0.87354052	0.841121681	0.88829344	0.838517686	0.873790886	0.906169457	0.862582113	0.891017997	0.884968626	0.767524607	0.877084107	0.898729683	0.831483876	0.907230501	0.891418413	0.863154798	0.482777393	0.551228069	0.44134049	0.503719196	0.874630057	0.861368312	0.851787429	0.841057764	0.754518854	0.804726535	0.807474633	0.872399246	0.87594681	0.927307507
cg00206304	0.977535134	0.974387262	0.977232851	0.974828783	0.966436322	0.981781681	0.975626665	0.962257637	0.961894082	0.975926893	0.981003107	0.978319384	0.982226115	0.967461825	0.980466199	0.974480717	0.986968201	0.985093819	0.982626532	0.984925216	0.980738609	0.984141241	0.984264775	0.981828008	0.984302091	0.981304569	0.980674257	0.977412267	0.980289092	0.982480166	0.981347064	0.97991586	0.983725931	0.983046483	0.981591939	0.781909431	0.961694384	0.42321847	0.946776467	0.979105118	0.975214745	0.981959882	0.973459014	0.977275437	0.982032557	0.979246944	0.980167229	0.984613528	0.984715259
cg00207040	0.799188075	0.721865083	0.693234424	0.930555768	0.866710094	0.703218911	0.784690554	0.585866681	0.889713614	0.815712718	0.682851056	0.710629993	0.810225107	0.707916549	0.73009271	0.600490386	0.818310254	0.857903832	0.730401547	0.852545877	0.880574916	0.715133761	0.733626293	0.865670078	0.76348126	0.882033506	0.71294149	0.923451912	0.70925894	0.86854401	0.850398769	0.734730839	0.689059112	0.85786561	0.912154691	0.747355417	0.778381964	0.5	0.895037868	0.670590691	0.690289498	0.61299378	0.636107233	0.59587013	0.789996262	0.731352399	0.778497235	0.836608515	0.760460476
cg00207813	0.685449367	0.59983064	0.558529122	0.603560683	0.654052891	0.691301852	0.740186851	0.739070651	0.722497546	0.654566948	0.579123206	0.628693049	0.770873998	0.777580024	0.695449866	0.650673445	0.64919991	0.71373035	0.791504376	0.75899076	0.646296684	0.719618681	0.819303372	0.636413607	0.567374858	0.621104303	0.746820848	0.575090825	0.638936066	0.588322335	0.64614161	0.634286888	0.651944813	0.650477927	0.596994649	0.220000186	0.723268442	0.514446491	0.53993209	0.804789577	0.708151912	0.850347239	0.831218076	0.258661392	0.260715588	0.261294977	0.5567692	0.587744039	0.650531499
cg00207962	0.066558786	0.102515709	0.089918869	0.181094075	0.10013566	0.077157214	0.180178996	0.12332149	0.079284162	0.05794043	0.062846788	0.065205831	0.078698135	0.174947878	0.06105968	0.124170117	0.101275479	0.082596757	0.077486029	0.054731437	0.126598798	0.066028966	0.059948252	0.07282322	0.061170614	0.089384586	0.045598847	0.059106241	0.089078154	0.054629771	0.066266266	0.068842927	0.053119825	0.058814639	0.06638117	0.094672282	0.081382641	0.474040758	0.414563034	0.033439834	0.053463341	0.032625194	0.033016375	0.030477901	0.054939656	0.053193292	0.117507652	0.056505229	0.102518069
cg00208586	0.914015864	0.891544294	0.890470201	0.887252098	0.903598289	0.887485081	0.899249849	0.566041308	0.885412698	0.898123647	0.876858158	0.891418929	0.817145108	0.827805625	0.860009211	0.832361667	0.913091154	0.893520747	0.799420193	0.870466672	0.861143163	0.895147202	0.854130989	0.886717232	0.933900603	0.914409637	0.901273616	0.911601271	0.908886798	0.908263276	0.917316717	0.901269948	0.925800893	0.912306115	0.922809978	0.474951865	0.890724471	0.430574535	0.799742491	0.748490846	0.667102825	0.764426616	0.609517112	0.740354587	0.915274986	0.903532232	0.915506556	0.902903869	0.934011956
cg00209445	0.82137074	0.730454151	0.685791513	0.701998867	0.633325254	0.727312788	0.753099188	0.528761027	0.658611927	0.744211301	0.676381569	0.827202128	0.768414374	0.672959231	0.693159342	0.598770894	0.811324346	0.839148064	0.841907025	0.846879991	0.786894854	0.861965495	0.762597391	0.848938466	0.882748805	0.769453645	0.846500659	0.878505614	0.764428011	0.816908082	0.830478642	0.822276206	0.862505239	0.794059154	0.80894992	0.511146515	0.541440222	0.475652134	0.497338288	0.874797243	0.867786097	0.863272697	0.865386986	0.770612371	0.495332039	0.565817462	0.830678764	0.798735031	0.866590198
cg00211337	0.677216823	0.483893167	0.555953434	0.536052796	0.432136541	0.583063788	0.505279749	0.508334336	0.591424774	0.622638557	0.774970882	0.69877316	0.609760642	0.672066102	0.394160083	0.428900498	0.37385302	0.577103057	0.515185622	0.575534212	0.850950758	0.48856343	0.805261776	0.821154579	0.799002791	0.712073126	0.556143772	0.870777346	0.507463789	0.47637688	0.452547051	0.554384419	0.249982835	0.695528344	0.5056316	0.425136127	0.438809364	0.39802458	0.408247884	0.696070513	0.509031891	0.465385743	0.394902211	0.891813673	0.891921792	0.912261295	0.797881142	0.649927559	0.507082176
cg00211372	0.52240764	0.488283957	0.859837673	0.830673212	0.838520316	0.62084526	0.654704697	0.681262348	0.822740241	0.84877952	0.556646933	0.635131418	0.592078795	0.660919139	0.608594172	0.679263779	0.51402882	0.892476347	0.598518406	0.905797587	0.875139979	0.526033363	0.50297992	0.889526393	0.68520405	0.873889665	0.625605998	0.898178607	0.611499654	0.870565883	0.878332522	0.509862758	0.535735318	0.858868094	0.86925636	0.03522319	0.503418943	0.424943545	0.703006893	0.525584791	0.635428893	0.458141042	0.536975247	0.824102569	0.902833937	0.722268031	0.59263343	0.867872013	0.594937245
cg00211423	0.672839817	0.575581619	0.515174642	0.588971559	0.477609266	0.596256081	0.590969482	0.394053595	0.493664145	0.574139344	0.551469885	0.628112545	0.640512731	0.547275572	0.610486471	0.46107329	0.852657485	0.814433377	0.768115313	0.763020961	0.695915357	0.78538592	0.707450321	0.714351982	0.788377441	0.702737313	0.762463605	0.774444092	0.61976375	0.731905805	0.822462869	0.643562387	0.794330168	0.768933265	0.705999948	0.141431776	0.425729176	0.519018696	0.162933068	0.714342623	0.471300989	0.610967058	0.757793597	0.725376736	0.716413244	0.744983957	0.719401013	0.740431958	0.792780576
cg00211803	0.9661369	0.96985737	0.960810764	0.918426427	0.971384716	0.935448203	0.97150357	0.974020052	0.971776672	0.94310563	0.902808184	0.972552768	0.949667312	0.963645647	0.968883303	0.947088375	0.959818145	0.957309197	0.948675987	0.958221273	0.955462192	0.958823579	0.963943872	0.961031408	0.970184196	0.969416148	0.957509859	0.958601967	0.943067977	0.956252622	0.97031193	0.942393096	0.965986402	0.943233347	0.959955433	0.055869235	0.968128899	0.44926505	0.861267956	0.910759398	0.775715076	0.916651155	0.891385916	0.838682309	0.771759329	0.718520404	0.947533748	0.946625521	0.952311364
cg00213533	0.508965081	0.471342065	0.513203653	0.517794777	0.521511683	0.496036686	0.48981689	0.495736121	0.511203181	0.540081808	0.478072605	0.532608741	0.523754475	0.536499686	0.487636146	0.490656962	0.552674408	0.58139119	0.574877922	0.586405293	0.538263757	0.581612284	0.505670764	0.581418862	0.643099756	0.550815299	0.584363626	0.598435299	0.509163435	0.618356204	0.660474961	0.558193707	0.579308446	0.563551585	0.58253379	0.422746488	0.496415156	0.450492656	0.49391307	0.488080773	0.505657478	0.499722183	0.487232927	0.538441329	0.570973345	0.666590216	0.585553767	0.498095078	0.577360949
cg00214262	0.966176054	0.949272904	0.964967773	0.957254669	0.93195927	0.929048619	0.954566215	0.906479195	0.931950775	0.953401606	0.87777914	0.958929019	0.951575814	0.944647659	0.972258085	0.95070726	0.97560058	0.963661014	0.967897361	0.973257591	0.967306486	0.967530919	0.959544947	0.972430259	0.968832603	0.943151322	0.964593627	0.961041895	0.966366178	0.959965351	0.947079825	0.956129198	0.969482194	0.960787259	0.963122299	0.428719137	0.948401007	0.500691172	0.7125501	0.77113395	0.962955506	0.964449832	0.964626937	0.951301854	0.958235544	0.963113689	0.950872278	0.963262513	0.96431067
cg00215378	0.771914794	0.798025356	0.83944491	0.723737615	0.748701611	0.704704486	0.863325272	0.559990029	0.82534138	0.801657372	0.448485726	0.641878325	0.864683228	0.894610362	0.832957999	0.85779684	0.790843561	0.686128553	0.878926146	0.842369744	0.466238358	0.773194606	0.47607624	0.825640375	0.877956506	0.687954983	0.797525101	0.819732319	0.834369336	0.831726156	0.756602046	0.801499178	0.844443811	0.608258962	0.750270589	0.349706837	0.881582301	0.475330573	0.819879268	0.531790734	0.598704851	0.622983866	0.589629875	0.280359839	0.260107714	0.253007884	0.714162786	0.575708739	0.862250812
cg00216013	0.987275876	0.990735442	0.986270937	0.988085626	0.989025897	0.991842191	0.989599569	0.988470941	0.991759358	0.955323467	0.987724214	0.972734285	0.992204917	0.994546619	0.992855495	0.990059714	0.991745068	0.992591486	0.992713259	0.993337904	0.992332083	0.993218155	0.991817208	0.990414007	0.97439912	0.98392498	0.979231304	0.973379073	0.988390743	0.988802925	0.990025899	0.989412021	0.98684296	0.987872752	0.986538624	0.044533151	0.982161593	0.440221393	0.987758002	0.889585974	0.886889841	0.97111071	0.963883999	0.968475314	0.986871359	0.986691682	0.982902535	0.986246476	0.989231819
cg00216659	0.069028725	0.069670656	0.097865298	0.074779526	0.077333308	0.069886791	0.073491105	0.072818797	0.079707715	0.076511611	0.075799875	0.073734685	0.066497892	0.063113566	0.062630713	0.064950423	0.061613594	0.057961032	0.054695595	0.057093	0.063033956	0.056424244	0.057511427	0.059697283	0.054338276	0.037238542	0.067385144	0.06649769	0.076700646	0.066410881	0.062533392	0.07366059	0.071626277	0.066985489	0.064293233	0.426375452	0.064574584	0.440640175	0.046987534	0.065647983	0.044373279	0.063377704	0.06225561	0.064766498	0.08041069	0.071059344	0.061229191	0.066172989	0.050267317
cg00217702	0.932584995	0.913499223	0.898101852	0.892524944	0.91000848	0.897649374	0.918568387	0.848414497	0.879263609	0.914134563	0.886491338	0.92321308	0.917050717	0.893305167	0.898446427	0.885359746	0.940479357	0.932189108	0.936981427	0.93415551	0.926438197	0.934953844	0.928132015	0.932767268	0.94208697	0.933563845	0.937521553	0.935853693	0.915757914	0.92984569	0.940504933	0.921768377	0.936852417	0.934278899	0.928964653	0.501716447	0.765713804	0.461652344	0.481954117	0.930061493	0.926710869	0.939477034	0.938798844	0.941723915	0.930008353	0.93012266	0.931093121	0.92930281	0.952261507
cg00218407	0.934920019	0.93324191	0.516763685	0.582775644	0.54080908	0.941236381	0.849289423	0.958561485	0.936060183	0.936407644	0.944054303	0.926418902	0.905538815	0.890290443	0.950712135	0.839581185	0.917867554	0.612397488	0.879867758	0.854613171	0.927457232	0.917979494	0.939931287	0.782761293	0.947664974	0.732271308	0.911038503	0.737205216	0.936964201	0.369053666	0.935151598	0.943904947	0.919538103	0.50632591	0.792133124	0.534088784	0.943929064	0.507709384	0.859865208	0.878680165	0.783820254	0.9528215	0.886662922	0.944974718	0.766933802	0.82245423	0.927925561	0.506675092	0.915209363
cg00218447	0.113331655	0.115777055	0.090893643	0.169207808	0.07276594	0.191149227	0.200691059	0.386955389	0.137818947	0.051853628	0.271582249	0.234503906	0.104226662	0.066583	0.118530441	0.151596121	0.148167247	0.229600633	0.062570038	0.07243331	0.304156254	0.147115714	0.264245426	0.10643173	0.155997157	0.12687483	0.179430465	0.089998611	0.089489741	0.177800049	0.129415965	0.105226017	0.112816325	0.22932613	0.159502684	0.36181125	0.105527431	0.524492157	0.021250821	0.14937181	0.042882393	0.044680403	0.047100863	0.063755528	0.424274398	0.483394333	0.189376303	0.222330633	0.122900233
cg00219921	0.486464224	0.499956261	0.502418243	0.50203942	0.494284423	0.500901643	0.50250823	0.493272977	0.500146737	0.501890131	0.5	0.486011014	0.498716418	0.493144231	0.49371066	0.495488462	0.491291237	0.489608267	0.495869701	0.496784594	0.491792726	0.496643227	0.493365847	0.491039161	0.49715798	0.497466907	0.503409305	0.491897842	0.503539766	0.498856891	0.497388236	0.497473801	0.496168436	0.487278124	0.49006073	0.481334955	0.479728363	0.274622074	0.493153087	0.479352845	0.505282141	0.512518177	0.493789665	0.508286011	0.490235187	0.493848954	0.498155113	0.506233657	0.5
cg00220188	0.833390526	0.680276656	0.754830394	0.75303309	0.671139819	0.720987373	0.719151384	0.858216112	0.854297516	0.796704223	0.503989009	0.74949896	0.573823077	0.54847259	0.535167077	0.598139204	0.656372703	0.600363731	0.598671465	0.625895599	0.601218212	0.625341022	0.580526764	0.625860369	0.850234096	0.779982719	0.872006912	0.89483626	0.845574309	0.784850246	0.861480169	0.865038936	0.856131838	0.766365797	0.805828946	0.115607722	0.56637921	0.478480566	0.605884833	0.534945497	0.608325464	0.690542499	0.641948997	0.278903928	0.643687627	0.616414414	0.814476614	0.748329954	0.814736487
cg00220465	0.028161778	0.026244771	0.026586871	0.025070437	0.025965972	0.027383312	0.028314605	0.023662139	0.025119536	0.028482926	0.025783701	0.028141815	0.025975148	0.022391651	0.025771076	0.023194736	0.026568052	0.024338616	0.026611318	0.025188365	0.024626303	0.02431666	0.029201093	0.026356131	0.023995181	0.021954649	0.028243113	0.029114992	0.027941414	0.028264584	0.02499756	0.024814827	0.027012918	0.02877076	0.027957351	0.484829503	0.02727345	0.467284089	0.022447635	0.256481648	0.128081313	0.064369036	0.086699867	0.060401493	0.027945349	0.027817091	0.028243125	0.027466851	0.026791143
cg00220722	0.957458406	0.959394203	0.928541244	0.787816613	0.955679718	0.932250654	0.937691909	0.755798026	0.813686081	0.952334215	0.923122172	0.931361401	0.908751681	0.886440324	0.923842026	0.967081458	0.950174145	0.918661029	0.937970909	0.904902394	0.928083833	0.942681422	0.869074817	0.887628049	0.946792229	0.945151993	0.928805533	0.889825524	0.923239256	0.955614758	0.928913544	0.928764571	0.946892753	0.934481214	0.944585764	0.45142406	0.94550619	0.353905467	0.927692649	0.425141036	0.457283818	0.468976065	0.489501556	0.45675688	0.881901491	0.870880716	0.917376079	0.941945926	0.947227163
cg00220825	0.709343572	0.70918533	0.666909158	0.658415544	0.655700812	0.654343764	0.725215215	0.54893574	0.572685493	0.696092372	0.615224724	0.755070468	0.589800681	0.565896784	0.583824931	0.560773173	0.782162649	0.751717095	0.630907698	0.635230017	0.621924454	0.720047444	0.686877994	0.647007961	0.836321608	0.79165391	0.857638009	0.839742265	0.747705305	0.814771691	0.843283317	0.748572203	0.881502729	0.844677576	0.828328023	0.569434206	0.625456877	0.448384264	0.52384309	0.860462569	0.794823933	0.847407219	0.842193179	0.865779936	0.81275209	0.831512448	0.854934374	0.823230939	0.85009032
cg00222071	0.052191125	0.082617384	0.070673514	0.087009677	0.121794483	0.075768225	0.077409619	0.310317021	0.075131321	0.064905073	0.074273657	0.049573198	0.056733896	0.084002	0.060711175	0.082263123	0.036241997	0.039924625	0.046462446	0.033039784	0.043383775	0.038119984	0.044289584	0.034214554	0.031044583	0.045391489	0.035694997	0.031577154	0.06603669	0.043965579	0.032354189	0.045924474	0.0353615	0.039941659	0.047487011	0.865603616	0.130835966	0.367137426	0.306311991	0.023724343	0.030205358	0.020287444	0.022379982	0.023183117	0.040358315	0.04240811	0.044179575	0.042686397	0.034810465
cg00222474	0.026201787	0.029437589	0.021878931	0.087695483	0.013285851	0.037100756	0.103338015	0.01204907	0.014288981	0.016646472	0.026185369	0.048174673	0.013374485	0.0107491	0.014727896	0.014167465	0.035854961	0.036139141	0.00949156	0.018348634	0.025114721	0.033403504	0.030886294	0.009041189	0.061751147	0.034365918	0.015691886	0.01190303	0.035524878	0.032431984	0.020761384	0.032610137	0.024436501	0.017445129	0.025844648	0.569592253	0.021618969	0.518020849	0.01180961	0.0289688	0.014692819	0.052904498	0.041575936	0.148135203	0.151176429	0.523904181	0.054817507	0.044304832	0.041730071
cg00223609	0.374668293	0.454397045	0.420130944	0.470672461	0.425280819	0.426198946	0.404078631	0.467400378	0.511802552	0.475171126	0.395347677	0.395012687	0.504382996	0.551954378	0.484152515	0.461810904	0.224949167	0.336516627	0.416323731	0.481948471	0.514422707	0.297939686	0.317597721	0.731512938	0.349406066	0.443277306	0.425117218	0.830729563	0.40121455	0.310708093	0.404256988	0.41892283	0.306300273	0.30156047	0.414180305	0.023525147	0.50240523	0.502636479	0.481997072	0.724894023	0.733550894	0.829552813	0.79605437	0.481824134	0.560417962	0.573814973	0.418275905	0.348511513	0.297974781
cg00225449	0.136662747	0.177695346	0.103928671	0.160667443	0.198535383	0.115317969	0.175799468	0.212211311	0.318342818	0.135238471	0.178527611	0.118174463	0.162050233	0.16263328	0.122087591	0.197312789	0.081135385	0.091119507	0.076715681	0.087875462	0.132304909	0.094393656	0.087202064	0.09353521	0.064597837	0.09091692	0.080211537	0.074099575	0.131666465	0.10995269	0.087881034	0.122865016	0.068627539	0.116494254	0.109780714	0.495519642	0.16849717	0.397738365	0.472840529	0.097212721	0.15399954	0.0984844	0.094601307	0.10647946	0.093934274	0.107830391	0.072429202	0.094152526	0.083220271
cg00227334	0.857899104	0.871833071	0.862623279	0.864442219	0.847650602	0.83982106	0.856280095	0.742137747	0.820658002	0.840852031	0.819930374	0.858120793	0.831182568	0.762000698	0.872472735	0.872377226	0.887863561	0.870742948	0.846001088	0.861862562	0.778479321	0.880650561	0.877479993	0.841786678	0.760684081	0.867335563	0.851506711	0.85146287	0.861951238	0.8717042	0.869393776	0.850066439	0.867717533	0.878454334	0.858125131	0.098708461	0.766400016	0.516115813	0.714315677	0.753364051	0.692747437	0.839560529	0.808767278	0.81545011	0.838754231	0.838939929	0.797028928	0.852721984	0.832355586
cg00228489	0.982158333	0.980320127	0.979280938	0.980619754	0.980320121	0.981095149	0.979845442	0.96496886	0.974770434	0.980658361	0.980574243	0.982539038	0.982411238	0.980521621	0.981791085	0.979451677	0.98524911	0.984241395	0.983595689	0.983879718	0.982938922	0.985215982	0.982794141	0.984416779	0.984844083	0.980260122	0.982790104	0.983251869	0.980868311	0.983055942	0.984538761	0.982028743	0.983774945	0.98317727	0.983440588	0.49784908	0.968784064	0.463906544	0.94183617	0.916767962	0.8889659	0.924549325	0.91796857	0.877085105	0.982399953	0.983123662	0.981514441	0.98396736	0.985158903
cg00230271	0.498602645	0.506396453	0.483346533	0.494310369	0.502022638	0.5	0.498464035	0.505540979	0.49116669	0.490918369	0.494488098	0.508121811	0.498429849	0.507110098	0.498359662	0.494436526	0.506525901	0.513079533	0.507183515	0.498847319	0.494417493	0.495110072	0.485164991	0.503615764	0.501974745	0.5	0.490510012	0.497170528	0.501170677	0.492707063	0.504756751	0.506408664	0.503514006	0.494812608	0.491099172	0.497945781	0.495580118	0.46722259	0.485688597	0.0438739	0.089680637	0.03367664	0.026950745	0.03183704	0.500396285	0.48530825	0.492843037	0.494981179	0.500972489
cg00232174	0.034876561	0.046788948	0.052478355	0.046458517	0.048931756	0.038999571	0.039526201	0.034177154	0.048163854	0.040956913	0.044308721	0.054282131	0.046972821	0.038543553	0.039393629	0.033335807	0.050377304	0.040076602	0.036834584	0.038867211	0.039575994	0.043375329	0.038614766	0.045908453	0.038718949	0.043785442	0.047343539	0.057104391	0.049758359	0.055718912	0.054991696	0.044238211	0.053729011	0.064643589	0.040291525	0.495870159	0.033851753	0.532027902	0.022461647	0.040087353	0.038790488	0.037118503	0.038860707	0.046336328	0.044939443	0.051563527	0.038911801	0.045449812	0.041495032
cg00234132	0.183374964	0.154289707	0.173356097	0.114361863	0.154647447	0.120551288	0.087096778	0.263327963	0.0610995	0.105990342	0.106346157	0.097571302	0.112660824	0.14415268	0.081920413	0.099289254	0.129332091	0.091914224	0.16576093	0.111729162	0.105611531	0.17017189	0.081805747	0.159785021	0.117835636	0.123646666	0.112443444	0.085369102	0.148388866	0.096539173	0.127830347	0.108162572	0.13250274	0.102160702	0.081277021	0.482518255	0.083835276	0.495764916	0.046239957	0.042303443	0.0352695	0.034561828	0.038210867	0.039633946	0.089537049	0.076368495	0.129012292	0.107917184	0.217003112
cg00234378	0.045846347	0.058134811	0.044656896	0.057649562	0.048179003	0.046969957	0.048210922	0.079149807	0.043360081	0.041297104	0.052308142	0.045003119	0.058589484	0.073681123	0.054234878	0.064583552	0.038228122	0.041793837	0.050910501	0.044877243	0.062128723	0.043766233	0.045897069	0.038029825	0.037700471	0.060984679	0.036913574	0.03864499	0.04569472	0.043143591	0.034238984	0.051099756	0.031726072	0.038647136	0.040127174	0.502845688	0.147073598	0.507425796	0.389405127	0.030710014	0.044009799	0.026733628	0.030240099	0.028633468	0.042912155	0.037795991	0.039924203	0.041135417	0.039801047
cg00235789	0.920570169	0.89462358	0.947225581	0.879052148	0.884214628	0.933101818	0.922395527	0.949755163	0.896437852	0.873856929	0.923714535	0.896944797	0.928905808	0.914862704	0.935548593	0.939143768	0.9238818	0.917274306	0.934497301	0.931827177	0.869389768	0.925962711	0.916721711	0.909322523	0.90445967	0.903649829	0.92944673	0.855388351	0.928851268	0.924058217	0.917133967	0.942283223	0.933712488	0.937621036	0.92987976	0.775787441	0.882465834	0.389526395	0.69982261	0.86843627	0.888948861	0.88249759	0.864858246	0.837777113	0.323185257	0.378064847	0.908573368	0.927106531	0.917770723
cg00236075	0.515002902	0.485468537	0.71356844	0.716833381	0.705252512	0.503657571	0.529535131	0.42398579	0.358380217	0.423549106	0.539900724	0.477724401	0.351924473	0.319952086	0.362858114	0.452488124	0.441303326	0.602172054	0.295095071	0.300974095	0.650217684	0.396604938	0.58655313	0.372725813	0.648329907	0.741282119	0.380291222	0.447027554	0.486962995	0.550334637	0.383443994	0.50990159	0.395242537	0.590385666	0.618353021	0.474499169	0.328232533	0.36452404	0.643870755	0.856746507	0.79379644	0.664184236	0.366654207	0.732377626	0.508854094	0.508510428	0.596462495	0.628610565	0.592361098
cg00236139	0.053420347	0.048818304	0.050729277	0.037394529	0.045810511	0.053934533	0.054195041	0.086387824	0.062555255	0.055078438	0.049037017	0.04708948	0.050822089	0.061834664	0.050150683	0.033918264	0.048532196	0.036580332	0.055965915	0.046194154	0.077241217	0.043989856	0.038989095	0.072912039	0.098858643	0.062613465	0.056434793	0.082997971	0.051579869	0.04232342	0.066567988	0.052244353	0.046342762	0.052713515	0.04859276	0.464979571	0.035365059	0.351484755	0.026784388	0.154016669	0.08690807	0.155353447	0.18722125	0.129542425	0.04459221	0.047313247	0.060487396	0.041699116	0.093823955
cg00236396	0.493509658	0.492445974	0.493927159	0.501665119	0.494548532	0.496247585	0.50277347	0.494137838	0.497039139	0.49491135	0.496071494	0.495640227	0.487964133	0.491598756	0.489732271	0.498591286	0.478099337	0.492793695	0.508291485	0.503063412	0.487311197	0.508936123	0.499371123	0.501525561	0.495536079	0.487504848	0.491475081	0.49889819	0.502195665	0.497509103	0.497145685	0.499381291	0.502085923	0.48863213	0.506923079	0.28102407	0.487935855	0.496965977	0.475001064	0.611347013	0.700506114	0.812963861	0.800563649	0.397435541	0.49002068	0.492069194	0.480095243	0.469994622	0.492460008
cg00238638	0.765335526	0.794573342	0.74601102	0.786659304	0.81682378	0.735663251	0.786340734	0.768246207	0.690711359	0.67526709	0.744667861	0.788730881	0.738305595	0.82972522	0.750748267	0.805102872	0.786378274	0.733370305	0.739594904	0.683170304	0.704985664	0.788281045	0.729412587	0.693192859	0.788384401	0.745281049	0.733380591	0.680443702	0.774083929	0.790558408	0.757370782	0.712163961	0.77231209	0.766659624	0.776986783	0.501650228	0.852713833	0.390258573	0.828124322	0.537421719	0.619374827	0.73629738	0.720725958	0.619241792	0.421366161	0.413422393	0.760283045	0.755487688	0.817196138
cg00238826	0.493077707	0.488148171	0.487614977	0.487036037	0.486448513	0.483326122	0.495122837	0.500930347	0.481155772	0.48934834	0.497703314	0.487177829	0.502498463	0.494477264	0.479888583	0.483068058	0.494672677	0.489671989	0.495816775	0.5	0.49712501	0.494602307	0.484348979	0.503670686	0.50639807	0.483306707	0.481832083	0.49285213	0.496810196	0.481802289	0.491970607	0.491997295	0.502635294	0.473579395	0.476938519	0.056339577	0.493530871	0.494734823	0.486014632	0.388807531	0.577886938	0.575803297	0.68711793	0.838435361	0.520626742	0.497137643	0.498627079	0.486558541	0.48332679
cg00239815	0.604254201	0.440087457	0.456936435	0.396514565	0.445573562	0.346049964	0.490456601	0.199355375	0.369059314	0.5278749	0.424772839	0.497286959	0.509568834	0.458915943	0.391402928	0.331893969	0.701396199	0.591173872	0.524182426	0.582216981	0.479716345	0.578808195	0.446672027	0.543199111	0.799621688	0.618998688	0.644352356	0.719811854	0.501443239	0.554315978	0.7408121	0.568753844	0.715085987	0.574043276	0.571441866	0.062897102	0.233244121	0.5	0.144789242	0.540268576	0.378356764	0.592408796	0.689596097	0.647389949	0.550799325	0.598323567	0.589826851	0.580949226	0.615391851
cg00240737	0.86373907	0.879190906	0.804518938	0.875357127	0.829691135	0.829004333	0.864423612	0.872492619	0.825014823	0.863777649	0.868862613	0.840761862	0.874198706	0.78693672	0.742932744	0.827024166	0.855173569	0.836869298	0.871528329	0.869452482	0.820911014	0.838977089	0.842272482	0.825589515	0.876413693	0.876568382	0.878817093	0.830859032	0.820481034	0.846548592	0.895648552	0.869667061	0.873536887	0.861232271	0.857335084	0.536934927	0.827154679	0.529584282	0.433859699	0.664754851	0.590000946	0.750099615	0.251703497	0.312257989	0.83492044	0.829696343	0.822026808	0.83086546	0.874379787
cg00240849	0.328767348	0.372344034	0.352413319	0.396637996	0.398560302	0.342191459	0.344584395	0.501520872	0.451935323	0.358944267	0.386965875	0.308132528	0.33438399	0.467231157	0.403393347	0.398256194	0.193632649	0.275373814	0.290111554	0.25948753	0.317846464	0.1989892	0.34867211	0.294823517	0.207876727	0.265316313	0.218717782	0.222561939	0.325888084	0.285799505	0.202284668	0.337881821	0.188464509	0.237191691	0.244331506	0.41564202	0.44632834	0.438271277	0.448182449	0.641867302	0.612717064	0.499434626	0.636323277	0.654960351	0.287524801	0.271566104	0.215559481	0.287235702	0.161637738
cg00242883	0.486117522	0.486643493	0.500580674	0.505199121	0.498041293	0.487103942	0.488103298	0.500874433	0.49280821	0.489442756	0.489897519	0.490065234	0.47187831	0.508598665	0.488088924	0.468416553	0.499489725	0.493461168	0.503508752	0.491536381	0.492383268	0.49060672	0.487807727	0.493639165	0.481690962	0.478155027	0.497074389	0.486446291	0.48772656	0.494076414	0.498451098	0.495194746	0.485221694	0.498889118	0.500429958	0.339779969	0.499215191	0.41857105	0.470397087	0.16950869	0.297349097	0.269026312	0.490577624	0.495300098	0.492186318	0.485906927	0.484040676	0.490657711	0.482995084
cg00243488	0.403088852	0.26162819	0.244118147	0.314060336	0.140763582	0.358233399	0.25599988	0.148985532	0.248546445	0.2721961	0.288034231	0.359915587	0.319122957	0.401642033	0.318198405	0.13847366	0.335748943	0.259882611	0.313785309	0.30730385	0.304269356	0.409013861	0.356476428	0.311592619	0.314119948	0.189478336	0.325032177	0.321366406	0.304990322	0.28344378	0.326072082	0.28878035	0.22121873	0.294910461	0.34547752	0.472774057	0.211413057	0.466448243	0.178318936	0.479155366	0.581954337	0.561753159	0.772577122	0.298027101	0.122047834	0.053669776	0.287592668	0.240520632	0.329444047
cg00244134	0.338344953	0.611048534	0.694754063	0.623807792	0.582939874	0.581618476	0.746517203	0.503247919	0.774980932	0.39369626	0.751660626	0.671970307	0.344915796	0.733616414	0.72374377	0.716860195	0.675566804	0.315812123	0.746631244	0.737203763	0.775991773	0.623780166	0.833511733	0.39753427	0.714609107	0.775650572	0.688708744	0.760766026	0.703286241	0.631978338	0.635906166	0.625906605	0.602603507	0.648611386	0.657975496	0.499436665	0.729508791	0.519269454	0.498669732	0.559954318	0.611282412	0.701360165	0.713668768	0.793145103	0.682028829	0.398812457	0.366920106	0.618683243	0.712855189
cg00244213	0.951154578	0.931699169	0.944806909	0.924048242	0.92961406	0.941010136	0.934296638	0.835456386	0.91471283	0.944564972	0.940779282	0.957740113	0.95322658	0.916814303	0.94784652	0.937796674	0.980023828	0.976226969	0.971608938	0.97290189	0.969387103	0.973282884	0.970557751	0.969028001	0.968079716	0.960586016	0.966749302	0.965173013	0.949983812	0.966491263	0.968741916	0.948086518	0.973312729	0.96799865	0.963396567	0.528194487	0.762302175	0.503004334	0.576482481	0.969413368	0.968723121	0.971300084	0.973227405	0.970707372	0.961714445	0.967561129	0.969561901	0.967875883	0.976748703
cg00246701	0.209201671	0.157277951	0.111953097	0.292847764	0.113120768	0.248911883	0.108760279	0.221391178	0.044574545	0.102175667	0.170037461	0.195241909	0.142064545	0.138290938	0.231892196	0.195530815	0.200929561	0.093361801	0.243293152	0.105097217	0.068688522	0.220771722	0.16175295	0.085048598	0.241758785	0.109705899	0.204081199	0.105540922	0.183389368	0.208189929	0.125824602	0.21761965	0.237116539	0.103302127	0.201969406	0.033768799	0.060319535	0.467848696	0.224739325	0.250108068	0.197719694	0.288198738	0.278284675	0.303713573	0.118835224	0.263892486	0.2588819	0.258256169	0.310738689
cg00246767	0.80492853	0.797477252	0.813434749	0.727067766	0.872426682	0.761818465	0.789056581	0.518991015	0.777774707	0.77383581	0.798799387	0.803002123	0.852266739	0.92650107	0.808471603	0.580034709	0.784830329	0.764101587	0.862667839	0.797153003	0.829017731	0.798391885	0.788381907	0.788821009	0.810745443	0.840906108	0.811913076	0.754710496	0.79545538	0.765817347	0.791205279	0.717075728	0.808999772	0.820242108	0.804428923	0.746482197	0.852309466	0.503926547	0.583467362	0.861184205	0.703612659	0.834283763	0.815767347	0.727668489	0.613072482	0.649937808	0.779750983	0.762326145	0.827957849
cg00247020	0.056467517	0.059247229	0.060865327	0.067118963	0.060818378	0.055992271	0.054249584	0.064873445	0.066492051	0.069190225	0.056774498	0.057837219	0.065125308	0.059442882	0.052377791	0.057624001	0.050463887	0.051509375	0.044378948	0.05289678	0.044277222	0.047316148	0.051503406	0.073279338	0.051108498	0.048120605	0.057186842	0.05405103	0.059601242	0.059526782	0.055201069	0.060783641	0.057982314	0.06034976	0.053359532	0.599143226	0.050879621	0.441974104	0.047833141	0.051878591	0.046233141	0.056082326	0.051859815	0.059346743	0.065558497	0.065974574	0.053731557	0.065313149	0.041219898
cg00247437	0.819262884	0.829202511	0.829227679	0.892523215	0.814075346	0.771182805	0.858077365	0.884505593	0.881277478	0.837748779	0.820333058	0.787197961	0.865028202	0.818575989	0.760678809	0.891019583	0.832888667	0.78516993	0.863444678	0.85376674	0.836017644	0.832016654	0.817305806	0.814800788	0.86368944	0.79078049	0.839891325	0.839387009	0.83200569	0.767443405	0.821594826	0.858731261	0.802224865	0.820049677	0.825052019	0.449214306	0.814460575	0.484185896	0.902730579	0.457829196	0.473008069	0.893350322	0.874999502	0.831644994	0.840694112	0.827532937	0.830472811	0.7721991	0.849365893
cg00247864	0.640352677	0.599030771	0.616141429	0.760665126	0.659296652	0.549008815	0.607699809	0.635141418	0.5818878	0.702188738	0.447828328	0.674340634	0.655088115	0.882031138	0.572717759	0.867130152	0.681870976	0.656127958	0.630274311	0.700045599	0.607716108	0.670754296	0.555042818	0.639232701	0.710100911	0.64465555	0.59195496	0.609326706	0.696810744	0.618545286	0.63167965	0.633114545	0.693916797	0.586606658	0.668437386	0.501343413	0.813859125	0.368336036	0.89127964	0.658314197	0.832953572	0.753989036	0.655207296	0.477371069	0.424799069	0.425205467	0.632489212	0.575073672	0.698808614
cg00247972	0.374967109	0.567783331	0.621246006	0.644675243	0.472687807	0.534307815	0.517411367	0.266672324	0.191451383	0.246362775	0.22277866	0.423137037	0.207589442	0.216901717	0.404848313	0.711540889	0.345539465	0.550936685	0.307545099	0.363227642	0.39122298	0.44281017	0.363384624	0.333504301	0.238966772	0.632428613	0.138340199	0.382574624	0.527681804	0.463990087	0.475326477	0.352104282	0.640723616	0.385085254	0.583830623	0.716528824	0.684356129	0.601847171	0.649165309	0.519814682	0.600471408	0.183675625	0.680379197	0.664683529	0.666437066	0.668709263	0.411690469	0.545715406	0.494551431
cg00249321	0.816503473	0.755248228	0.822218794	0.790489485	0.745662225	0.791184789	0.787107861	0.532146759	0.782376054	0.828552817	0.650190723	0.826577651	0.565280615	0.571838929	0.581124035	0.561950217	0.68990493	0.649869156	0.606778867	0.610169375	0.590139866	0.641820556	0.574533173	0.624734754	0.868704181	0.778142058	0.872790687	0.886698198	0.810713761	0.844727639	0.86390966	0.84507253	0.896840891	0.736502931	0.854824232	0.472685963	0.593336051	0.307475498	0.489066391	0.774386493	0.782530214	0.82851903	0.8097982	0.832737155	0.771594217	0.866000261	0.823672318	0.768502826	0.828827247
cg00249744	0.11815504	0.080528684	0.071145016	0.103688069	0.081277334	0.092156848	0.105355849	0.066925348	0.074829683	0.094234656	0.088544935	0.078392818	0.096524547	0.112681793	0.066960951	0.073799456	0.097482622	0.074387462	0.12924419	0.116240683	0.064306164	0.082158295	0.076395392	0.15058982	0.074304584	0.062906633	0.089364922	0.181404424	0.100741861	0.069721139	0.073855473	0.081100877	0.090394493	0.070853164	0.087861567	0.742723466	0.085625262	0.4505577	0.048182424	0.047898828	0.051556738	0.04892109	0.045255743	0.060849439	0.071230592	0.070529121	0.075972792	0.074638842	0.092102662
cg00249943	0.676538679	0.835877516	0.858000035	0.756958075	0.782392144	0.677863415	0.850314634	0.752579446	0.88836519	0.783449006	0.695311222	0.674688665	0.732851108	0.855883048	0.761012323	0.835578812	0.789002674	0.724191658	0.825154403	0.831336424	0.691176834	0.768246825	0.737687231	0.746857185	0.801090371	0.817386885	0.740851722	0.777870653	0.794755528	0.752538766	0.773332162	0.801941074	0.799587536	0.780139216	0.80829999	0.449214306	0.800641102	0.593992939	0.606926945	0.669748058	0.629441925	0.683243694	0.575255028	0.641806603	0.619100895	0.587566311	0.780772584	0.743517321	0.81899741
cg00250171	0.275991873	0.272979446	0.388467852	0.383711581	0.372940141	0.359933957	0.322450079	0.45552307	0.439881886	0.305166475	0.487849338	0.353204431	0.495060826	0.514795979	0.467774815	0.476033149	0.452906908	0.489303886	0.502486968	0.504915851	0.48007064	0.461949918	0.463939434	0.538042246	0.622935314	0.307260876	0.36927511	0.809884006	0.375812066	0.291913328	0.276528299	0.339761417	0.236528514	0.344487267	0.361928993	0.464350521	0.452102503	0.511764083	0.480994658	0.598013206	0.505401715	0.457339957	0.501041875	0.791421494	0.724283357	0.725818512	0.590868167	0.294393797	0.446301971
cg00250365	0.648331698	0.589177321	0.57058808	0.628323452	0.547271216	0.627842257	0.717584263	0.496510735	0.651095199	0.723194027	0.472602409	0.578778546	0.665033153	0.583392294	0.594763683	0.61161601	0.715372816	0.616197044	0.789154678	0.775162999	0.559864804	0.671711389	0.447012494	0.787990239	0.821410308	0.685061661	0.732184982	0.785902058	0.683814904	0.634983176	0.772135215	0.724382395	0.799269562	0.518093559	0.732262964	0.454820652	0.497879229	0.436189961	0.491193567	0.424301005	0.517341804	0.591260916	0.64479912	0.488555248	0.324617259	0.299873016	0.716019786	0.442571805	0.803955301
cg00250826	0.813341985	0.783550738	0.909487962	0.880652934	0.805625182	0.893743903	0.852978048	0.807422692	0.857657471	0.817900776	0.672061111	0.86099265	0.882236006	0.93240872	0.761444141	0.763751786	0.851115345	0.807648433	0.890655856	0.89431896	0.78352463	0.891159047	0.69583225	0.853709684	0.898765208	0.841146148	0.872480912	0.779755936	0.822323293	0.828841588	0.868864504	0.876915512	0.893765628	0.794453104	0.866593234	0.501556105	0.888298329	0.527827739	0.969923531	0.82309649	0.743730404	0.829043822	0.877401947	0.863468253	0.80202362	0.780664162	0.799919838	0.838928622	0.879855733
cg00251344	0.166269781	0.259555119	0.172921931	0.288269375	0.25572453	0.230341224	0.19627142	0.400802666	0.232688077	0.250046639	0.234973523	0.189227868	0.154784717	0.319521931	0.197559784	0.176934079	0.135662502	0.151952678	0.143094368	0.115038733	0.187933493	0.149721469	0.184882538	0.143446873	0.160343934	0.162966395	0.105460439	0.124612531	0.189318834	0.150582215	0.123051143	0.199291106	0.134585488	0.167798432	0.177996198	0.434222737	0.379896669	0.289614646	0.463114205	0.261014705	0.175446988	0.150078629	0.085691574	0.140757319	0.438680148	0.223690717	0.160067561	0.183612535	0.122018937
cg00251385	0.869903233	0.750631836	0.851692081	0.769021389	0.821020191	0.83889179	0.830737327	0.555661693	0.788223275	0.864590722	0.799720968	0.871661506	0.860574083	0.79313244	0.84659127	0.752707752	0.917159474	0.89564356	0.901696617	0.897138979	0.867290899	0.899781828	0.856576705	0.868649935	0.903664651	0.882309828	0.907243572	0.903136517	0.826254403	0.885537132	0.896028963	0.865039763	0.916093184	0.895249283	0.868876444	0.483340082	0.698928994	0.529873609	0.70883292	0.117080539	0.082780063	0.074792467	0.061726048	0.064365119	0.85371551	0.854248604	0.90100684	0.889676208	0.922302187
cg00251628	0.890873283	0.864853008	0.821238872	0.88696434	0.912946564	0.927705574	0.917477378	0.941050062	0.885605125	0.932452819	0.898178299	0.923460323	0.927745224	0.959168346	0.92088912	0.934599925	0.897638224	0.9029949	0.899467979	0.923950159	0.905652205	0.892555758	0.919032641	0.921606874	0.88110992	0.876917165	0.913929322	0.928417891	0.870915946	0.89103714	0.914321368	0.878875322	0.917439298	0.912550052	0.902633728	0.013454526	0.892093333	0.502839466	0.656842711	0.447022456	0.523741303	0.678826971	0.659033131	0.497471148	0.851810609	0.862300007	0.903397295	0.904367256	0.898264276
cg00251636	0.263843124	0.332289319	0.273795615	0.294055515	0.244813946	0.32266139	0.318856099	0.327465219	0.265572195	0.232584059	0.344822751	0.300230306	0.254338897	0.220588906	0.301058233	0.290063291	0.332260618	0.366118334	0.313615694	0.231740562	0.3499216	0.36228535	0.371505459	0.232828131	0.255754317	0.311280089	0.269861984	0.226414982	0.317331269	0.262198845	0.30452051	0.275949436	0.312185742	0.327102599	0.290226831	0.955029636	0.237614774	0.47059784	0.257416631	0.294792043	0.402085288	0.258355163	0.283767564	0.406738254	0.429093716	0.412139353	0.31261635	0.336241852	0.342388684
cg00252404	0.9123129	0.867601023	0.875609145	0.808387936	0.867934354	0.868800563	0.890600844	0.728038853	0.874357392	0.881644907	0.859744297	0.911510638	0.910946513	0.862205919	0.898346991	0.795854186	0.910577186	0.918961549	0.927393828	0.929316934	0.917351641	0.924982535	0.913558772	0.913504104	0.90513662	0.901721646	0.923875305	0.894798286	0.881075252	0.898162988	0.928422754	0.877202932	0.919390043	0.899038548	0.90940722	0.426750639	0.811078378	0.403265899	0.812697205	0.920826868	0.857768937	0.922398266	0.82544169	0.843962049	0.696634831	0.712032539	0.878714637	0.906562352	0.909840119
cg00252955	0.913729916	0.929567001	0.936607497	0.924395615	0.909846886	0.924698745	0.927187305	0.280180875	0.900963676	0.905570637	0.91934957	0.92915664	0.94226444	0.898514634	0.93518862	0.659176854	0.928098677	0.908855659	0.879262302	0.903450461	0.916851368	0.934311301	0.933228757	0.854701536	0.924254921	0.92907198	0.860732439	0.857370554	0.921052692	0.915708964	0.886467953	0.936971337	0.926057066	0.928874718	0.926395356	0.506898475	0.863392443	0.494309559	0.513021051	0.736152798	0.483493794	0.581708863	0.471908385	0.760900076	0.920187639	0.933668943	0.913580121	0.930617062	0.930716258
cg00253748	0.909984787	0.917064115	0.886886802	0.882910533	0.875278863	0.889840378	0.891793396	0.659595427	0.839737635	0.89912899	0.884234731	0.885573681	0.902727612	0.87726985	0.859075593	0.816834429	0.943027674	0.919006095	0.933920954	0.931622208	0.842160711	0.932691865	0.902797647	0.931614286	0.930590428	0.907497901	0.929434453	0.930766763	0.911339271	0.929551723	0.932052928	0.909534445	0.943052157	0.929206748	0.922931212	0.543217449	0.665374116	0.495007221	0.501263155	0.907823406	0.869220141	0.534667645	0.70189558	0.538795764	0.428186422	0.433673688	0.904600924	0.892913282	0.939140079
cg00253867	0.543030994	0.681304274	0.906058727	0.895870513	0.911052712	0.626573215	0.532656781	0.756118998	0.878501631	0.905455324	0.547728708	0.563227207	0.591631249	0.763814503	0.631642082	0.689569425	0.572341761	0.951317169	0.61948407	0.943713016	0.922370922	0.555448579	0.610896161	0.931570348	0.658825117	0.932822735	0.584732303	0.896887889	0.632073576	0.945977694	0.936048073	0.649110853	0.564221976	0.929348382	0.926547694	0.457483389	0.633724181	0.341162599	0.508650215	0.669556409	0.835310369	0.829844481	0.823245659	0.903549358	0.925192972	0.590751395	0.632648076	0.933153901	0.53319489
cg00256784	0.951278855	0.936496301	0.943663541	0.938373093	0.932843536	0.928182035	0.950252243	0.785254361	0.918191862	0.935401451	0.934522498	0.946077972	0.956335525	0.937895762	0.939669265	0.911714979	0.95455443	0.957951915	0.950463784	0.944097988	0.945771141	0.955492735	0.939596397	0.92081158	0.941826628	0.950008062	0.953378012	0.94263604	0.947201221	0.944344721	0.945616312	0.951385782	0.959479469	0.955016564	0.954755656	0.355279623	0.899140681	0.540157765	0.632787905	0.715773487	0.932512981	0.929977563	0.944803858	0.522348618	0.910132615	0.923942263	0.942754263	0.943013477	0.951236325
cg00256932	0.668314218	0.551736102	0.674771399	0.669701672	0.472342451	0.555675283	0.539994054	0.346961352	0.538660912	0.615305932	0.497562355	0.63595188	0.62790458	0.735115428	0.626742113	0.615480793	0.648285911	0.475354632	0.574910199	0.613901526	0.610301325	0.593936212	0.592359611	0.612961236	0.678217277	0.626471087	0.61559982	0.630454302	0.722913332	0.634646933	0.609625244	0.597724106	0.66601762	0.545668377	0.544089975	0.038668538	0.666321277	0.505012596	0.56266168	0.789698587	0.805038259	0.841830282	0.827160641	0.784818964	0.635533914	0.653717429	0.595407055	0.528502233	0.687775794
cg00257455	0.496441664	0.486768161	0.493637985	0.500149104	0.498407072	0.500740591	0.498189765	0.495378217	0.540889514	0.497778366	0.506130513	0.485401814	0.488728811	0.496164543	0.506582914	0.496121856	0.503576244	0.505136514	0.495615798	0.491027838	0.485596178	0.498674472	0.491955882	0.507808368	0.494660983	0.498051308	0.493066466	0.495876222	0.506894679	0.49406916	0.498727424	0.505267961	0.494679481	0.498531003	0.499789499	0.157932697	0.500055936	0.481480111	0.49338417	0.470353529	0.483720177	0.473927497	0.482559152	0.470254599	0.491654906	0.486087139	0.494675762	0.508720386	0.498169592
cg00257941	0.293654654	0.52223057	0.469549202	0.641177857	0.628464762	0.530305985	0.524900066	0.475058214	0.71839977	0.541803073	0.482202814	0.538640724	0.684421151	0.706744345	0.642549346	0.469572805	0.542901295	0.477322114	0.618295756	0.568983083	0.532083451	0.461025938	0.631506066	0.682252761	0.718091577	0.421795118	0.616751855	0.752689926	0.603490791	0.415423294	0.472966497	0.536046597	0.453136925	0.479251796	0.439191992	0.481467124	0.51677559	0.539587315	0.4871977	0.690235944	0.726855844	0.918127956	0.857963959	0.448217636	0.904603928	0.886576176	0.65707085	0.442433638	0.542269308
cg00257950	0.489621731	0.478437267	0.490754564	0.474359086	0.497779283	0.497151955	0.501284098	0.496690358	0.499431796	0.497648087	0.495579156	0.504153475	0.497206576	0.476482323	0.494807854	0.485282804	0.503918734	0.489063485	0.501190764	0.494284464	0.483278991	0.501209407	0.501679598	0.488006651	0.479815746	0.501976489	0.484387285	0.497289078	0.497141991	0.493703604	0.494442937	0.496786392	0.498095608	0.493763918	0.491080682	0.494948824	0.487935855	0.452722798	0.485083762	0.052470848	0.05792839	0.049166475	0.2027175	0.169953359	0.49288971	0.476904177	0.482282167	0.481104514	0.491973903
cg00258173	0.864287814	0.919193891	0.931213426	0.861458202	0.900835965	0.837216864	0.897376935	0.931287342	0.813229861	0.824203356	0.79222994	0.890869788	0.847949915	0.791819736	0.866471124	0.925262228	0.876111472	0.865585989	0.922008714	0.894643135	0.833113585	0.879114347	0.815143629	0.859903285	0.892133133	0.86033521	0.877838615	0.87783087	0.898414116	0.901561472	0.871661133	0.83789229	0.888731168	0.859413098	0.876621824	0.55103945	0.902186764	0.431838571	0.936047052	0.832237383	0.854161901	0.866007834	0.824115526	0.841322542	0.825980435	0.855070872	0.85887247	0.873058964	0.891167576
cg00258262	0.772604726	0.775487683	0.75194207	0.632086951	0.671387651	0.718928458	0.722696572	0.51317326	0.623098948	0.758246964	0.609818921	0.709338228	0.699454118	0.586677839	0.722271462	0.569595722	0.804639836	0.706216254	0.714440508	0.717746478	0.697092948	0.696081582	0.726553716	0.799311507	0.836624552	0.751505471	0.721085789	0.776614799	0.76197616	0.836041472	0.808434347	0.721013049	0.802437585	0.669175263	0.711917409	0.513201569	0.517274791	0.496520648	0.526220048	0.542038365	0.469369685	0.698007061	0.504245809	0.497611253	0.831868632	0.815937837	0.723457852	0.800714259	0.704181173
cg00259292	0.90558701	0.840880116	0.85491652	0.843026781	0.872420674	0.739353683	0.865410682	0.500867483	0.835602793	0.854972362	0.684053412	0.810374079	0.712249969	0.770047658	0.819304793	0.818191386	0.821119189	0.724926131	0.832662894	0.859008919	0.677031935	0.815583075	0.632340024	0.827560931	0.855394073	0.717519239	0.798441196	0.847327658	0.859494338	0.820810402	0.817511532	0.872855862	0.834047616	0.726566231	0.822022379	0.48296083	0.726254984	0.509191728	0.523627134	0.613893084	0.68517694	0.858378248	0.854171031	0.6510887	0.489459902	0.478767367	0.78463874	0.759248562	0.816323703
cg00259935	0.673828983	0.638239692	0.617684276	0.640248314	0.493696839	0.534483234	0.619266378	0.570268068	0.823272965	0.720550758	0.408659547	0.54191409	0.770908151	0.75232498	0.5402966	0.668208571	0.575300245	0.491139745	0.691675099	0.678134895	0.447083866	0.643976014	0.379078584	0.681626223	0.744347655	0.520065524	0.726765969	0.689072166	0.656145132	0.538376759	0.612160693	0.701736548	0.651599949	0.400682109	0.592973674	0.514890433	0.543378442	0.439680443	0.650559107	0.431800176	0.652482076	0.565609117	0.5466536	0.165629041	0.213871084	0.254251942	0.595430218	0.364407501	0.633727091
cg00259969	0.607647617	0.423478192	0.611099988	0.696187398	0.51050615	0.444920421	0.580615155	0.371323308	0.519469009	0.642376618	0.299635195	0.440005632	0.716249282	0.682992612	0.558420118	0.329560947	0.501982338	0.408854736	0.785437873	0.735274659	0.413728335	0.576952215	0.506852242	0.811418344	0.652218502	0.479074156	0.60770618	0.804474756	0.637190654	0.451316338	0.526174092	0.505449171	0.640219298	0.442387846	0.475297702	0.015316342	0.462087319	0.476357231	0.530437743	0.764472129	0.766062893	0.837909732	0.804256926	0.921525454	0.912805048	0.890715907	0.637320074	0.34617203	0.596681956
cg00261096	0.949297115	0.93566389	0.940476171	0.91637946	0.916482277	0.934907233	0.930649772	0.82912053	0.923724705	0.927140836	0.926603504	0.891732576	0.950082591	0.948880108	0.943716017	0.930417131	0.94990601	0.941096529	0.937049488	0.942398156	0.904450293	0.954057517	0.935719148	0.930674797	0.946418453	0.943417489	0.938909418	0.937308661	0.942873004	0.950950372	0.944974009	0.948166565	0.953373325	0.926200045	0.944358607	0.777195982	0.817685218	0.512314087	0.543760007	0.916340061	0.922071024	0.932484572	0.894847131	0.940139444	0.9130307	0.926579229	0.938814789	0.929517353	0.948733039
cg00261570	0.147011319	0.28756982	0.118647352	0.238354457	0.162937328	0.098379241	0.136134225	0.383473194	0.172197366	0.152210321	0.095134228	0.129506962	0.115824732	0.266996731	0.164609615	0.132066953	0.125465197	0.110007301	0.134211845	0.119074549	0.096120772	0.104897106	0.087626052	0.114267311	0.116051315	0.133327433	0.089030806	0.109289185	0.130736186	0.160366226	0.096747734	0.132672339	0.13360061	0.092315404	0.154083311	0.445027989	0.296265563	0.5	0.550575705	0.05948291	0.074502037	0.074029365	0.058954532	0.055025596	0.104135252	0.131069698	0.105533295	0.146055238	0.131569072
cg00261781	0.508495321	0.50345515	0.518135788	0.493369618	0.511044065	0.504140195	0.48656908	0.508564248	0.497236141	0.496611359	0.503982589	0.498523563	0.504746674	0.511651879	0.500538755	0.50978083	0.501024509	0.498015069	0.503822765	0.502605215	0.496503381	0.504543796	0.511922146	0.503448704	0.511529839	0.495606088	0.505361296	0.503995514	0.50353215	0.499322683	0.49573997	0.504828954	0.501773924	0.506625005	0.503317803	0.490597637	0.509800277	0.540449169	0.504389647	0.407261317	0.379207063	0.393574598	0.375666245	0.386562122	0.48889542	0.498338976	0.497213939	0.503366438	0.502115137
cg00262856	0.933052762	0.948419743	0.941834863	0.938084856	0.939665596	0.943225321	0.947360902	0.873177202	0.941185751	0.940787845	0.935774323	0.944511148	0.944892918	0.941183222	0.943552997	0.946466117	0.940781664	0.938726685	0.95023827	0.950886346	0.94187743	0.952821181	0.937923709	0.957342148	0.954471053	0.948460103	0.950879229	0.947114134	0.943325493	0.954313412	0.94751773	0.947022231	0.949476931	0.950782212	0.946376732	0.822134553	0.826839565	0.414409498	0.808942818	0.944966035	0.935489816	0.946895762	0.951277014	0.926250841	0.94435474	0.950920411	0.937062249	0.941584493	0.961163637
cg00263654	0.154532848	0.221645991	0.197235894	0.119855786	0.13121802	0.219734816	0.15873534	0.09437761	0.158753179	0.172548374	0.419207522	0.1799289	0.087774984	0.062016059	0.180638274	0.165525461	0.079885684	0.073274048	0.139701458	0.113013429	0.086165032	0.152989537	0.145063122	0.081987944	0.091691315	0.192762698	0.213997451	0.099820101	0.200947363	0.197694118	0.267430958	0.226343786	0.167621309	0.164153266	0.24552985	0.062588652	0.271571372	0.472687226	0.249136743	0.212302219	0.454295667	0.29601492	0.698926904	0.881456128	0.261427292	0.293407278	0.152849175	0.192992853	0.167787521
cg00264131	0.504419169	0.504671204	0.45305674	0.549412916	0.504719835	0.491193781	0.52951301	0.467405351	0.466021641	0.400433582	0.44844043	0.5076228	0.475574826	0.484931153	0.460366178	0.494298664	0.483928577	0.512914862	0.460073026	0.468956457	0.498632159	0.48595614	0.435680485	0.451028915	0.52537201	0.538344405	0.351871356	0.337132336	0.513961698	0.556150745	0.436089771	0.486101636	0.483495198	0.502520007	0.547688409	0.041776493	0.474766686	0.5003182	0.453311104	0.301151074	0.360203257	0.303299978	0.352150125	0.679477544	0.500770328	0.463040084	0.446033625	0.492244142	0.383647309
cg00264579	0.14132008	0.296580519	0.080359741	0.143342008	0.155406408	0.208573812	0.220823958	0.339950788	0.089568799	0.110735029	0.2885263	0.17074111	0.100453769	0.079833059	0.226029446	0.090586288	0.248853995	0.113110786	0.222812096	0.061716515	0.105435648	0.214153149	0.119964908	0.055159989	0.238632734	0.188576799	0.184279883	0.071646485	0.198197693	0.122377612	0.065632272	0.192361515	0.147401004	0.130693027	0.17953545	0.648502944	0.182049558	0.471464343	0.157984482	0.300873043	0.29363803	0.339655089	0.386761135	0.382174844	0.10923851	0.169104315	0.23438191	0.184569993	0.197698567
cg00264615	0.061283943	0.073416611	0.035769634	0.053751273	0.037307729	0.046448682	0.035991907	0.034550574	0.049571505	0.047795258	0.046486119	0.039932345	0.038246226	0.033643766	0.030614857	0.028451893	0.044471674	0.046598274	0.045002756	0.043815656	0.04245034	0.039742692	0.072868637	0.051469962	0.062515258	0.042424842	0.054483988	0.0526893	0.049785649	0.050942746	0.072072694	0.036604219	0.049381763	0.048667279	0.045554045	0.022742569	0.044117305	0.469219574	0.032255549	0.181071231	0.09747744	0.105243095	0.11420629	0.143564443	0.077288063	0.159223863	0.067659244	0.050999513	0.06217607
cg00265484	0.477519076	0.430800391	0.456455893	0.463435369	0.439989474	0.471409135	0.491155491	0.498106283	0.465080318	0.469228799	0.422744291	0.420456686	0.49224461	0.49091367	0.489310083	0.497962703	0.476556149	0.481874628	0.505445502	0.494195866	0.486908564	0.47267244	0.484572905	0.485514057	0.499166154	0.453432904	0.469825632	0.360084039	0.453450954	0.44952973	0.452557632	0.456035335	0.439797251	0.426570969	0.422587722	0.477216773	0.485314838	0.366794274	0.481034843	0.476831085	0.504200114	0.483940732	0.48819998	0.49272459	0.336800159	0.372895246	0.444985494	0.408588558	0.467431547
cg00266822	0.407389238	0.424539605	0.357142608	0.313244753	0.301150679	0.322306368	0.370203004	0.428702749	0.367738418	0.388808441	0.357399499	0.349439411	0.465994662	0.437775885	0.362156626	0.422562752	0.407229743	0.45302904	0.439548466	0.461007606	0.447954996	0.41686899	0.37667654	0.423293331	0.390110821	0.372707255	0.311794393	0.321762676	0.323115896	0.34018116	0.367936615	0.352257827	0.337834591	0.315911631	0.271215168	0.25872779	0.377268965	0.319646299	0.359327436	0.828848056	0.794342064	0.919965898	0.882719366	0.575099003	0.28638047	0.304783792	0.354702634	0.308462608	0.387294199
cg00267231	0.692922167	0.620396428	0.607900129	0.587185233	0.576769533	0.605906668	0.624988168	0.498775332	0.666549899	0.67039269	0.532620852	0.641589983	0.661088298	0.562260651	0.625276829	0.556045872	0.845820473	0.707399807	0.750029123	0.762947916	0.610287075	0.763454846	0.576398136	0.752013465	0.798848422	0.674676354	0.760899995	0.756604459	0.682714501	0.71554149	0.78777513	0.674503634	0.828480331	0.688314115	0.764307393	0.488493985	0.532872195	0.434340639	0.510750749	0.759387702	0.596583913	0.791560037	0.748163974	0.740813419	0.607614827	0.629889076	0.702158712	0.672672028	0.864522214
cg00267482	0.018504914	0.021218252	0.021316094	0.021293851	0.024639919	0.022382333	0.020056273	0.01707516	0.020950385	0.024344631	0.023376678	0.024685899	0.022753967	0.017241533	0.033120664	0.018129432	0.024118087	0.021748079	0.019530663	0.018829765	0.019815692	0.022625661	0.021916282	0.020062247	0.018701069	0.03057459	0.022694265	0.025027282	0.024920995	0.022201193	0.022792333	0.025449662	0.023838695	0.024651199	0.023807126	0.480355878	0.023426446	0.438271277	0.01361334	0.025012607	0.032300304	0.024958374	0.021708095	0.024464931	0.029565355	0.028262543	0.021329376	0.026403148	0.021258945
cg00267853	0.533378391	0.540297233	0.587765761	0.580347766	0.553782077	0.556035848	0.522431766	0.505690783	0.528714087	0.561711413	0.583447348	0.568955953	0.511669213	0.524289106	0.516639129	0.515038552	0.526927733	0.536842001	0.502081918	0.53882831	0.525348731	0.52918921	0.519717873	0.511920948	0.542120696	0.536863989	0.584031348	0.599364098	0.560090576	0.562401271	0.581689256	0.557468522	0.560657922	0.561072956	0.552679987	0.507788629	0.513150741	0.503039035	0.479779229	0.765108697	0.771006818	0.916282025	0.864538666	0.817619958	0.565119668	0.572059211	0.59510006	0.57051201	0.540940848
cg00269503	0.065357137	0.119802601	0.066503989	0.080962857	0.071193049	0.091474137	0.094296396	0.068795519	0.080231326	0.073389744	0.080779437	0.088370247	0.063162556	0.066766088	0.06860234	0.067527984	0.10163465	0.055706904	0.065807539	0.049841355	0.060199701	0.094266174	0.078750029	0.051821635	0.087819142	0.064663614	0.099648187	0.068639198	0.157104911	0.072413348	0.057402494	0.13980812	0.07136237	0.060163379	0.077432063	0.810336828	0.065172031	0.6154962	0.064567773	0.150919329	0.149374882	0.174510672	0.220346114	0.271929153	0.069832794	0.087737834	0.113548736	0.058847804	0.097839373
cg00270194	0.810488853	0.786786539	0.824583162	0.852461852	0.802024916	0.799836618	0.754845556	0.957263305	0.895612963	0.811204905	0.828898796	0.799328894	0.856315904	0.754149661	0.79593496	0.903909961	0.839499859	0.813791283	0.786507727	0.804801245	0.793697966	0.789161749	0.787925032	0.819708476	0.862443818	0.81103681	0.817254711	0.77719612	0.717627042	0.825048698	0.815853031	0.8542138	0.851812108	0.772010445	0.792479389	0.959581339	0.825112859	0.50820208	0.917346318	0.700975138	0.789165967	0.84424821	0.770447734	0.511716885	0.718936096	0.72846478	0.807621544	0.795049061	0.842856222
cg00271154	0.040165361	0.054818193	0.057626249	0.052026466	0.052813781	0.048987254	0.052948098	0.048332059	0.053391498	0.057683748	0.054417578	0.053464531	0.047443574	0.039966245	0.049121778	0.046519473	0.041050891	0.037526493	0.033361942	0.034748904	0.035355343	0.038267269	0.041260719	0.039561354	0.038557451	0.034741374	0.054384929	0.06044557	0.060204417	0.047604721	0.051780014	0.054518331	0.054396978	0.052616301	0.044898143	0.377122781	0.046408549	0.497457429	0.030860368	0.041871942	0.042226151	0.040147191	0.04582274	0.043232032	0.0540542	0.049589709	0.038191672	0.047193461	0.027724555
cg00271378	0.359631465	0.279397266	0.359407201	0.45501503	0.326808799	0.346804696	0.30106689	0.45387485	0.515939998	0.4690489	0.510354282	0.403666552	0.491832237	0.55788283	0.412114016	0.38223785	0.379556856	0.250561848	0.479198405	0.534808118	0.38423218	0.311545387	0.578725509	0.612177903	0.52752298	0.45461841	0.396731	0.66361119	0.50501724	0.342801269	0.355857597	0.403610297	0.3960301	0.432017076	0.400230171	0.486698561	0.460392055	0.460092552	0.43305942	0.71638306	0.725882626	0.770883727	0.790130488	0.563042724	0.602780992	0.663318594	0.547969521	0.359553526	0.384780974
cg00271426	0.050002964	0.054504872	0.052568858	0.077197355	0.109419209	0.10176929	0.104373272	0.032704685	0.043360269	0.074075444	0.105532998	0.068049765	0.046178183	0.039282824	0.047721569	0.067914527	0.065659228	0.072718731	0.041647602	0.045053484	0.051996784	0.073481202	0.055687273	0.03736463	0.078003219	0.077807393	0.048869849	0.05402398	0.080149299	0.0694518	0.052895398	0.052521407	0.068858248	0.06267674	0.05643479	0.353522582	0.07352935	0.28346162	0.025075254	0.045778423	0.030006949	0.320375436	0.343240532	0.301114411	0.055283757	0.06584194	0.071453092	0.109211423	0.081610856
cg00271703	0.600231712	0.54021554	0.546324522	0.539764236	0.535047824	0.566125723	0.588479834	0.508053295	0.525761978	0.601793065	0.531762796	0.59047161	0.607018635	0.554330974	0.533175791	0.516232257	0.690141046	0.647012825	0.668452933	0.701513264	0.661829142	0.69037077	0.658479165	0.662237789	0.736006206	0.64404763	0.746203649	0.775815243	0.590915596	0.616227932	0.704490142	0.5939858	0.725074854	0.669220261	0.645852203	0.108964482	0.521657143	0.46760695	0.489337414	0.703688963	0.645064288	0.751828517	0.769418899	0.679918015	0.651591123	0.651749757	0.745190514	0.644923533	0.751623615
cg00272971	0.149109315	0.101491809	0.165594996	0.092797785	0.054335144	0.095084694	0.186604346	0.036224974	0.031413458	0.10589907	0.146763303	0.097463211	0.108479722	0.1072733	0.050392346	0.096472687	0.157579588	0.130466436	0.086231802	0.13579854	0.081029074	0.108199321	0.118229199	0.0808865	0.182973117	0.116897111	0.098083399	0.067308129	0.222364516	0.161491565	0.084313892	0.050396037	0.106447733	0.110375578	0.092547472	0.504193189	0.071251303	0.488625588	0.028148224	0.181055189	0.076387186	0.055375419	0.0446429	0.037527931	0.110580307	0.133714555	0.175776113	0.133148416	0.176233783
cg00273046	0.632111701	0.574981402	0.64889768	0.608883884	0.669593194	0.594678505	0.677988999	0.881819567	0.777056902	0.706464433	0.307175181	0.593638605	0.616504769	0.675712082	0.517848191	0.645793668	0.668607247	0.536536163	0.682940617	0.611772106	0.490837809	0.614418509	0.567677107	0.520370031	0.583739656	0.6273618	0.629523919	0.473089012	0.741933974	0.636091895	0.643632009	0.575131767	0.695028347	0.517688852	0.568113285	0.397496493	0.672853008	0.483814777	0.815543664	0.494240641	0.49754109	0.860768722	0.817024251	0.767565793	0.778719712	0.751588751	0.494415837	0.58543477	0.610347624
cg00273076	0.238200939	0.114639379	0.149639387	0.134435582	0.170548997	0.146178269	0.203081218	0.036161661	0.252161594	0.272625419	0.201032114	0.13545208	0.233725683	0.279168458	0.133795106	0.199826239	0.171820446	0.143368642	0.248686938	0.239525039	0.209917652	0.190676408	0.187810151	0.299222106	0.303311146	0.180651491	0.219402267	0.341769951	0.154313142	0.186047641	0.236534359	0.151582427	0.177599934	0.187336076	0.157821281	0.513301439	0.076677718	0.491872672	0.08314351	0.049817841	0.045328858	0.041870568	0.044976509	0.042295734	0.210190605	0.219221364	0.300511857	0.158501361	0.229407098
cg00274492	0.503576489	0.492474581	0.488721504	0.529969537	0.492098481	0.509396826	0.497309636	0.499322279	0.490599102	0.513067664	0.505179911	0.478872704	0.479087886	0.496631325	0.495638029	0.498420187	0.502453437	0.503830313	0.495676312	0.508903298	0.519858993	0.510268861	0.50380403	0.524961394	0.502998451	0.475048418	0.499283205	0.497615404	0.494502633	0.501436535	0.506498771	0.520346311	0.502918154	0.494079062	0.500944842	0.20111756	0.510706217	0.513684583	0.487568239	0.677945658	0.857185122	0.772092869	0.899976343	0.88305499	0.482730038	0.460138574	0.486510919	0.495532534	0.495629955
cg00279054	0.055862065	0.095944434	0.064570852	0.066003442	0.086672184	0.083041654	0.080647587	0.325938111	0.08911621	0.066613161	0.057444099	0.067878578	0.062649041	0.086715132	0.053300197	0.144581184	0.047539453	0.052540225	0.046062259	0.043570776	0.049886136	0.042583755	0.055808564	0.049680678	0.041197808	0.060989828	0.051417187	0.049717317	0.060837765	0.062132918	0.047502463	0.061383624	0.049322407	0.053550949	0.056059326	0.495794936	0.043544137	0.477611389	0.028362589	0.043107009	0.042254902	0.040376107	0.042012024	0.04504961	0.061386447	0.054244815	0.054068363	0.048979995	0.045474886
cg00279752	0.867216482	0.757997561	0.79845545	0.767161751	0.812854639	0.741332733	0.862059822	0.545934937	0.812528287	0.889464174	0.850120058	0.84472634	0.893788154	0.84007909	0.819438979	0.839374701	0.719377696	0.677104666	0.868533766	0.888065944	0.884966571	0.82676546	0.890152898	0.859589996	0.822784197	0.790413037	0.868839929	0.881721404	0.880272745	0.790758922	0.850897322	0.813142942	0.818610373	0.8115695	0.80704759	0.527957256	0.585823372	0.476357231	0.521599007	0.81428296	0.854700669	0.897354151	0.907646527	0.933441442	0.911187965	0.921768231	0.88179166	0.678019654	0.815677518
cg00280963	0.734282452	0.768517481	0.773656319	0.780324533	0.732422578	0.769057951	0.795660722	0.523297639	0.680999839	0.824292912	0.686398084	0.853877324	0.641582836	0.581667329	0.594808809	0.594068934	0.824711634	0.779406901	0.641419901	0.717844028	0.746295525	0.768325439	0.733883188	0.778750053	0.897210076	0.843962578	0.898602212	0.917253397	0.806687921	0.85736797	0.878599294	0.794890136	0.909828427	0.891714521	0.86502505	0.62687124	0.620474158	0.397738365	0.522630683	0.941680837	0.936808409	0.934289514	0.944055232	0.940911277	0.885550403	0.879827485	0.901830333	0.872937956	0.898536741
cg00281024	0.755542387	0.723543084	0.649610223	0.640672049	0.60403921	0.663876245	0.717493265	0.518351452	0.572538201	0.673820577	0.66292762	0.761528646	0.75394546	0.589791444	0.704817289	0.622374496	0.89617325	0.842506983	0.864761702	0.844155531	0.808891504	0.873971244	0.832926915	0.837042611	0.858976341	0.810862422	0.868811934	0.862795049	0.719346672	0.809427079	0.855872781	0.749670416	0.879290508	0.813206624	0.788995676	0.18088545	0.544351518	0.506101248	0.502592544	0.908019241	0.86971394	0.872190223	0.880859435	0.876431964	0.72392059	0.738833261	0.858402191	0.812581782	0.910949128
cg00281640	0.930988379	0.936287728	0.927360927	0.934512334	0.919384334	0.927032441	0.913638267	0.890712296	0.930188464	0.939751136	0.934059842	0.935602115	0.932478958	0.919159654	0.936094721	0.941489472	0.909485414	0.918208739	0.93405432	0.936319687	0.926862744	0.924622135	0.945949086	0.866181951	0.912927644	0.930517716	0.943255211	0.912946556	0.936153149	0.916269413	0.935827109	0.931893664	0.940896525	0.941404508	0.938932491	0.547704011	0.888016709	0.52679379	0.912456693	0.932311957	0.929912907	0.939007477	0.937063043	0.946036608	0.938074563	0.92765616	0.907838921	0.921006428	0.916552609
cg00281833	0.455742972	0.556013104	0.287875321	0.400702823	0.493372232	0.5321843	0.396959134	0.841956001	0.686372427	0.592147125	0.397466027	0.406376044	0.629455404	0.573520247	0.496983644	0.360856422	0.432182211	0.376625456	0.669279402	0.672167524	0.453569203	0.390975162	0.468599037	0.716124315	0.661445809	0.45512529	0.612748707	0.685745263	0.396759988	0.28229607	0.588667555	0.467320892	0.597434831	0.39668399	0.413549293	0.615759684	0.493854827	0.617717447	0.792188421	0.6054248	0.820597798	0.46107869	0.833908921	0.657690391	0.462911287	0.481730857	0.576276292	0.36459173	0.513319653
cg00282490	0.883850127	0.870031455	0.882965873	0.842839818	0.854326599	0.873822407	0.89116687	0.541899135	0.748847264	0.880743532	0.847992137	0.89727479	0.841552238	0.739341142	0.845709662	0.768739048	0.923955518	0.903203224	0.874489694	0.898459629	0.862163067	0.903072683	0.885950495	0.883954216	0.925086039	0.900386841	0.929322917	0.894381652	0.893068624	0.922959995	0.923640149	0.896702732	0.931787161	0.911270824	0.906561625	0.494948824	0.731120707	0.504992779	0.503872328	0.898550467	0.82770054	0.919142208	0.90229275	0.55671765	0.714788845	0.728372533	0.905377502	0.898512448	0.938840867
cg00282704	0.227115099	0.12548194	0.130793833	0.074845519	0.069277046	0.247734637	0.098448685	0.043244143	0.065874988	0.123634517	0.420712843	0.172496972	0.152137455	0.114391125	0.147429659	0.152874295	0.123217922	0.236842868	0.111428765	0.122755448	0.282089652	0.206474135	0.34611325	0.091103339	0.165017821	0.172647765	0.156956893	0.060886292	0.161138738	0.156450666	0.170740152	0.138349775	0.071690399	0.283073843	0.157655581	0.156788775	0.073823171	0.471005708	0.311111844	0.22802074	0.239247519	0.072285715	0.193467878	0.231995686	0.159120609	0.158295276	0.187670521	0.213353592	0.151224547
cg00282792	0.90741435	0.87991442	0.879950975	0.925504121	0.885854967	0.87626543	0.893200001	0.614861846	0.832917887	0.866223703	0.788866194	0.896147787	0.90159817	0.894641762	0.85796214	0.749929685	0.910152077	0.872251758	0.901625754	0.908523851	0.773439404	0.896097386	0.824007134	0.899208721	0.921072776	0.881161737	0.883224302	0.885678568	0.879544341	0.852922343	0.879146828	0.908131632	0.907222844	0.827349764	0.898756457	0.032787921	0.836618203	0.515780866	0.561961834	0.76510813	0.796335849	0.865970019	0.373666952	0.35354508	0.816581556	0.782563931	0.869794222	0.842812865	0.922168478
cg00284078	0.859661072	0.860895363	0.880736173	0.899769271	0.86985661	0.790646984	0.852206588	0.556795713	0.856475106	0.881654553	0.655672882	0.77466406	0.845767566	0.885640629	0.905882967	0.7451487	0.848813096	0.781832663	0.896641567	0.874857155	0.634476415	0.827090924	0.591480948	0.847110052	0.890879255	0.847261353	0.865026757	0.812364553	0.860510507	0.852124782	0.840139434	0.872340619	0.904492853	0.707770976	0.821007179	0.010163045	0.75868505	0.511480672	0.566755746	0.86564771	0.849307231	0.898208494	0.841655439	0.863942148	0.773697599	0.772936025	0.770471728	0.686690808	0.891303076
cg00286137	0.630968681	0.694677891	0.75705886	0.781848872	0.760382553	0.657117936	0.753751868	0.832871209	0.748804799	0.787480705	0.527798629	0.767720025	0.783293139	0.790010091	0.443348444	0.848005691	0.711076498	0.784461689	0.776886499	0.780540917	0.744501719	0.777723793	0.526882975	0.823152067	0.792738506	0.695330546	0.74666066	0.926530363	0.762883661	0.780873466	0.708566171	0.819143292	0.763366654	0.586163569	0.730067843	0.388411726	0.78526305	0.482421058	0.848854436	0.565297139	0.604869413	0.546280752	0.426572949	0.817773944	0.930631686	0.935187889	0.750579317	0.606684945	0.798767978
cg00286320	0.628148714	0.620054756	0.74516412	0.709452021	0.600468629	0.573387097	0.623135149	0.867818361	0.652374253	0.678513844	0.441928164	0.464655912	0.385219414	0.278180123	0.52432175	0.645142824	0.721772233	0.572364398	0.571984127	0.480122555	0.345725148	0.639474963	0.430003322	0.292454602	0.727561306	0.608327856	0.669364712	0.162244004	0.644045333	0.685461738	0.591923499	0.691750374	0.813443286	0.481241657	0.666977889	0.466561619	0.853019896	0.522762273	0.940920889	0.348495286	0.26676284	0.624664913	0.56163983	0.339947896	0.769857531	0.620045405	0.634610961	0.562063372	0.78174544
cg00286916	0.047052969	0.08165809	0.034247608	0.041051835	0.03205566	0.066824771	0.03527781	0.028786009	0.036514876	0.043324903	0.032606882	0.038794955	0.042742538	0.05762621	0.062027639	0.033449357	0.040843892	0.044731635	0.038303393	0.033778628	0.046478943	0.039054462	0.038072262	0.040051312	0.052182704	0.036987206	0.047399617	0.039955216	0.042951078	0.049007189	0.049775377	0.039388815	0.041765002	0.033603011	0.050339486	0.222378501	0.034666561	0.412965242	0.041350229	0.033132967	0.034481779	0.02995774	0.037679443	0.03891583	0.033772723	0.037099433	0.039677056	0.04539645	0.038840084
cg00287915	0.491194725	0.497368248	0.495721237	0.499452656	0.49901136	0.499780403	0.498412342	0.490019229	0.483242178	0.49297125	0.489453806	0.481205166	0.497124815	0.495463919	0.488169964	0.500873933	0.496404869	0.509675996	0.49737403	0.508780485	0.491975843	0.508625099	0.500588119	0.503670686	0.498601399	0.494835344	0.500940057	0.491452596	0.490789075	0.487508301	0.506001158	0.507161631	0.494792172	0.489260799	0.494560541	0.375762744	0.51503364	0.375274049	0.476220067	0.508824703	0.500410004	0.502735951	0.507109654	0.509081707	0.490229314	0.493564541	0.498296343	0.494931651	0.50798585
cg00289591	0.954865037	0.947863753	0.945133578	0.934029685	0.844228917	0.949811058	0.947927675	0.865965024	0.961128243	0.955976541	0.926125192	0.950498388	0.963102594	0.961967646	0.957014179	0.878243966	0.959246408	0.958179377	0.948848951	0.947684093	0.946531326	0.95435784	0.953379846	0.917870804	0.9283531	0.960081294	0.946828986	0.93238493	0.954533915	0.949532816	0.96235374	0.939116451	0.961540405	0.960266631	0.941700199	0.459655586	0.903171335	0.478480566	0.824723593	0.812925126	0.817286734	0.881179423	0.874573386	0.853232113	0.957556578	0.961589251	0.936583452	0.963094273	0.949623197
cg00290109	0.789092911	0.688756888	0.705818157	0.756930962	0.713386914	0.656302358	0.821772284	0.54625033	0.700238433	0.605276466	0.720566954	0.743005577	0.671369891	0.623847764	0.584757004	0.741156547	0.664922879	0.694404256	0.617782959	0.58796012	0.624855245	0.644587209	0.634739908	0.680803486	0.827453344	0.759626305	0.619696315	0.660230523	0.760077976	0.710489262	0.619356853	0.712064005	0.660231274	0.710046714	0.784229364	0.457483389	0.580429937	0.494309559	0.358958289	0.242769643	0.572170905	0.48156609	0.259910473	0.321148214	0.419080063	0.605829835	0.773286541	0.667673509	0.785521776
cg00290302	0.51049803	0.524057962	0.523266344	0.524475498	0.53528088	0.514280125	0.512328621	0.52031836	0.527796527	0.528719561	0.521116671	0.516214041	0.513931921	0.502799623	0.515390409	0.522759677	0.517795221	0.507879427	0.516352093	0.524320345	0.526253541	0.519628378	0.531202722	0.512505235	0.513787227	0.533381657	0.530044648	0.522430342	0.530102276	0.509451189	0.518531802	0.527189969	0.524286256	0.53308138	0.513172158	0.130181067	0.503971305	0.53065041	0.519198689	0.922594164	0.911759578	0.918084644	0.923624563	0.923527714	0.526233532	0.527829465	0.514859201	0.517872277	0.521446612
cg00290812	0.805372464	0.781443202	0.764188323	0.8566528	0.7318878	0.841079436	0.876894214	0.933336772	0.793756205	0.808235201	0.849048585	0.817953039	0.826476264	0.874880942	0.83594647	0.847972403	0.835132198	0.812502711	0.831424399	0.818501052	0.809308592	0.839966108	0.853538293	0.790580299	0.824394433	0.792537392	0.820424161	0.720871209	0.855089157	0.833036521	0.839474069	0.810446339	0.832277387	0.804128639	0.837958354	0.935325201	0.828081016	0.659141792	0.911178154	0.68399179	0.677699521	0.622211867	0.673477874	0.618682695	0.667962331	0.647280105	0.804798826	0.807624534	0.824682571
cg00292639	0.691734875	0.640057067	0.606320243	0.693705274	0.61411787	0.698059844	0.788695832	0.69587016	0.737603555	0.710830203	0.655423451	0.689405899	0.73700383	0.532148512	0.532984405	0.681177051	0.683623062	0.636808805	0.689847571	0.688784638	0.612888906	0.663793145	0.643427012	0.668513655	0.618079173	0.619197911	0.632952947	0.643248463	0.684249806	0.646003938	0.695931516	0.652602959	0.73737575	0.598405884	0.643371589	0.089117443	0.69417963	0.614057205	0.765087094	0.817591733	0.718108494	0.935769067	0.817866004	0.824014539	0.628579378	0.630996437	0.589907676	0.616510036	0.657822268
cg00293511	0.037517325	0.056443837	0.035772472	0.035425762	0.038501258	0.054168263	0.033127536	0.03687555	0.039740872	0.040840116	0.044814755	0.032490857	0.026065607	0.028930098	0.026825759	0.043067884	0.0281456	0.034545598	0.028934237	0.028332487	0.031459382	0.027120997	0.027666176	0.028753715	0.047077951	0.047527166	0.041174141	0.03717647	0.04193609	0.038698763	0.039724193	0.035336782	0.041079385	0.044464357	0.036408007	0.021209263	0.038211731	0.305548187	0.02851103	0.044877428	0.044294874	0.035919417	0.039290026	0.039170874	0.051463302	0.044584784	0.046305679	0.039504022	0.025262748
cg00294442	0.019166206	0.015783149	0.017001815	0.015106887	0.016901955	0.014657932	0.015106573	0.01548668	0.016441099	0.017804101	0.014614399	0.02108679	0.015184914	0.015099184	0.015250661	0.014736549	0.014174144	0.012580026	0.013300693	0.013992291	0.016188736	0.015992006	0.015200394	0.015391486	0.014790487	0.018977666	0.01599747	0.01803215	0.017598678	0.017528558	0.01754187	0.013805614	0.015939583	0.018130602	0.017537253	0.457857751	0.016628265	0.436785371	0.01308718	0.018794656	0.016703454	0.019154125	0.01784401	0.01756403	0.018741176	0.01913448	0.02033668	0.018462293	0.020169055
cg00295657	0.08721105	0.152119978	0.15556352	0.106785982	0.203307345	0.11390011	0.150137015	0.059217376	0.136471458	0.132792214	0.133770423	0.149744693	0.082672889	0.050266573	0.199018354	0.119553848	0.172748827	0.131883147	0.106287982	0.125343279	0.127778036	0.133602135	0.137392836	0.128631657	0.135037373	0.205745847	0.131431522	0.134077373	0.146975926	0.124044545	0.140431246	0.147498417	0.185597454	0.178056626	0.131251517	0.449548995	0.123058361	0.370270763	0.135805976	0.04345425	0.04016949	0.049245684	0.055849007	0.049603898	0.163599551	0.129424363	0.18046033	0.210465869	0.149241713
cg00295725	0.660024231	0.625292718	0.613877228	0.687305166	0.560670082	0.681799899	0.641805162	0.538025622	0.564026183	0.493007742	0.427868054	0.559244276	0.668004897	0.553980914	0.575207353	0.791418981	0.764205162	0.670578875	0.713786967	0.692023281	0.554148407	0.718835654	0.542820229	0.582534503	0.594724659	0.589523297	0.575247665	0.352016328	0.505921644	0.62513909	0.552310594	0.55657852	0.749024063	0.495123171	0.604341997	0.509906353	0.572431172	0.493185614	0.778021875	0.268469197	0.257245109	0.521353303	0.479594638	0.19958129	0.512112014	0.534747787	0.431648233	0.542121716	0.728720755
cg00296110	0.933779825	0.915033086	0.899467539	0.910459834	0.865656916	0.876674893	0.9031285	0.814715314	0.895134239	0.903924507	0.76199856	0.867239424	0.85446045	0.916100334	0.886397798	0.878721242	0.925254265	0.881264484	0.900547598	0.91798489	0.825981395	0.897424721	0.859450932	0.8757526	0.868067932	0.879843405	0.885832064	0.81065434	0.901363125	0.890070886	0.906985389	0.898008754	0.924477157	0.86778993	0.876473203	0.516613373	0.80679887	0.470458296	0.626538899	0.079300879	0.109408799	0.090076834	0.076732038	0.086261013	0.896722709	0.865934086	0.888982836	0.880284673	0.927219451
cg00296428	0.159974212	0.179708682	0.132903041	0.30362027	0.189800268	0.161626939	0.15552574	0.071119661	0.104345931	0.156549238	0.180909099	0.106164939	0.149786195	0.137952903	0.177494695	0.249032784	0.171576763	0.093761237	0.136944396	0.159032896	0.125445371	0.091246393	0.123990467	0.112239477	0.170648964	0.147264192	0.133235273	0.11895412	0.159333277	0.132022344	0.094449656	0.18180391	0.141863394	0.139646633	0.1478747	0.52675998	0.077713277	0.502862302	0.042223949	0.090038334	0.077910562	0.132475402	0.05107995	0.091596208	0.322527285	0.327019348	0.199835399	0.197117144	0.141194241
cg00297075	0.504395706	0.541931856	0.584907678	0.706698944	0.536645617	0.459584029	0.565185664	0.50257687	0.760038647	0.679732045	0.627120155	0.651557806	0.652513821	0.588204764	0.518188285	0.576182077	0.543747622	0.594611468	0.734490068	0.731141508	0.648482816	0.543266019	0.641408136	0.650929323	0.706991977	0.633609098	0.621423374	0.766823598	0.729864413	0.583110785	0.696008298	0.647062713	0.610719768	0.662401024	0.730425658	0.49268679	0.576324095	0.500915137	0.501155042	0.743767367	0.555051735	0.586065002	0.537127708	0.692483649	0.69699047	0.74181496	0.750343934	0.594344888	0.667290548
cg00297600	0.508209107	0.5	0.524111738	0.499570913	0.525793389	0.507434555	0.510570833	0.50660528	0.505753082	0.51025144	0.511388812	0.5175738	0.50612853	0.488725092	0.49492954	0.507963288	0.510652149	0.501729888	0.510087342	0.499729028	0.494706543	0.500889026	0.497196664	0.5021445	0.501437769	0.506612654	0.503549588	0.507987934	0.507410875	0.500230217	0.509761567	0.502141107	0.505120062	0.494419539	0.49375234	0.527414714	0.504208601	0.363277144	0.494103946	0.517393819	0.523097958	0.49939191	0.513096589	0.518339	0.502485987	0.503728383	0.514165107	0.527501002	0.5
cg00297805	0.520709983	0.353109274	0.334198031	0.526857408	0.501490705	0.498283167	0.475620128	0.568908647	0.412054397	0.564080974	0.467648307	0.386365481	0.63355715	0.482054659	0.386193344	0.383748423	0.462575794	0.540060192	0.619996017	0.575631381	0.541343814	0.465115834	0.644861668	0.611672488	0.724826571	0.509384987	0.475380429	0.783600571	0.535185391	0.353172628	0.520131771	0.521486601	0.387553964	0.486233563	0.607193632	0.055964082	0.446734752	0.516261626	0.461303905	0.498302475	0.56361752	0.665430835	0.703523747	0.474609466	0.712180282	0.503814206	0.638886537	0.679541684	0.46508667
cg00297951	0.622413164	0.778473696	0.754438093	0.732139228	0.745357388	0.722122481	0.806150852	0.461394131	0.661113378	0.739555215	0.688596383	0.750943305	0.618648796	0.569006967	0.565394396	0.569636796	0.78488387	0.679119141	0.610925853	0.675251711	0.603611773	0.695094311	0.608453917	0.679344267	0.8687334	0.811943134	0.798528943	0.832278048	0.813730312	0.823135887	0.727355607	0.80587596	0.836158894	0.843859591	0.828160782	0.15836487	0.604951452	0.527361715	0.535941068	0.635163175	0.786100635	0.848180007	0.864209197	0.696870549	0.624469507	0.664650764	0.818997444	0.737416105	0.843731087
cg00298032	0.916300817	0.893803746	0.907299795	0.914757679	0.815917864	0.901821453	0.928658828	0.735184447	0.933761146	0.91209631	0.909320482	0.931225476	0.913583501	0.846233111	0.80785674	0.894758117	0.920454796	0.926671146	0.932964351	0.913737863	0.900981794	0.917389947	0.922037021	0.898357314	0.92592255	0.903538353	0.926371443	0.898018101	0.893146154	0.932354633	0.934437661	0.90385795	0.93409815	0.921542706	0.91934408	0.65947949	0.898209853	0.719899759	0.818458885	0.912667753	0.823339646	0.893324094	0.892904909	0.791423468	0.922934251	0.926173034	0.90080141	0.922926435	0.903268789
cg00298301	0.664957104	0.646798988	0.871321229	0.830710097	0.833435801	0.745137585	0.744871828	0.647874878	0.662782417	0.899104592	0.6951799	0.74530362	0.707525991	0.756123911	0.742109891	0.779389422	0.6175567	0.932811881	0.664521932	0.940267496	0.920416239	0.644783582	0.653854377	0.925993744	0.693462074	0.915034818	0.668674561	0.926624903	0.703398922	0.921015385	0.935790011	0.714019267	0.650930373	0.928036707	0.916458083	0.349706837	0.60058375	0.421347628	0.762421823	0.468632394	0.662893004	0.739870064	0.767749289	0.778110804	0.909358395	0.680821625	0.639027287	0.923894725	0.61194447
cg00298697	0.006933852	0.006714892	0.007269733	0.006826551	0.013291093	0.01412314	0.006124166	0.00611659	0.007308266	0.009257803	0.007239522	0.006595358	0.004710302	0.004666422	0.004917262	0.004557371	0.008492736	0.005426203	0.004766257	0.004817387	0.00553498	0.011953951	0.005023538	0.004684684	0.006916469	0.00681794	0.007440935	0.007805716	0.008329589	0.007549914	0.006869975	0.007718275	0.011618963	0.007179766	0.010302591	0.410148807	0.007062643	0.508847368	0.007104889	0.016341664	0.012769498	0.007560575	0.007562206	0.008216208	0.007162701	0.0082112	0.009822602	0.007283657	0.008429177
cg00299517	0.898088111	0.893327066	0.934594701	0.876299076	0.887017118	0.86564303	0.91708669	0.947850097	0.807047716	0.876173402	0.855785712	0.844997985	0.88725454	0.904665381	0.907013569	0.940245419	0.927778507	0.89159603	0.892251153	0.910343038	0.866975124	0.919767557	0.873280331	0.901589394	0.905668022	0.915033767	0.855367324	0.850361976	0.914185552	0.912136961	0.882547842	0.884043974	0.906819408	0.874373759	0.891463437	0.434994991	0.911831353	0.500762512	0.949216176	0.012686959	0.013093657	0.015330335	0.012950683	0.013187999	0.74005267	0.739270269	0.860864623	0.86638099	0.936334295
cg00300211	0.588426196	0.447828963	0.476224253	0.473108876	0.482601989	0.49835327	0.585892824	0.414925352	0.490459983	0.587063751	0.355840126	0.438079554	0.683638027	0.638609186	0.44796493	0.482419355	0.57713174	0.411029162	0.705868001	0.698701502	0.412566873	0.559775353	0.339534049	0.726770675	0.722300762	0.507991583	0.650594908	0.681093326	0.660135296	0.602326613	0.619052907	0.644953287	0.596108705	0.540504035	0.516669449	0.555461607	0.416502126	0.42760786	0.208764256	0.56064244	0.589309787	0.766970087	0.788635343	0.300628209	0.252901384	0.223782194	0.614490609	0.414698854	0.58875231
cg00300224	0.509464896	0.497673273	0.494004582	0.505537816	0.495847943	0.506101106	0.525351721	0.503694817	0.502537042	0.494913717	0.496530807	0.510851784	0.509859337	0.488186451	0.50241612	0.483305965	0.507812175	0.512538061	0.498356789	0.504808303	0.496759637	0.491563002	0.507492574	0.496079226	0.514827031	0.48818626	0.516062645	0.48888935	0.502180875	0.49817887	0.498643765	0.498862721	0.522338116	0.501554184	0.505340162	0.276607379	0.499762974	0.498054454	0.474962832	0.621404256	0.545792628	0.59880314	0.629139168	0.686276421	0.500707012	0.511051052	0.527988386	0.504197806	0.521455612
cg00300233	0.371438897	0.274938007	0.312224833	0.414524848	0.350121363	0.399555747	0.357837932	0.614026464	0.845640876	0.70883421	0.798507521	0.577428744	0.851384695	0.841382806	0.282682976	0.296281042	0.361029273	0.435656011	0.821968337	0.853812794	0.758674148	0.389964826	0.625220768	0.89392646	0.614217727	0.452548062	0.756771485	0.930176073	0.423852854	0.343372518	0.543665886	0.447316378	0.290367867	0.518774981	0.394671646	0.476799923	0.213344183	0.482933507	0.37049817	0.902127633	0.903558409	0.908960332	0.922707707	0.882940745	0.813821048	0.805647631	0.712462775	0.499279158	0.464673713
cg00301020	0.668640012	0.727501853	0.571685535	0.767774236	0.643946638	0.652424105	0.584842793	0.517641716	0.69475167	0.773709859	0.368588479	0.567311176	0.671797399	0.77420651	0.620053688	0.638007123	0.62225774	0.545040179	0.715756802	0.761726439	0.471094971	0.568776148	0.483038061	0.663448161	0.782175051	0.663795708	0.741443616	0.622465537	0.775700522	0.687099665	0.718644576	0.802536909	0.791270941	0.535659596	0.689988782	0.484286494	0.656640345	0.495684481	0.44284946	0.604062478	0.744815298	0.875213214	0.779039986	0.405767472	0.376747377	0.412928525	0.559890177	0.547375953	0.694753165
cg00301226	0.914576217	0.918794191	0.844289798	0.823560885	0.870863994	0.92787494	0.925597942	0.896615294	0.892205488	0.903784579	0.847369398	0.861021864	0.879539463	0.84236695	0.872096489	0.920883319	0.919887286	0.871976874	0.895217496	0.851644337	0.724119835	0.906355771	0.917591434	0.900124544	0.932904714	0.914608809	0.914784688	0.927106871	0.916389688	0.912853828	0.918610986	0.93644973	0.931794198	0.911131956	0.903660663	0.501870607	0.845997682	0.411793649	0.693609679	0.895977736	0.921668015	0.93159655	0.926909715	0.83427326	0.784312272	0.745950682	0.910532596	0.892608602	0.924453182
cg00301801	0.490345634	0.502057926	0.498132016	0.504658615	0.495088661	0.494673736	0.497266588	0.499182002	0.487986204	0.493190522	0.494391272	0.507255137	0.490794585	0.491146589	0.503661862	0.495816447	0.497699205	0.490328761	0.488581735	0.495491501	0.487525156	0.501544287	0.487710004	0.502042446	0.48803894	0.488343765	0.477925285	0.492417079	0.48395638	0.481501176	0.493488064	0.485998329	0.495461335	0.495123128	0.499146522	0.108964482	0.499480092	0.497191423	0.47955304	0.812160783	0.748588214	0.83369524	0.786773599	0.747696216	0.484689607	0.481157037	0.477994213	0.498905968	0.477854215
cg00304629	0.023031871	0.022878102	0.019192419	0.021202147	0.021489784	0.019255073	0.021664885	0.033859623	0.02444788	0.01928737	0.021323881	0.019851914	0.020737224	0.020583906	0.018966017	0.014385894	0.015794352	0.016298689	0.022496965	0.020064995	0.026699973	0.018733584	0.020555004	0.019240401	0.01987088	0.044756201	0.023580436	0.021531311	0.021944568	0.020058866	0.018885037	0.019427495	0.018086062	0.019563213	0.021624708	0.49460186	0.018576657	0.497253287	0.055724434	0.014632839	0.022916936	0.01200346	0.012234945	0.014013357	0.021105795	0.022902624	0.028313747	0.020212764	0.024050166
cg00304877	0.557253178	0.541233304	0.53058271	0.534455369	0.508225295	0.530574016	0.546824593	0.509279578	0.50391744	0.562335615	0.537867988	0.584814038	0.527675646	0.506924975	0.517622862	0.524587275	0.640388584	0.576725322	0.537776487	0.560367185	0.529955756	0.585668902	0.58360525	0.554527533	0.59668343	0.570327327	0.645869513	0.586727906	0.559969325	0.591275231	0.612042266	0.552574413	0.637301566	0.627026118	0.591584483	0.503502665	0.506495204	0.406900521	0.496276186	0.892389999	0.85186362	0.794414345	0.901932135	0.899174667	0.544563969	0.576122773	0.60884521	0.612245854	0.609604933
cg00306239	0.640188461	0.560524839	0.643103286	0.758590293	0.678142891	0.660918427	0.712666761	0.928908127	0.836091017	0.629409669	0.60840812	0.582722525	0.736945241	0.679623589	0.559969524	0.861530931	0.65395364	0.576241253	0.755623054	0.726702298	0.588039287	0.650760107	0.633666842	0.664090962	0.760913083	0.662194024	0.703282761	0.61466179	0.746584613	0.68002162	0.650000649	0.68105387	0.684985923	0.57421007	0.658322698	0.504016833	0.731229281	0.509308992	0.562618761	0.460261079	0.46622432	0.471282994	0.481710099	0.466796245	0.648068052	0.590735307	0.64506086	0.56478763	0.703572188
cg00307913	0.420991756	0.455391417	0.440628044	0.384005271	0.474902938	0.404348714	0.425973063	0.178623978	0.261525956	0.545186569	0.626574811	0.603308517	0.423437204	0.407419547	0.567051417	0.347089249	0.454038165	0.478825548	0.404495888	0.435773076	0.642702554	0.482839067	0.629054777	0.373267662	0.555781707	0.450280286	0.429286318	0.407562859	0.497713317	0.481028245	0.495679105	0.542148155	0.472597773	0.540701594	0.524331314	0.176411495	0.392185035	0.447332807	0.455205944	0.398563009	0.419220514	0.733037285	0.745007971	0.357943452	0.240032994	0.260736008	0.558963472	0.481309605	0.556166739
cg00308441	0.021647637	0.0278363	0.024547245	0.03614428	0.025069387	0.023487427	0.024609216	0.021677725	0.026757862	0.044868885	0.02740735	0.026063781	0.024184596	0.021836343	0.024411368	0.024342376	0.024324791	0.026727108	0.031274954	0.029519472	0.024781131	0.024203397	0.037816554	0.029906061	0.025232625	0.022741969	0.026922493	0.030714389	0.026017864	0.02595886	0.024682356	0.024238201	0.02547288	0.028085532	0.029013893	0.467578629	0.023719891	0.5	0.018925628	0.036413584	0.031740982	0.032671584	0.029369503	0.032152569	0.03200124	0.027702673	0.035339452	0.030088794	0.024950393
cg00308763	0.071645161	0.075184463	0.072518763	0.06892622	0.079044586	0.068998948	0.082781728	0.064732379	0.076023075	0.080581822	0.077409183	0.08018684	0.072887377	0.097287215	0.07108386	0.075520798	0.075146152	0.064566271	0.065109049	0.072107464	0.069252594	0.067165158	0.065458465	0.068203538	0.067907112	0.075209928	0.080155048	0.081759151	0.081688292	0.078051728	0.07639146	0.080730727	0.079986501	0.077433132	0.078604541	0.589933118	0.05766016	0.463043349	0.057824661	0.386092033	0.398394998	0.586659111	0.519235582	0.309039067	0.08862469	0.086421726	0.077102838	0.080920899	0.067727572
cg00309259	0.908135716	0.894490267	0.902612182	0.86505755	0.902366114	0.884588685	0.918414847	0.703548301	0.837083444	0.897799023	0.84589021	0.898832897	0.909239816	0.890978759	0.881665639	0.892421012	0.925037287	0.899991956	0.910958169	0.912746483	0.905035403	0.914644957	0.900991796	0.908370488	0.930726123	0.911927568	0.899012257	0.914062199	0.899923877	0.917857097	0.9126761	0.915844429	0.924728615	0.912123239	0.900450471	0.486422402	0.747920134	0.425329983	0.62092146	0.897159087	0.883034216	0.909951415	0.909347684	0.898569044	0.812177851	0.758422449	0.882429654	0.896491794	0.920907626
cg00309562	0.923739649	0.955004463	0.929449758	0.954638095	0.949876224	0.939728961	0.465284482	0.946889276	0.932736133	0.887392758	0.943063097	0.931720757	0.871061331	0.932697166	0.946873395	0.920102335	0.915693037	0.914234516	0.44159113	0.471254291	0.91381807	0.904486064	0.933287112	0.834736728	0.919896363	0.917426578	0.908689164	0.830887929	0.931106298	0.93216538	0.935252214	0.939525851	0.926675509	0.927566502	0.920090106	0.01795544	0.92636417	0.520534598	0.921177981	0.887001728	0.836398656	0.912715422	0.836397236	0.833979358	0.910135431	0.925031218	0.913176897	0.913233986	0.929758009
cg00309578	0.869658298	0.920006179	0.888616242	0.899468253	0.885919101	0.883199738	0.91628128	0.600878463	0.888462852	0.79201262	0.76439951	0.84598042	0.797189486	0.835834109	0.861539218	0.878171935	0.87168295	0.877764537	0.816473241	0.811166709	0.705169783	0.846390628	0.757040181	0.840316234	0.912582461	0.856614692	0.787585487	0.877094262	0.90090092	0.861355399	0.800745326	0.87309743	0.903773698	0.829619989	0.888446956	0.49784908	0.85693642	0.505791745	0.845477478	0.931912783	0.864413953	0.050892686	0.05122891	0.039846089	0.693358673	0.758897483	0.837106381	0.80385628	0.888984448
cg00310182	0.082811408	0.091882005	0.158098101	0.174781734	0.137982619	0.110824486	0.117981756	0.064373793	0.135172575	0.133660088	0.120471819	0.130994499	0.04884633	0.052343334	0.046467349	0.052971559	0.078132895	0.051584281	0.073379981	0.110410929	0.060105586	0.092588008	0.067898794	0.115578297	0.120994524	0.124382875	0.154074355	0.137332484	0.136163951	0.127099001	0.112527278	0.144758162	0.143763876	0.162862308	0.132164613	0.490597637	0.08889437	0.319128543	0.113910575	0.142382707	0.131105248	0.163270571	0.187344455	0.49969436	0.153534369	0.158763237	0.160995378	0.118134295	0.184608535
cg00310215	0.138283497	0.184657029	0.153017594	0.123799717	0.244244985	0.072334722	0.129483061	0.029130202	0.039079652	0.041998737	0.144310449	0.153548532	0.045005239	0.042110584	0.042397643	0.039527078	0.110669257	0.111961965	0.04914607	0.057796843	0.077749141	0.101734098	0.089371387	0.073532973	0.180408024	0.159769737	0.050506657	0.065817724	0.087251722	0.080161204	0.058105825	0.078937739	0.072296025	0.096526162	0.098634517	0.532773846	0.05566423	0.521368204	0.019640432	0.048061654	0.03956496	0.044737607	0.036812063	0.041414195	0.110294292	0.156896835	0.280650519	0.099968127	0.176981966
cg00311846	0.084082678	0.065534066	0.104738941	0.150114049	0.105385615	0.047978075	0.079654637	0.070891326	0.049466942	0.05841345	0.048440799	0.077593757	0.067903161	0.043846191	0.053053942	0.128032385	0.087513114	0.082699339	0.061423061	0.052100504	0.056704697	0.087537886	0.056816162	0.045829916	0.083386937	0.099523727	0.062453637	0.0673277	0.060184491	0.081362229	0.087834818	0.095594912	0.097086509	0.085280578	0.097427218	0.479281953	0.102811842	0.510336639	0.029443959	0.079402009	0.054573483	0.071843915	0.063500164	0.065500686	0.06364035	0.065255817	0.080395502	0.097029143	0.09342829
cg00311934	0.873537236	0.864219422	0.848707259	0.886169859	0.723075053	0.816126448	0.832659559	0.902854646	0.944929411	0.939594142	0.889726998	0.856955994	0.901477349	0.91605051	0.908094573	0.894336398	0.860965425	0.733523326	0.908912973	0.913284804	0.8581723	0.876402947	0.875987266	0.92393107	0.898920665	0.84601135	0.906278049	0.928605162	0.875557635	0.848885958	0.928987331	0.772021752	0.891327809	0.796427324	0.812480636	0.480772429	0.895119102	0.546638437	0.865553353	0.552474902	0.625081587	0.684729326	0.718127724	0.669416157	0.21073104	0.241466735	0.891747151	0.80520945	0.895828068
cg00312241	0.768270988	0.857946645	0.824685831	0.745829762	0.788195359	0.739176936	0.771733916	0.716528237	0.666467569	0.675954003	0.742398898	0.748497572	0.691196521	0.65486457	0.668167247	0.829621269	0.807387192	0.838368645	0.662841035	0.612982628	0.640916593	0.849543461	0.722220605	0.509333685	0.541480016	0.752918537	0.704351978	0.537747987	0.904624673	0.823956387	0.833201668	0.827071451	0.803643958	0.865025278	0.791789259	0.40451393	0.898700473	0.430571357	0.595000761	0.867678673	0.808161856	0.931191932	0.895309375	0.918329773	0.905989134	0.815825872	0.513430936	0.851826417	0.79523381
cg00314427	0.084447531	0.119378008	0.13984227	0.110700645	0.098419443	0.114405578	0.087834934	0.059676609	0.077934697	0.080148898	0.086223281	0.134077041	0.096468515	0.07245814	0.090148471	0.08964276	0.08755866	0.081175742	0.092021442	0.076762709	0.13478176	0.093339361	0.112408792	0.088986259	0.123462441	0.093336566	0.087743321	0.087261526	0.110478621	0.119123615	0.080403923	0.092630741	0.094005593	0.101222233	0.11572132	0.656708073	0.079946589	0.571497573	0.053069734	0.112079497	0.095680543	0.116262895	0.10224228	0.136353942	0.15923177	0.173414249	0.128484059	0.10138814	0.110029884
cg00315292	0.466992715	0.467712597	0.462583258	0.479426221	0.469756895	0.461613262	0.457616022	0.477434169	0.482537333	0.462514745	0.46413924	0.466600309	0.462709358	0.467222697	0.321830374	0.475853971	0.46389933	0.481836731	0.460811359	0.47944703	0.458236868	0.475577563	0.474011239	0.483614777	0.47227563	0.488439031	0.479640601	0.4800264	0.484006211	0.478623709	0.471004203	0.478402726	0.478856662	0.485134932	0.476068174	0.52675998	0.441866096	0.479169101	0.424426093	0.046039974	0.032515753	0.055566212	0.045379406	0.25811184	0.487003906	0.47515594	0.478179092	0.488328756	0.460530626
cg00316483	0.015525594	0.012169764	0.013508783	0.011240662	0.011724455	0.012823086	0.011247088	0.015248701	0.012938063	0.013103897	0.011817784	0.012544767	0.009783111	0.020826999	0.00965868	0.010017169	0.009786352	0.009887659	0.012851965	0.013216218	0.017360068	0.011014055	0.011232203	0.013400012	0.015448211	0.026289741	0.014806654	0.012047601	0.01230966	0.01076269	0.010728943	0.01116602	0.011577138	0.011536465	0.012831103	0.97398554	0.009879454	0.312678906	0.009502504	0.021990705	0.03196827	0.406317991	0.033015271	0.032726976	0.012242988	0.014047376	0.019364563	0.011758479	0.014655244
cg00317287	0.484241574	0.47389517	0.473758551	0.487819473	0.477804283	0.480944866	0.490012844	0.492992999	0.482568968	0.486992455	0.488191921	0.489659701	0.49189048	0.489367157	0.486920483	0.496755082	0.495581075	0.47822298	0.505084216	0.498934685	0.492954133	0.498032793	0.490165086	0.484589071	0.501437769	0.485420299	0.487605266	0.498144314	0.49046417	0.483098825	0.489819467	0.495131707	0.485613066	0.49437187	0.491341261	0.389891353	0.487306704	0.481268033	0.511691926	0.67838901	0.735383698	0.572956346	0.739329557	0.774116749	0.503542212	0.484687334	0.497107593	0.484622672	0.486112713
cg00318947	0.097900197	0.128958443	0.122747416	0.188587888	0.137474793	0.151275893	0.112122118	0.133699874	0.147916159	0.144574574	0.110521855	0.150431104	0.152402072	0.137713693	0.079687397	0.168450905	0.148728157	0.136258301	0.148773509	0.172796041	0.193336793	0.114416531	0.208087733	0.328809092	0.333430911	0.185945119	0.182303167	0.522309377	0.159313958	0.17167118	0.107856517	0.174428076	0.135717912	0.116139462	0.205725608	0.507650326	0.162391201	0.397276	0.058673028	0.153431487	0.057667001	0.411620389	0.106846843	0.174251502	0.209713231	0.253145838	0.318432272	0.154889497	0.254772618
cg00319727	0.453233903	0.62584736	0.441621683	0.559539213	0.49570053	0.497770414	0.581104755	0.301947844	0.159854493	0.40405819	0.626680585	0.647176139	0.331859	0.473278686	0.360124623	0.619738093	0.697148086	0.559156735	0.276086196	0.325476833	0.599596613	0.561987583	0.461304299	0.366707696	0.698789747	0.522640652	0.276346764	0.420917755	0.61020353	0.48228713	0.371428387	0.499680371	0.59958004	0.457075514	0.623328062	0.920673592	0.55433405	0.496995666	0.201313366	0.420935884	0.189465419	0.490108995	0.374286907	0.229452232	0.332930208	0.447632033	0.655227155	0.537513672	0.685875831
cg00320782	0.871354637	0.861216831	0.834692236	0.874032886	0.772738125	0.794244576	0.877344271	0.737414317	0.84479825	0.873297016	0.610245596	0.778092976	0.874800124	0.807243869	0.807551649	0.82043341	0.885726142	0.740788627	0.897081383	0.860507253	0.567561359	0.848329448	0.695944853	0.848201258	0.830952271	0.804156582	0.885448472	0.854118521	0.849519448	0.831262468	0.877137186	0.845464106	0.903585608	0.802298571	0.86791007	0.02148424	0.701948066	0.511070181	0.528040711	0.093750507	0.19226817	0.855566713	0.814203966	0.209821069	0.26703122	0.329205083	0.734024204	0.761266293	0.909181606
cg00321644	0.941981537	0.85178597	0.828609867	0.897187356	0.804359196	0.802733489	0.841881255	0.971981857	0.86455318	0.910944283	0.84977304	0.8640369	0.842656039	0.936454893	0.838034148	0.926010909	0.881775595	0.869267983	0.865129358	0.859123664	0.814413493	0.891967171	0.828768705	0.792675367	0.899552453	0.811329114	0.87078916	0.83193223	0.825366204	0.905380161	0.872764614	0.875380963	0.89376593	0.871717675	0.849979974	0.065826396	0.955668541	0.406386772	0.952775544	0.918436853	0.865839207	0.814839852	0.818293943	0.851547258	0.88891241	0.851257433	0.874235442	0.835477232	0.890945994
cg00323008	0.977548954	0.982959216	0.944867846	0.985093554	0.965614895	0.98531798	0.981294666	0.991966088	0.989542832	0.988740765	0.941155753	0.976269518	0.988538691	0.990911999	0.990527519	0.986544216	0.98557855	0.98844266	0.989134827	0.98891582	0.989526413	0.990029627	0.98902196	0.962238999	0.983810535	0.957901418	0.985983756	0.955179869	0.960831857	0.970924646	0.990208798	0.980918355	0.974013854	0.970820023	0.971655516	0.015093465	0.981058898	0.501087129	0.755403793	0.733747335	0.741423804	0.552218714	0.762911363	0.787332945	0.893490101	0.926243516	0.980087266	0.972799897	0.978100352
cg00323590	0.97691414	0.968026662	0.973942295	0.970502436	0.962524722	0.971374586	0.971166226	0.918597539	0.961231269	0.972196758	0.973308141	0.976008996	0.979855336	0.974426309	0.970816945	0.969392025	0.98509586	0.982871596	0.981771814	0.983687694	0.980298647	0.98281136	0.983192973	0.980530342	0.980413845	0.977630228	0.976317798	0.970752656	0.97204546	0.97676451	0.981027699	0.970943131	0.978631735	0.977735422	0.976729735	0.155174352	0.903669264	0.487165141	0.824316574	0.967743079	0.973728917	0.969928711	0.971180826	0.973495873	0.978866119	0.977729029	0.978280311	0.981624355	0.982107614
cg00323965	0.030860272	0.041136498	0.034015099	0.035510451	0.035724354	0.03313813	0.028647003	0.200764553	0.039579788	0.030944869	0.03148892	0.025609783	0.025759618	0.030289487	0.040521831	0.027477407	0.024332375	0.030356627	0.025751413	0.02289977	0.029732974	0.026660849	0.027085013	0.023022005	0.026300289	0.036874327	0.024999134	0.024893997	0.030374929	0.027951859	0.021248725	0.026720506	0.026485208	0.02881538	0.025186755	0.485823238	0.051275076	0.428035766	0.143694475	0.026343419	0.047243846	0.024303174	0.026330833	0.022727578	0.025888216	0.026994317	0.033685071	0.025560379	0.034689232
cg00324097	0.46890157	0.473321339	0.463909075	0.476365648	0.478971336	0.476770196	0.479394157	0.445983671	0.472262633	0.478209453	0.46762176	0.474381554	0.476244426	0.480852242	0.488096888	0.480837207	0.482007223	0.486373348	0.499237079	0.499697734	0.470376232	0.472387879	0.473565266	0.484323294	0.476258696	0.474166586	0.481297074	0.468830151	0.476485106	0.473832769	0.482301096	0.484077165	0.472184248	0.477571899	0.482408255	0.513261701	0.465587022	0.473744057	0.469776646	0.43708338	0.455897843	0.451227047	0.440951904	0.430906051	0.476759814	0.494396577	0.489796174	0.479925849	0.468056795
cg00324161	0.59193105	0.410280412	0.624134523	0.808310397	0.515817833	0.486740055	0.47239757	0.573151479	0.533280935	0.509053593	0.483990366	0.453680503	0.584003822	0.430615345	0.490650664	0.586027889	0.700263854	0.603560957	0.587941772	0.690860136	0.530175784	0.696631048	0.443719857	0.686185156	0.594461447	0.637335696	0.652814254	0.597375387	0.657071169	0.637603704	0.678391722	0.629041964	0.724072563	0.621820305	0.571577416	0.968139792	0.596591516	0.500767771	0.952210343	0.430240827	0.462972006	0.384308052	0.355283037	0.438876245	0.511560377	0.572769123	0.664237717	0.500613372	0.714467119
cg00324422	0.86032018	0.809058809	0.812630165	0.829809586	0.782637512	0.838085712	0.805485514	0.54234263	0.819907799	0.811299697	0.748970851	0.764878385	0.848922279	0.823471696	0.787364991	0.810070712	0.864305833	0.827778678	0.817180567	0.817817818	0.715871881	0.823214541	0.796821854	0.845255421	0.869468888	0.843438559	0.816576693	0.871018246	0.858632131	0.849397873	0.818990206	0.857049278	0.885756089	0.830696043	0.857595412	0.5	0.61648392	0.493708621	0.552235927	0.813279151	0.772257062	0.834927971	0.856895151	0.670007697	0.423644802	0.413457858	0.824407762	0.76561873	0.874241243
cg00324754	0.771873226	0.737459011	0.789624509	0.797120667	0.816819738	0.587176998	0.783460736	0.411750562	0.859370891	0.869663221	0.373020714	0.518779758	0.815681236	0.81943593	0.790871166	0.805747758	0.779132671	0.640009351	0.862258051	0.847763788	0.551329199	0.749708341	0.363661798	0.855129288	0.88135063	0.707382233	0.796744458	0.831392084	0.781562816	0.69963961	0.78752481	0.765189989	0.836947829	0.564772878	0.753313646	0.186403607	0.757242042	0.537687844	0.718191248	0.700140469	0.687615648	0.712020379	0.798474272	0.337888504	0.447297342	0.532229039	0.688929823	0.489059872	0.779296201
cg00324991	0.043060812	0.054799529	0.045749827	0.060930621	0.050063195	0.059982815	0.05183013	0.091135783	0.046908493	0.05110179	0.060892635	0.037169061	0.060542232	0.101385037	0.060923156	0.051784738	0.034892261	0.045239519	0.05869168	0.052626114	0.047853371	0.044401816	0.054255126	0.04729342	0.037186194	0.046460117	0.041847297	0.043716382	0.051644969	0.035041074	0.035805529	0.043694528	0.038540361	0.03601118	0.038477691	0.046516025	0.082013296	0.460624136	0.369681072	0.148768866	0.076555422	0.065047657	0.072297865	0.072940756	0.039872255	0.080975361	0.045383672	0.04273216	0.035091992
cg00325115	0.902576307	0.853260181	0.869041911	0.849743597	0.888270004	0.850611875	0.867960188	0.728400955	0.828829339	0.876053503	0.876315295	0.918454518	0.782856928	0.770252685	0.79087189	0.834065027	0.915034788	0.897105862	0.79573423	0.854836378	0.878784943	0.890530805	0.857481055	0.862300287	0.919343571	0.901346777	0.915857595	0.909393014	0.893437146	0.914636875	0.921928318	0.896615254	0.923222658	0.909984871	0.916800385	0.035627053	0.594307691	0.480019043	0.477329987	0.834091472	0.756259224	0.842766239	0.819459554	0.86920836	0.905416629	0.91830364	0.903189887	0.914649982	0.941724626
cg00325217	0.821012538	0.841917016	0.816757602	0.8250956	0.818641678	0.790489972	0.855351471	0.818263935	0.793945301	0.83925384	0.73310833	0.774024124	0.757979122	0.868859079	0.831513574	0.809137275	0.828747304	0.811354503	0.805908981	0.806833199	0.79234674	0.814839907	0.752490321	0.7889191	0.843929378	0.820429698	0.792770514	0.767183107	0.840321046	0.748620168	0.798394599	0.82344213	0.831344648	0.767366059	0.838634586	0.434994991	0.887568064	0.45126868	0.885496818	0.68011887	0.740686526	0.785592936	0.777652136	0.626342924	0.560023045	0.520017557	0.804880921	0.802528505	0.829774237
cg00325478	0.109187584	0.077435119	0.053550687	0.137799773	0.131441162	0.151033879	0.125069793	0.029230001	0.048459724	0.047861861	0.111917012	0.197939246	0.072308022	0.06013017	0.048099875	0.035462644	0.116504112	0.125397527	0.086910741	0.087515491	0.054893938	0.09052084	0.079843692	0.073238349	0.105121924	0.085208672	0.07643561	0.084565186	0.080629711	0.086839057	0.06539349	0.123239681	0.082030653	0.093151865	0.16783268	0.484833654	0.167464221	0.5061625	0.089050607	0.042388071	0.043000978	0.054554563	0.054810508	0.054272949	0.082840468	0.138571888	0.125704259	0.101743173	0.114186144
cg00325725	0.710665944	0.745484696	0.712182081	0.783217607	0.707701421	0.776077304	0.675494733	0.868219334	0.738789308	0.68995088	0.588084876	0.671081834	0.735262158	0.645528967	0.74510234	0.709766774	0.756040101	0.723211549	0.781254659	0.726751624	0.674665342	0.717979163	0.7038445	0.598853938	0.578724925	0.756513701	0.719207113	0.522240086	0.708401459	0.704643146	0.753794632	0.662551084	0.765798499	0.674916008	0.690337361	0.039310874	0.800032717	0.505381096	0.744352703	0.854846508	0.818564988	0.886334864	0.772703713	0.793681122	0.436406339	0.528002944	0.586466854	0.719817003	0.701048308
cg00328865	0.931154819	0.949865887	0.952816774	0.966750591	0.932606683	0.949788223	0.931428241	0.944042874	0.947368728	0.952662331	0.892311186	0.934414737	0.929446567	0.96049079	0.950434638	0.860828641	0.953739231	0.934407679	0.944933478	0.939163141	0.958342988	0.931060907	0.944982178	0.934196753	0.93302699	0.953096718	0.953207625	0.944725793	0.900646753	0.95897394	0.932005489	0.948731713	0.940019391	0.940716776	0.958436893	0.490981107	0.937505144	0.560379083	0.942234295	0.603126821	0.808753332	0.896550792	0.713736715	0.873434615	0.948041283	0.949632747	0.941134218	0.944970724	0.953049617
cg00330845	0.654956157	0.644985439	0.618421595	0.709810266	0.537145017	0.562456168	0.71252725	0.600269384	0.450747114	0.488362697	0.312001909	0.62568501	0.343524845	0.402141554	0.565851076	0.577716396	0.686756319	0.538472884	0.369414704	0.292848181	0.523908745	0.724937141	0.289679661	0.298572713	0.761756654	0.51518139	0.341954046	0.275030452	0.757949095	0.569093853	0.490124572	0.683214786	0.786923467	0.401771888	0.695070664	0.5	0.553267704	0.494309559	0.572751951	0.207758507	0.322247175	0.315756193	0.128578376	0.515789649	0.455201721	0.438613898	0.56513081	0.52513909	0.691315385
cg00331096	0.035485398	0.037890609	0.042543415	0.038240155	0.041798921	0.039795138	0.041510535	0.029565698	0.039728244	0.043848385	0.043738971	0.041189114	0.03815847	0.054474112	0.035672299	0.034143544	0.039600933	0.038253001	0.036290143	0.036441733	0.035420413	0.039626074	0.042795234	0.036145203	0.037825957	0.033149469	0.04153662	0.044358909	0.042944522	0.042362093	0.036547921	0.041814069	0.049148273	0.043101948	0.039679175	0.406674288	0.03313885	0.413444767	0.02242122	0.050438456	0.041825073	0.044846493	0.040455208	0.045050503	0.048053299	0.045308338	0.046173719	0.047505107	0.040850672
cg00331190	0.380100394	0.323535247	0.304935574	0.43071332	0.35234999	0.309187189	0.342406444	0.101483258	0.234504564	0.491610178	0.265712061	0.258487637	0.295099939	0.360652813	0.341192418	0.328862954	0.343882495	0.365249054	0.343115507	0.413971486	0.384519518	0.343855149	0.324446821	0.344219706	0.375532947	0.39577055	0.365688507	0.344442771	0.313665822	0.354216828	0.408671349	0.339636818	0.391132433	0.365182413	0.359090736	0.660518364	0.293589194	0.491377836	0.124935521	0.461537205	0.682328589	0.467246648	0.459280703	0.482735706	0.37978311	0.336510963	0.395528316	0.364666761	0.429966827
cg00331900	0.009219063	0.008830419	0.0087962	0.007987344	0.008654498	0.007679303	0.008209234	0.007165777	0.00929201	0.009137699	0.008363989	0.008761652	0.00679761	0.006453513	0.006760905	0.006985451	0.007638756	0.007070519	0.007164005	0.007123831	0.007471294	0.006812835	0.006761139	0.006711006	0.009361695	0.011445465	0.009465169	0.008880441	0.009880054	0.008189469	0.008536785	0.008370357	0.008471312	0.008792143	0.008543704	0.106244889	0.008074637	0.273822126	0.005773783	0.009032718	0.011821051	0.008621724	0.008380625	0.009857012	0.009573738	0.009893467	0.011281897	0.008312564	0.010658876
cg00332221	0.821015482	0.815965247	0.745030112	0.805860689	0.845412781	0.769340026	0.845810382	0.849088873	0.833711442	0.794710223	0.765450044	0.810692577	0.801662677	0.732510458	0.806625716	0.879377926	0.855051725	0.844170232	0.843728317	0.825364897	0.784158385	0.838641711	0.793874748	0.824083648	0.839112909	0.795197078	0.829508491	0.814261098	0.833256645	0.830466581	0.817644885	0.802843673	0.837600049	0.839063033	0.841837972	0.62397308	0.806972523	0.473330154	0.771007027	0.765072408	0.749976911	0.811561422	0.796464835	0.821128019	0.818950455	0.840818493	0.850009872	0.824244731	0.852699996
cg00332561	0.465751407	0.464550616	0.47173231	0.442881078	0.47653036	0.459249939	0.479506426	0.496554233	0.477741398	0.474590166	0.476770499	0.474275991	0.487056394	0.479897596	0.489503152	0.495560253	0.473481646	0.483345499	0.485744606	0.476300201	0.4740146	0.488420916	0.483739707	0.488424489	0.477148364	0.473735442	0.460709244	0.445344482	0.465508257	0.48318416	0.468122306	0.456892111	0.460692984	0.472896201	0.466733244	0.495084477	0.486172293	0.412965242	0.507456121	0.617716335	0.584511734	0.504138402	0.513905116	0.512067804	0.422828312	0.416591301	0.459511414	0.467083818	0.461635415
cg00334236	0.77171021	0.818040416	0.798636021	0.812713678	0.801392234	0.796516034	0.797530584	0.763409272	0.741575277	0.852142317	0.783323603	0.738914893	0.828905595	0.782610838	0.738391612	0.674825742	0.772854503	0.733321049	0.790458205	0.801590905	0.720296509	0.758640039	0.713020168	0.776616735	0.804230227	0.749933326	0.769135279	0.748496418	0.778108027	0.791419179	0.795938813	0.741913766	0.787915439	0.740004913	0.785660909	0.446896845	0.814032463	0.542514071	0.856627389	0.698434921	0.676319144	0.771555057	0.767644699	0.740069634	0.809260793	0.800356231	0.779438998	0.757209903	0.814487167
cg00335286	0.515985542	0.506922701	0.52769974	0.518814949	0.521277765	0.510232667	0.51825431	0.523704652	0.525429129	0.509529777	0.50954021	0.511251619	0.510125817	0.512520248	0.530104771	0.50202559	0.508205561	0.501718535	0.517210252	0.525580748	0.519255413	0.522316691	0.521962663	0.526946456	0.526953972	0.533123002	0.520233487	0.502029513	0.519170555	0.510397823	0.509385219	0.522676378	0.507657928	0.527183424	0.514997056	0.580520965	0.520521052	0.469554159	0.543108001	0.523899412	0.542784194	0.502304359	0.531221067	0.518899448	0.513888502	0.528330117	0.527448373	0.516249269	0.506676047
cg00338702	0.485073526	0.484912016	0.480961677	0.488029855	0.487921139	0.494553444	0.475362266	0.483938412	0.477580695	0.486022013	0.483074549	0.479612059	0.460788241	0.483625667	0.472932241	0.501504893	0.488147652	0.487034023	0.473111915	0.484622563	0.484292829	0.466006792	0.489089582	0.48916522	0.479177712	0.489703334	0.498434554	0.488843834	0.47987652	0.494362923	0.473949148	0.499300584	0.485440882	0.504014688	0.476269034	0.504015995	0.493018959	0.498054454	0.491606092	0.493172989	0.510731308	0.501412083	0.506087021	0.50216283	0.492336908	0.484416603	0.490316476	0.488215136	0.479738774
cg00339654	0.105045832	0.080524314	0.088789489	0.094325959	0.090760069	0.074547286	0.102462734	0.058764887	0.073130222	0.07749892	0.090106435	0.082430086	0.080534564	0.094633665	0.068605589	0.068735023	0.092144274	0.088419106	0.085215517	0.095357141	0.073296865	0.105490699	0.069101972	0.072416687	0.099228732	0.094133016	0.089079482	0.088164621	0.087882969	0.086837742	0.10306369	0.083816811	0.105806788	0.085187173	0.087379075	0.049262765	0.069448527	0.515790733	0.044436336	0.134042192	0.070507781	0.084319761	0.084468357	0.18669159	0.07695939	0.089434828	0.089771336	0.09244789	0.130337182
cg00339708	0.027363307	0.037537242	0.034896651	0.024807938	0.027551628	0.035261968	0.027164933	0.024882158	0.027029107	0.025459144	0.025991087	0.026316729	0.030787221	0.031544737	0.034340118	0.023981154	0.026161381	0.024534875	0.033501845	0.030689217	0.030461628	0.032792538	0.026129532	0.030993322	0.025672701	0.026799247	0.027220321	0.031201724	0.031001468	0.028721891	0.026033298	0.027041335	0.027507654	0.026906694	0.025682969	0.487970874	0.024767749	0.505320777	0.035389009	0.029720266	0.033415314	0.029131004	0.030569232	0.027773379	0.032329262	0.029476549	0.027663225	0.027543803	0.029812311
cg00340124	0.493889834	0.502285704	0.500829736	0.501266165	0.502691267	0.50137231	0.503648523	0.507772835	0.499005839	0.494791381	0.492464857	0.508352431	0.49562442	0.508456573	0.503493382	0.497568527	0.496311148	0.489698594	0.500969463	0.496757193	0.506878337	0.512905364	0.510169913	0.498653775	0.502824875	0.503247072	0.517439297	0.505964569	0.506088836	0.501703233	0.482038816	0.504824616	0.491862412	0.498892824	0.499544661	0.005726582	0.507464733	0.506291379	0.501788333	0.529971168	0.544529718	0.231205427	0.461077527	0.677342246	0.522724502	0.507093705	0.511752745	0.510119582	0.503490762
cg00343067	0.951094955	0.937246652	0.93392825	0.924080711	0.946860386	0.928076645	0.959997086	0.673564473	0.931715807	0.935547796	0.936680879	0.929268974	0.951192453	0.914552744	0.896827205	0.862985864	0.940466937	0.916012302	0.943789632	0.940350243	0.944736787	0.910560155	0.923734222	0.912079355	0.942666305	0.939875873	0.957933877	0.927092008	0.945617852	0.935142908	0.942898268	0.938382636	0.946353759	0.941802319	0.945679623	0.489896254	0.827646661	0.476771012	0.578957838	0.95043735	0.93452613	0.960316608	0.965262134	0.950200788	0.933615628	0.919562718	0.924188279	0.91803563	0.944686216
cg00343092	0.49797287	0.489692769	0.489482024	0.5	0.498417518	0.481399125	0.485155269	0.486368376	0.482728626	0.497635859	0.504424092	0.483643397	0.49318864	0.483890647	0.490679972	0.505913017	0.507827004	0.487034023	0.486819705	0.49774849	0.488051699	0.495896839	0.478668936	0.497230361	0.490477767	0.489518766	0.480925151	0.498932802	0.485972431	0.477727677	0.502517789	0.48926599	0.496419703	0.487633729	0.485276276	0.465688519	0.511015845	0.507709384	0.500647586	0.019582076	0.022864262	0.114417118	0.403457065	0.101150703	0.48435483	0.482009987	0.506486922	0.502508859	0.48935267
cg00343217	0.037404053	0.044568359	0.05007027	0.044209931	0.054717262	0.039584663	0.037614804	0.033659226	0.056434643	0.048005427	0.054368441	0.046108941	0.039570628	0.03761592	0.04677736	0.038848582	0.044251422	0.038699483	0.038423607	0.046086544	0.042097445	0.042058042	0.041910003	0.041865605	0.036283626	0.040123767	0.05020868	0.052660415	0.048489342	0.050293724	0.040867276	0.045467713	0.049388042	0.05056877	0.045324033	0.674458329	0.040085851	0.554198977	0.037149192	0.051193064	0.052944127	0.050457874	0.049330306	0.049656766	0.049368287	0.056215465	0.056890045	0.049137286	0.045407317
cg00345769	0.498661353	0.492822304	0.493744801	0.495571045	0.494375705	0.492304999	0.492426771	0.496912982	0.489442645	0.480366083	0.511475553	0.491004656	0.487758713	0.510768817	0.495115201	0.5	0.484196948	0.482983798	0.484712812	0.49381938	0.49778419	0.499049354	0.502525346	0.492107656	0.503123032	0.497044029	0.499023876	0.494148134	0.499145496	0.493016272	0.498680235	0.507496795	0.491118452	0.495814629	0.4950916	0.486698561	0.506871227	0.551552959	0.504431531	0.501052701	0.490012419	0.49416879	0.498999756	0.494263281	0.497119133	0.4883279	0.491715134	0.489438979	0.509418899
cg00345983	0.877196677	0.871990665	0.841335998	0.838305178	0.77663457	0.868975854	0.883281743	0.569955865	0.808204652	0.885781169	0.864406831	0.849978104	0.819499141	0.636752504	0.815877036	0.727583867	0.904522682	0.87767431	0.808283347	0.81145016	0.876062602	0.859591398	0.868819859	0.827493145	0.886276119	0.853661854	0.799852917	0.874547369	0.836151596	0.863870188	0.878743583	0.870326405	0.868351011	0.887257747	0.875707599	0.040106135	0.710270447	0.49754127	0.550083478	0.845618452	0.887831602	0.922270654	0.919775099	0.925209046	0.631956537	0.700329396	0.845129658	0.860744728	0.885353219
cg00347775	0.936691415	0.9338982	0.939758737	0.920213984	0.932533788	0.876184288	0.93021869	0.90161687	0.920277443	0.924676659	0.935974641	0.926891261	0.824643688	0.798365998	0.819522708	0.824028152	0.84822002	0.857245291	0.823258441	0.834399337	0.839405149	0.825179973	0.857244761	0.836291312	0.941348372	0.933647023	0.9502011	0.881307732	0.935682087	0.927767019	0.940490906	0.899158019	0.943521718	0.948842874	0.919227868	0.501387642	0.876150578	0.408149388	0.791018188	0.478817227	0.493908488	0.770990471	0.78029499	0.593679115	0.853323428	0.904351936	0.925043603	0.922374381	0.90848707
cg00349017	0.82920648	0.850307414	0.813561814	0.832527653	0.836321914	0.833285888	0.844210387	0.518255814	0.776128226	0.799271551	0.737485337	0.85368728	0.746675499	0.86048425	0.745908403	0.798122717	0.847768318	0.845456066	0.768529983	0.795300558	0.809308637	0.84395457	0.789253607	0.857700455	0.901345808	0.857178996	0.753722749	0.894606752	0.853584259	0.863990058	0.802828565	0.831118636	0.86892726	0.855503238	0.885239496	0.518988714	0.669312405	0.478301218	0.609328503	0.866416699	0.612837251	0.785897461	0.589742325	0.50071616	0.753673792	0.724138381	0.874398667	0.842201822	0.885015689
cg00349375	0.162886844	0.143144973	0.084273552	0.088782146	0.089388501	0.126444543	0.13759907	0.342813851	0.144438217	0.15921439	0.090752216	0.091182092	0.102318247	0.106644913	0.156365294	0.172308675	0.104295188	0.069310449	0.148614878	0.124687858	0.066592247	0.151695463	0.080616518	0.07698668	0.080928222	0.090285741	0.112540169	0.058699658	0.111805855	0.06241032	0.219095136	0.102819811	0.180923949	0.062008962	0.094476256	0.545628908	0.148889813	0.483052282	0.207946803	0.119877342	0.317022465	0.082680085	0.09235394	0.071400649	0.065484465	0.062873725	0.083028884	0.060320701	0.111360538
cg00350004	0.517691396	0.502255823	0.514988853	0.528127964	0.493863853	0.502279056	0.520743352	0.504088657	0.497354256	0.509049573	0.555263858	0.502295168	0.491499674	0.508976496	0.509879112	0.494682136	0.506516611	0.515244867	0.506514769	0.499106596	0.494250095	0.508483226	0.510169913	0.50904232	0.535154263	0.514080838	0.52815732	0.540418119	0.493784405	0.514264599	0.53698381	0.505209181	0.530852795	0.521001115	0.505543529	0.156160339	0.507041683	0.45887028	0.495064609	0.693627637	0.64880053	0.655798163	0.83483741	0.898793994	0.5119732	0.502847567	0.527076947	0.50403854	0.509000615
cg00350220	0.512417103	0.532256166	0.91451439	0.877463071	0.945927245	0.508636332	0.526042972	0.695818469	0.911787651	0.903697755	0.601558871	0.576022535	0.530181387	0.395060282	0.556934712	0.496044709	0.594524445	0.844978621	0.492332715	0.903828883	0.955779122	0.574975514	0.608962976	0.867538642	0.635653148	0.911347992	0.508034155	0.855669391	0.608289961	0.859577619	0.834474834	0.542516087	0.606413179	0.886031188	0.856329526	0.511552348	0.461747807	0.488739393	0.494530211	0.626307101	0.633516656	0.585251065	0.590024263	0.687898481	0.762795585	0.568769566	0.596438901	0.911511509	0.57331923
cg00350702.1	0.036932567	0.037939901	0.049878829	0.046132248	0.044112222	0.040628328	0.042721243	0.038061811	0.040371234	0.047903016	0.039949313	0.042205112	0.0445933	0.039049422	0.039143668	0.039050458	0.041928466	0.036382095	0.036332981	0.038895745	0.034282932	0.039434519	0.036185103	0.034352475	0.031204575	0.033887986	0.040443687	0.047182856	0.042098825	0.045203399	0.043022724	0.046121225	0.041424724	0.04024367	0.03827702	0.503817461	0.036647794	0.484333585	0.033365086	0.036356905	0.031930298	0.034317246	0.029171521	0.034943914	0.050423544	0.045497344	0.04158958	0.041882639	0.035744272
cg00350702.2	0.038317852	0.041127175	0.050995298	0.045488723	0.048680372	0.040151424	0.044184505	0.038531951	0.040565745	0.052744557	0.043615631	0.045707549	0.046746805	0.038194364	0.040535034	0.0415142	0.043049084	0.038410352	0.038242857	0.039923751	0.036920144	0.039080417	0.037451197	0.035140798	0.03018509	0.035653332	0.04223198	0.045665749	0.046845673	0.046516209	0.043038725	0.045368603	0.043094472	0.048109398	0.041554486	0.094168017	0.037678892	0.555031909	0.029173467	0.033821191	0.030991156	0.035107223	0.032279771	0.037635146	0.054975473	0.046330666	0.039180945	0.043575932	0.036276916
cg00351264	0.802226764	0.875646807	0.799093144	0.882818046	0.892680368	0.798841748	0.847454086	0.391050176	0.934825774	0.897261567	0.841279897	0.787198583	0.868518048	0.888480177	0.863282013	0.81235381	0.871063085	0.750493023	0.850068088	0.867629684	0.871054578	0.862447633	0.860503672	0.874516193	0.882513439	0.845279241	0.906168397	0.830203875	0.863738525	0.870930728	0.90350605	0.777132526	0.850394834	0.808069084	0.797718841	0.017328601	0.867259541	0.496611688	0.824946347	0.847327557	0.79710519	0.86921854	0.853236106	0.853088956	0.746010211	0.811430765	0.876799684	0.794662689	0.879210344
cg00356067	0.939491354	0.950901275	0.947275691	0.937807887	0.936502937	0.917022835	0.955128889	0.828456597	0.936181296	0.944905442	0.941638107	0.941251598	0.927382957	0.94281476	0.950317325	0.919689487	0.950846884	0.954247501	0.954710517	0.930631008	0.946380187	0.947211196	0.940455521	0.906067612	0.953817606	0.94518588	0.942796439	0.930533812	0.939429558	0.941432064	0.94530178	0.934178808	0.951052296	0.95109615	0.958928514	0.472605915	0.917403224	0.531210693	0.900220873	0.938197108	0.892685023	0.934014982	0.908473142	0.928134344	0.936747347	0.94842624	0.944203023	0.953013204	0.948196388
cg00359086	0.884326233	0.909312265	0.898610852	0.901356087	0.763775244	0.895140693	0.814545449	0.873686436	0.920444378	0.898783969	0.899760066	0.923698299	0.80768076	0.825101669	0.803076639	0.779612036	0.841568711	0.833289878	0.814224152	0.820594387	0.812090756	0.844202197	0.825784759	0.858776125	0.917972441	0.876548826	0.92299703	0.924734581	0.898953266	0.905953088	0.927478045	0.890398176	0.921378174	0.91412973	0.896209377	0.340172534	0.872427746	0.563451326	0.84820057	0.898900028	0.874463937	0.775155459	0.884931486	0.870819642	0.914629993	0.920581491	0.856625885	0.896998874	0.869573997
cg00359760	0.781925684	0.691000322	0.730655755	0.682910507	0.659194091	0.674073259	0.709587278	0.505661935	0.653130699	0.74134793	0.651261785	0.757434234	0.613917454	0.556044579	0.606209224	0.534039089	0.809677841	0.745265425	0.637415755	0.673496485	0.63713494	0.730332087	0.69778237	0.679069747	0.861369366	0.727204733	0.85030688	0.848801458	0.75589145	0.816452565	0.858681471	0.769834113	0.85609927	0.836153492	0.789114376	0.48296083	0.630614815	0.520984149	0.454448241	0.858170073	0.835672188	0.865473874	0.876287882	0.896664937	0.83965561	0.825671368	0.840979494	0.811773966	0.869675823
cg00360105	0.01179168	0.01167742	0.011985751	0.010217796	0.011112405	0.010410174	0.010762058	0.009268603	0.010847582	0.011768048	0.010739297	0.01074369	0.009561842	0.009485669	0.009357028	0.008197226	0.010075931	0.009956019	0.011100799	0.010878235	0.013124491	0.010541208	0.010307983	0.010330414	0.012065196	0.01948651	0.013050252	0.012888387	0.011756905	0.010717345	0.010600624	0.010672639	0.011192218	0.011593993	0.01096364	0.104637274	0.011183007	0.332532266	0.01059436	0.015356091	0.023557255	0.014140992	0.013781306	0.014617223	0.011649294	0.012365737	0.014197091	0.011551497	0.012608307
cg00360524	0.778820202	0.791401395	0.70752585	0.760212776	0.742140428	0.748355838	0.815498274	0.610476037	0.80460163	0.824888297	0.784491627	0.799803018	0.780910075	0.716136005	0.799939195	0.78201286	0.804869155	0.780199822	0.783441794	0.773055046	0.794498496	0.8029119	0.764912057	0.766092458	0.788007614	0.756454991	0.791112566	0.793795795	0.803252699	0.783695838	0.80301593	0.767102728	0.815758944	0.801145909	0.796004339	0.5	0.800993411	0.672542559	0.851793873	0.633118771	0.795731303	0.779105579	0.82393193	0.792096679	0.767095027	0.787452331	0.784382915	0.815428245	0.838186523
cg00362487	0.056349299	0.115482636	0.053095075	0.063388803	0.080762345	0.040391531	0.037308357	0.025322104	0.062582844	0.064463112	0.091715866	0.057657966	0.030065993	0.072612053	0.036236476	0.028550398	0.051820376	0.06035715	0.041416935	0.040890549	0.054867603	0.042921674	0.069102716	0.059118039	0.065479987	0.057605215	0.04581498	0.083072707	0.042203195	0.054509981	0.038869554	0.066053225	0.048502691	0.063427763	0.102666141	0.625582322	0.035207349	0.567934117	0.027026741	0.04140542	0.025971084	0.032893032	0.024241044	0.025906174	0.162263768	0.191521639	0.072861939	0.068763813	0.047151316
cg00362836	0.461268254	0.464346545	0.279040702	0.411171378	0.413257897	0.404272758	0.335552205	0.557958964	0.627539537	0.562574048	0.559429421	0.381646357	0.521577133	0.514709537	0.483670271	0.414926252	0.392782021	0.464840446	0.529952499	0.548353761	0.546721833	0.467997458	0.591994128	0.608241489	0.563210844	0.346219514	0.600940852	0.783685073	0.435842143	0.41101478	0.520354269	0.444902116	0.308612186	0.492528292	0.38693067	0.517180174	0.436328697	0.323983131	0.45969281	0.566449193	0.590294362	0.597765149	0.64783841	0.866430459	0.827735904	0.77748143	0.623848251	0.401582752	0.475580768
cg00363312	0.498134053	0.50230837	0.504926458	0.504086656	0.495240454	0.507197439	0.513185897	0.508183502	0.501578442	0.491185672	0.495778146	0.506598194	0.503488493	0.504627725	0.505941439	0.507027232	0.500384577	0.498667858	0.504835545	0.508950929	0.480470451	0.50111765	0.495882258	0.511057881	0.494629412	0.488137508	0.498932017	0.50457741	0.500546415	0.497279218	0.509415197	0.493990708	0.483549921	0.490986528	0.505672804	0.007987047	0.490564005	0.423066359	0.485364021	0.492366766	0.508061526	0.503017597	0.502981096	0.494582557	0.496875682	0.486539694	0.488635677	0.491434469	0.502823918
cg00364500	0.935446491	0.921810077	0.89595768	0.897812195	0.914254509	0.923893462	0.934290912	0.820728484	0.872546214	0.919024004	0.912150658	0.925753525	0.881997486	0.888934264	0.905207003	0.837594207	0.932528131	0.923303506	0.892210656	0.916993626	0.877648918	0.924960902	0.883681572	0.921250334	0.935684393	0.916312756	0.935567782	0.929029584	0.922548616	0.90370099	0.945015777	0.928590837	0.943007868	0.926853405	0.931566807	0.484854723	0.80983833	0.513694321	0.810843206	0.926648014	0.88425861	0.916274353	0.910255861	0.935081292	0.928968727	0.937338505	0.912533749	0.927426106	0.950577015
cg00366136	0.91124541	0.905465983	0.919569049	0.860763442	0.910717604	0.816759873	0.930151516	0.806996265	0.902924341	0.903489381	0.881272825	0.920825972	0.901904345	0.923169655	0.913845476	0.899796634	0.936816641	0.938519034	0.92939843	0.918393643	0.897612481	0.938923212	0.929468765	0.912124567	0.933656331	0.918032174	0.925720959	0.927118834	0.917527577	0.913935264	0.93734696	0.931576082	0.932574659	0.936311831	0.917049958	0.666932129	0.847705626	0.475008699	0.925606036	0.899798359	0.902383565	0.889373279	0.908432599	0.904446418	0.850078523	0.865980574	0.911597766	0.908827723	0.936696679
cg00366435	0.497899837	0.498924405	0.497704632	0.50176062	0.493615479	0.503984165	0.496891029	0.507370511	0.502085728	0.500554039	0.494860857	0.4927864	0.488327483	0.476336128	0.495644544	0.493709566	0.492770491	0.494082586	0.497772812	0.492979965	0.497190994	0.491221058	0.50357628	0.486288024	0.491075675	0.50293553	0.498213548	0.491444189	0.491037208	0.50508235	0.494479886	0.499645858	0.493033683	0.499574287	0.493063062	0.51294088	0.50475978	0.506195209	0.489383836	0.500062517	0.493389691	0.489680666	0.491107379	0.488926991	0.511146906	0.485342843	0.506547854	0.487176681	0.492126274
cg00366950	0.924543748	0.955814074	0.950896019	0.957602677	0.932910507	0.910492467	0.936743223	0.877231456	0.922948271	0.950583481	0.94419078	0.951347192	0.927197021	0.905847386	0.932039609	0.926806882	0.938103053	0.952181379	0.935344282	0.93795071	0.910804099	0.946287426	0.927098641	0.931116885	0.944093253	0.934178528	0.934674198	0.893413348	0.938951088	0.945398716	0.943643861	0.940703881	0.943863026	0.931534097	0.943971012	0.010824165	0.850893169	0.463709128	0.719771408	0.950551809	0.941537199	0.946198582	0.940183469	0.814316523	0.842528352	0.83664076	0.935875947	0.947636529	0.939411243
cg00367497	0.050912027	0.052673748	0.037781106	0.052593965	0.05867854	0.0363913	0.035992528	0.037310357	0.029326987	0.047553262	0.040040832	0.0629485	0.048747144	0.039434663	0.041150709	0.034456477	0.07023204	0.055971831	0.038338942	0.053680168	0.058324961	0.049746486	0.034085896	0.0523047	0.122411135	0.079266781	0.047826069	0.075566325	0.050546333	0.076351445	0.054425589	0.081444619	0.051080508	0.055997605	0.067950049	0.503366165	0.030393915	0.402797166	0.027961248	0.048319136	0.077004351	0.045935948	0.036091793	0.051815806	0.050948638	0.069811132	0.098433645	0.041427454	0.084592114
cg00367518	0.886178136	0.847381763	0.867977454	0.833615643	0.859893703	0.836601716	0.816093747	0.882085772	0.849621513	0.87876752	0.799703577	0.876923758	0.668589418	0.593284242	0.708717622	0.586941192	0.813676153	0.73441848	0.696336133	0.713721536	0.717171279	0.770926678	0.784614042	0.70820852	0.851368883	0.831723162	0.903222611	0.832463709	0.862518579	0.868868548	0.912714367	0.88189025	0.856633457	0.891220986	0.864961113	0.419479035	0.71165206	0.448084296	0.728647665	0.654599834	0.832794558	0.712150493	0.790178291	0.857616434	0.906809931	0.889074146	0.846404894	0.832980839	0.835811689
cg00369613	0.91905014	0.925196386	0.901619537	0.712681738	0.927317923	0.896214861	0.937385696	0.93486139	0.918987865	0.926608068	0.936049539	0.904138836	0.865831209	0.897001236	0.900812941	0.900335121	0.933704679	0.922145743	0.926039661	0.910269634	0.915227834	0.882608852	0.913376236	0.927285651	0.90670585	0.922347714	0.889038534	0.87764565	0.936255164	0.932389395	0.932866741	0.93522837	0.937104526	0.939935429	0.911108086	0.957601186	0.876912495	0.500944739	0.886217321	0.744513262	0.789539614	0.851112963	0.813705507	0.841297665	0.891791745	0.900934491	0.918661871	0.922384128	0.927861378
cg00369852	0.477279965	0.480375628	0.470485226	0.479847067	0.47459342	0.463258739	0.48966078	0.47548871	0.473796342	0.476300658	0.483741773	0.467563391	0.494994943	0.487105258	0.476595848	0.470668384	0.466538988	0.466384737	0.481038858	0.491324103	0.481375404	0.477170586	0.484804309	0.470815632	0.470443174	0.466566615	0.460735563	0.4747354	0.478194114	0.457498466	0.468798591	0.473689358	0.466001692	0.458857645	0.459162093	0.503620687	0.486221626	0.417530324	0.47006158	0.028871046	0.047386755	0.028413433	0.026751286	0.027173895	0.478665493	0.469572696	0.45702111	0.463345242	0.464237445
cg00370355	0.450216243	0.408816776	0.402114204	0.440046029	0.427099036	0.447147044	0.462007288	0.39241387	0.430972624	0.417507886	0.449017748	0.406124981	0.438204229	0.491146589	0.459782028	0.465146996	0.401613154	0.405026187	0.468762761	0.463201334	0.44512287	0.445791086	0.413179581	0.429870967	0.449252977	0.442740886	0.443345269	0.385026992	0.457441106	0.406314564	0.450659685	0.451231792	0.41744739	0.418057024	0.444640252	0.492696631	0.475386931	0.45887028	0.493941774	0.871392312	0.902624014	0.895160735	0.92432963	0.955142562	0.415981541	0.418443482	0.395212068	0.372029168	0.406383536
cg00370791	0.111446815	0.122910491	0.177338115	0.247052302	0.115010833	0.237044639	0.132526574	0.157130513	0.1639865	0.114022646	0.185251999	0.143301298	0.128499439	0.27656947	0.083015624	0.166755918	0.231993533	0.182232121	0.159940661	0.132072612	0.163931717	0.114127055	0.115817001	0.162304115	0.213370031	0.126535976	0.123839037	0.147425586	0.152579492	0.159306841	0.205432418	0.140796764	0.120295176	0.163308599	0.177971491	0.696619881	0.110963759	0.502565106	0.038030609	0.125971308	0.083194022	0.107578945	0.093117071	0.120475579	0.115065435	0.160971824	0.213883003	0.162730329	0.176059369
cg00370841	0.029057172	0.028538437	0.033334361	0.030278313	0.028695327	0.028721403	0.032706025	0.023327092	0.03292537	0.032582273	0.031701123	0.031231072	0.032193024	0.034562534	0.025758575	0.027454283	0.040424971	0.03471326	0.034120868	0.038896872	0.034254111	0.031425139	0.034737348	0.033519621	0.036903994	0.034725974	0.037510604	0.041723474	0.033014164	0.032791965	0.035404819	0.031415401	0.038673616	0.036229888	0.030977377	0.517767108	0.024563548	0.465124148	0.021624437	0.555729761	0.613003335	0.546653784	0.748944064	0.868742482	0.04640116	0.044829424	0.042908272	0.035766371	0.043148617
cg00371107	0.039983905	0.038127254	0.034866071	0.03770643	0.049806634	0.031175318	0.040250081	0.034539485	0.037655747	0.038242288	0.034956422	0.042446176	0.041359422	0.032750119	0.034805536	0.030109306	0.044765247	0.044021749	0.043522472	0.037829691	0.04601907	0.048779262	0.033985706	0.036198003	0.038897533	0.048390254	0.044079694	0.046009333	0.037502993	0.043412049	0.039543032	0.034400305	0.041043192	0.040666924	0.037151239	0.07030062	0.026857548	0.493454406	0.022158977	0.041999892	0.040986569	0.051955813	0.041578162	0.04117047	0.036779207	0.045360654	0.050738014	0.043016095	0.063487178
cg00372284	0.785333638	0.75700522	0.753311917	0.738075524	0.694467704	0.831245168	0.716248719	0.5223858	0.704528164	0.809462444	0.758945864	0.80993655	0.764449384	0.6996974	0.779732575	0.627080633	0.89891881	0.882902589	0.862519363	0.871596746	0.861264403	0.881486042	0.855556417	0.867642754	0.860395808	0.836804026	0.880128195	0.883638759	0.822555668	0.865910924	0.847359406	0.822802063	0.893572718	0.870012981	0.847049605	0.514843289	0.630318426	0.431252004	0.549484084	0.815141408	0.840477771	0.781430787	0.872120143	0.718893058	0.809341314	0.842926923	0.88444297	0.868714407	0.894035921
cg00373808	0.855308259	0.813140425	0.823566798	0.794760271	0.785306539	0.821371276	0.807845134	0.548955424	0.831160212	0.825817933	0.824070841	0.854114927	0.557250854	0.566909293	0.546360774	0.542847328	0.683646172	0.640757194	0.594342062	0.587680302	0.57677697	0.613546309	0.600844583	0.623103708	0.892398066	0.861647304	0.899674373	0.898389782	0.852839731	0.878629234	0.911666433	0.850284994	0.914599656	0.89466596	0.86648306	0.056738709	0.57875731	0.487755454	0.511746932	0.476517037	0.483163242	0.910846112	0.906861517	0.911362391	0.879743686	0.893071568	0.896337836	0.88112368	0.85230199
cg00374382	0.828569095	0.88205969	0.88513785	0.894755646	0.91349724	0.876761023	0.94111545	0.631652819	0.873987911	0.871217802	0.882716214	0.873333479	0.900321225	0.88241691	0.85454188	0.920102892	0.897423008	0.894602341	0.867160667	0.86996324	0.866694997	0.904126596	0.89638559	0.814738861	0.905921109	0.884107968	0.879608784	0.775836683	0.896759297	0.883139315	0.895685041	0.858134889	0.900801638	0.878706199	0.87840184	0.557052637	0.876292561	0.510351326	0.683664591	0.816475011	0.756559592	0.932697752	0.895265259	0.913172724	0.727968625	0.770095582	0.900670494	0.902812508	0.912745541
cg00374717	0.927433864	0.903857193	0.913574106	0.769544923	0.906318051	0.880154483	0.921777446	0.531107578	0.90983284	0.902253588	0.874466415	0.92897869	0.743969668	0.75937415	0.833182101	0.827247914	0.907683019	0.876067065	0.731809835	0.805311337	0.814451113	0.882267784	0.77687138	0.71055274	0.901216956	0.914558333	0.913295423	0.838035198	0.896649168	0.907489083	0.869489296	0.886852136	0.941660534	0.903603476	0.915962851	0.505892693	0.857445685	0.49930604	0.81609458	0.951341699	0.944154046	0.938697228	0.953391109	0.717659624	0.477970629	0.472403388	0.834180146	0.891222197	0.887608027
cg00376184	0.660703224	0.683464165	0.704768282	0.713760951	0.611719598	0.668682251	0.699248116	0.555125216	0.676699066	0.764169562	0.729473361	0.730287738	0.700602	0.76571996	0.611777602	0.558229009	0.681364339	0.72477285	0.698935052	0.771728694	0.696674355	0.753487835	0.756852847	0.791632775	0.834693441	0.728966191	0.758781062	0.823310613	0.682034214	0.796191016	0.748677495	0.674755714	0.774333301	0.792102685	0.786431993	0.580663043	0.545309467	0.55853843	0.491558746	0.637236537	0.605347336	0.821462942	0.834782861	0.332580934	0.546201622	0.586777593	0.766920075	0.776093198	0.738964249
cg00379717	0.907567396	0.932840637	0.901738683	0.852475081	0.899322771	0.91767596	0.904010463	0.660358804	0.877311885	0.895899179	0.922197871	0.865537949	0.847192239	0.829684772	0.930600958	0.861512536	0.922715961	0.913593604	0.916708584	0.907925	0.88282233	0.916441893	0.888694069	0.875785824	0.903040802	0.92180593	0.906540597	0.893676796	0.90601634	0.91510606	0.932772383	0.885957698	0.916659806	0.919534379	0.918317414	0.025157677	0.896911401	0.558968722	0.837214579	0.243738848	0.240341873	0.551041277	0.529376145	0.564640057	0.825946274	0.768015172	0.917955536	0.887061487	0.909256935
cg00379872	0.900945222	0.841575991	0.84034421	0.810946732	0.808266582	0.816544892	0.874489378	0.527419997	0.820915663	0.836828267	0.774220339	0.843374447	0.788285564	0.680058338	0.821709635	0.75663033	0.910154921	0.890572522	0.861343221	0.86988866	0.749668845	0.888052109	0.760421653	0.881261753	0.909837002	0.835677782	0.890872399	0.897468102	0.855729026	0.884158424	0.890521451	0.871811751	0.918321254	0.871981321	0.884830842	0.003545348	0.634602506	0.502746713	0.588440906	0.817771886	0.764849025	0.7887847	0.761472097	0.224857143	0.729100575	0.680173478	0.88628585	0.880689875	0.935948639
cg00380167	0.917267447	0.889814693	0.904252566	0.864630008	0.904132677	0.900819807	0.91349442	0.699844687	0.853761924	0.900923956	0.890173102	0.930440631	0.883833475	0.891811835	0.896906418	0.83405414	0.929811457	0.931635445	0.914761265	0.923943149	0.899562862	0.925198298	0.915906568	0.915390471	0.902333218	0.92673642	0.933723014	0.939346413	0.912206196	0.924018688	0.938930258	0.908397295	0.945047759	0.933674812	0.927488427	0.497382458	0.807657585	0.479832381	0.730445447	0.792822641	0.858915687	0.926126015	0.936975673	0.933253034	0.931702993	0.934402917	0.910821676	0.929967055	0.942222511
cg00381965	0.910220895	0.907890643	0.917751738	0.904523966	0.912406673	0.902605809	0.925202747	0.855342319	0.868699778	0.914202396	0.909795117	0.928555413	0.895324371	0.892757027	0.888321117	0.878105262	0.921440176	0.927354957	0.913339044	0.911938962	0.902493245	0.912760906	0.907573635	0.924618595	0.916151917	0.910784235	0.897374079	0.916426765	0.910925889	0.917195322	0.929408461	0.918477679	0.928181303	0.93418128	0.919188309	0.078165091	0.782188205	0.5	0.869352512	0.918195922	0.916970808	0.923169032	0.916063463	0.919925575	0.927876216	0.91728789	0.903543969	0.928969058	0.918535375
cg00382005	0.842480888	0.761753221	0.778524747	0.727077722	0.70401139	0.836066031	0.833360391	0.531610848	0.761272888	0.829997927	0.86477381	0.857263549	0.793282717	0.760442535	0.779293066	0.744133915	0.886014657	0.883193587	0.853636693	0.820498737	0.870563266	0.874392744	0.880312693	0.857881017	0.894850426	0.85606917	0.847989442	0.897203233	0.822092328	0.865673823	0.885073169	0.832225199	0.880897087	0.882432413	0.863384603	0.36181125	0.669945637	0.493454406	0.548321621	0.841167475	0.863362244	0.531833824	0.83030298	0.894263926	0.849502625	0.853723189	0.889835652	0.885955005	0.899924843
cg00383161	0.847857437	0.767515858	0.782026163	0.791409245	0.733583003	0.770377998	0.818981407	0.532325291	0.639111816	0.833059855	0.700719441	0.846676292	0.842270255	0.728807529	0.803254316	0.721388587	0.931231334	0.904885029	0.909168718	0.907784967	0.872504498	0.91697268	0.858739598	0.906189708	0.907882549	0.877157939	0.909555064	0.907993754	0.855383974	0.900677631	0.902717066	0.862057441	0.930205486	0.897564337	0.896167978	0.5	0.661479964	0.478480566	0.515825412	0.879460239	0.862761944	0.892149823	0.89772145	0.876997499	0.884660576	0.897813506	0.899481683	0.893379523	0.933894284
cg00383766	0.882531054	0.939295644	0.870146789	0.88379291	0.838894015	0.91081029	0.889773364	0.756658465	0.783706357	0.811399175	0.860429089	0.839582384	0.684698957	0.814814386	0.81928841	0.841110852	0.868117777	0.785720399	0.693939774	0.738112803	0.76316666	0.862847906	0.741465626	0.693247428	0.871928611	0.790904812	0.647871945	0.596987819	0.88909757	0.912335943	0.737855829	0.821452718	0.902173428	0.805886724	0.859187494	0.102176912	0.935375667	0.503668745	0.561524613	0.937348742	0.910251818	0.946174821	0.889734526	0.606460023	0.320147664	0.387628658	0.774741171	0.859920561	0.840017492
cg00384342	0.487079544	0.493644457	0.477205273	0.500428107	0.486303465	0.483536212	0.480881663	0.48638496	0.488660946	0.476356969	0.482859678	0.47783636	0.482451227	0.487790711	0.497061428	0.482986	0.464983901	0.486136076	0.486858045	0.471823063	0.478246184	0.473748494	0.481311601	0.497299915	0.469716227	0.477487716	0.481788795	0.455871722	0.47009437	0.480712441	0.486861366	0.474331385	0.482207965	0.483136363	0.477871272	0.501556105	0.495476113	0.499581951	0.485274989	0.715974025	0.698853742	0.837721977	0.797564847	0.670623651	0.46974913	0.484603027	0.467937184	0.46175306	0.453407051
cg00385093	0.907197803	0.840276831	0.885315102	0.859719942	0.864998113	0.879249303	0.870560508	0.780787955	0.876532566	0.883088745	0.759463489	0.907511082	0.865096944	0.902917058	0.871509792	0.811812832	0.915957588	0.923577256	0.920405415	0.922656963	0.89999427	0.917320711	0.910723624	0.923641296	0.927180124	0.897983589	0.924948991	0.928021837	0.862750899	0.905903839	0.930551195	0.897200162	0.91337237	0.914541769	0.903953365	0.46621675	0.787086916	0.497770912	0.61364755	0.863927612	0.851556972	0.870526692	0.915311016	0.894700296	0.831626738	0.856133416	0.911287077	0.903776285	0.929430196
cg00386499	0.45714408	0.715146319	0.578954049	0.705537725	0.660209239	0.482002187	0.654584043	0.854198873	0.383736426	0.618319427	0.444468053	0.582662078	0.507616066	0.649371312	0.431635916	0.767428531	0.585409667	0.542826569	0.631657825	0.566196028	0.502859706	0.572598588	0.505946807	0.623004685	0.692954023	0.700191422	0.525521924	0.613026979	0.707747499	0.591799246	0.512054004	0.561589823	0.656064656	0.540026358	0.667750823	0.474499169	0.661354224	0.465646051	0.85912301	0.310262207	0.375724852	0.58685616	0.461588051	0.146947474	0.169651582	0.200577738	0.615833182	0.526262956	0.652347815
cg00386797	0.640264368	0.699218619	0.535492941	0.540095311	0.588696564	0.508144652	0.6343382	0.887623408	0.492785584	0.538744656	0.281370307	0.441009882	0.527929827	0.640918352	0.744078175	0.560936204	0.629605414	0.421900614	0.738410916	0.726298456	0.327158292	0.602035388	0.332739748	0.655492088	0.671166822	0.573020704	0.614357569	0.662674691	0.68273458	0.575174941	0.592729076	0.656871946	0.670964595	0.435073637	0.577183821	0.515881982	0.573724696	0.518981017	0.86791283	0.577331179	0.649541471	0.782589879	0.712882548	0.5462969	0.353739438	0.400277832	0.598972684	0.389037851	0.683587403
cg00386839	0.066299147	0.075018536	0.08337037	0.07420312	0.077908122	0.068142556	0.075789019	0.06206891	0.079152983	0.088382224	0.082937602	0.081767248	0.082171719	0.067899773	0.070437027	0.058928403	0.07929729	0.076635997	0.070431005	0.071266357	0.076612828	0.077171817	0.069009734	0.072158382	0.066768342	0.071550394	0.088552547	0.088650473	0.07773134	0.083895207	0.081086887	0.081305583	0.083868208	0.083068104	0.071232476	0.640971892	0.072421391	0.557838445	0.061275286	0.079498612	0.07196293	0.0745787	0.076287917	0.07859	0.090450849	0.087663565	0.091605457	0.08252365	0.074086365
cg00388556	0.052641942	0.123094578	0.095544475	0.062815172	0.100714664	0.090414531	0.108601319	0.028532946	0.047830919	0.069100454	0.077688375	0.099282932	0.054945622	0.098735159	0.102459128	0.162762792	0.091737849	0.117266178	0.075034746	0.06499287	0.067423988	0.082009953	0.070671916	0.063533661	0.109617174	0.108381793	0.080192582	0.074497604	0.114174111	0.112160727	0.074468517	0.097197123	0.105200684	0.086711728	0.084596625	0.477128748	0.089884649	0.351727487	0.031817633	0.063600964	0.029792343	0.078726667	0.049226825	0.30721796	0.070428357	0.081928021	0.099505809	0.107724376	0.126156853
cg00389116	0.70962062	0.670194456	0.686423291	0.636811209	0.646670069	0.624669741	0.672886813	0.500196025	0.634335845	0.753290732	0.656751239	0.737950968	0.78406311	0.665968544	0.702830262	0.570436776	0.793730449	0.594513322	0.84526599	0.826683068	0.678707118	0.791490633	0.758187223	0.77603369	0.835830103	0.740808721	0.846773975	0.815567779	0.787893464	0.79848329	0.820118839	0.763877063	0.81883293	0.780424038	0.794401363	0.5	0.59951643	0.515508002	0.505544577	0.494731744	0.606842568	0.541750146	0.537767699	0.538830023	0.2836917	0.290175113	0.805747516	0.695441734	0.785519345
cg00389526	0.819655996	0.878732109	0.664079601	0.847835869	0.898913547	0.932200185	0.901786157	0.821479565	0.922624545	0.867402714	0.933309887	0.882543874	0.882289054	0.873733893	0.892347348	0.936035169	0.793042666	0.82920864	0.8609978	0.885501452	0.823695094	0.851272449	0.878059625	0.884702885	0.862101301	0.855574568	0.853809337	0.864142343	0.922658709	0.880652525	0.867363154	0.83799422	0.830426722	0.853223758	0.883791423	0.926772966	0.862619403	0.615093015	0.954705581	0.874826936	0.921939931	0.936336626	0.926198264	0.936869279	0.887446521	0.827060213	0.844415743	0.869454854	0.847096964
cg00391579	0.931972525	0.887814696	0.900353391	0.854816885	0.900053148	0.842303856	0.935001674	0.819306294	0.944426675	0.878930184	0.911485677	0.918972608	0.936446659	0.961545429	0.910117748	0.760736685	0.882788547	0.903616827	0.872307741	0.848234143	0.816743751	0.872027286	0.915950154	0.843277975	0.87601415	0.809007148	0.884895874	0.817839606	0.859700994	0.894412516	0.902848625	0.880539338	0.859485702	0.860722564	0.832198193	0.504284602	0.92621246	0.532459003	0.823539422	0.036636074	0.030688716	0.039221004	0.042366627	0.046376696	0.748418618	0.748488148	0.870146701	0.895045456	0.908070728
cg00393155	0.712993841	0.773403191	0.606945513	0.737401197	0.640178867	0.740560209	0.78340626	0.257904248	0.794468813	0.853381526	0.86038412	0.759669165	0.853087459	0.851774913	0.714464417	0.729571001	0.721664734	0.675448348	0.882693216	0.793572812	0.805614538	0.761117163	0.843465942	0.833447116	0.830384762	0.791052559	0.79409674	0.854043702	0.82248008	0.669398481	0.755512223	0.757504352	0.76426935	0.711792118	0.789794885	0.490479651	0.725003424	0.350565708	0.408734902	0.732596694	0.904230921	0.769658238	0.794146298	0.908178713	0.934255965	0.890590045	0.830548859	0.69047746	0.784844535
cg00393367	0.84169206	0.853844234	0.846709125	0.877880249	0.881818261	0.744016179	0.822413995	0.742167249	0.816616169	0.870670866	0.454833919	0.789533953	0.825762799	0.806304597	0.884318653	0.766949532	0.800595565	0.735848248	0.845384015	0.86610416	0.714518354	0.782198893	0.53251101	0.847920994	0.853180674	0.804306777	0.844404131	0.917629072	0.833787704	0.783571801	0.790923158	0.834290412	0.838783499	0.694584762	0.804917644	0.478860501	0.704950259	0.528281462	0.869435633	0.757328797	0.820034152	0.851308404	0.809751672	0.660564785	0.75083265	0.806301655	0.748442985	0.707467202	0.868052881
cg00396618	0.875483346	0.787307002	0.786678874	0.778646146	0.785093812	0.817437163	0.808107962	0.543603212	0.79317213	0.816645194	0.81511974	0.851004475	0.86504248	0.808850982	0.775377202	0.77170122	0.925344146	0.907259902	0.882056102	0.897351811	0.862637595	0.900413899	0.844810615	0.885902755	0.907774224	0.866825221	0.892382541	0.905627282	0.835009028	0.895085174	0.893410666	0.847790824	0.913256276	0.884640051	0.88470762	0.513021277	0.60473123	0.346822434	0.514791036	0.603639817	0.587478231	0.641203427	0.651085127	0.60054708	0.86486186	0.873940813	0.881417175	0.890577472	0.931689434
cg00398876	0.098136131	0.087798394	0.130921888	0.096201387	0.110819901	0.084420658	0.105469513	0.085718554	0.113985424	0.126119323	0.110669126	0.099531517	0.083468754	0.085751643	0.122059511	0.079713721	0.097635299	0.088586638	0.090938783	0.090937995	0.083215777	0.097479967	0.091786144	0.092299883	0.097964006	0.096178052	0.103526316	0.102773357	0.107393727	0.095740463	0.101976524	0.098132129	0.107355422	0.101118092	0.098264341	0.11647407	0.087392022	0.570427742	0.067459218	0.11815727	0.118774584	0.113760583	0.123629638	0.115811994	0.104884316	0.106176621	0.10088611	0.101059046	0.098485528
cg00399596	0.03139731	0.038677955	0.04717914	0.040586416	0.048887159	0.038101881	0.040440741	0.034585611	0.040277283	0.043358285	0.041733089	0.043260457	0.04329175	0.032202972	0.040742047	0.036035176	0.043677234	0.033006416	0.035765675	0.033182027	0.030974472	0.031795316	0.034300069	0.03406111	0.025265757	0.027215799	0.040965664	0.046304374	0.040796267	0.042994957	0.034967804	0.043625628	0.040810594	0.042784308	0.035855307	0.498615633	0.034083846	0.382498552	0.020679709	0.030608156	0.027888702	0.029370318	0.030922923	0.03161041	0.043148167	0.04123439	0.033217198	0.035382185	0.024898867
cg00399624	0.852781647	0.867748646	0.83722998	0.86112584	0.807885016	0.834116277	0.837566444	0.805935728	0.768777577	0.845066362	0.860677481	0.886302925	0.847648605	0.885897174	0.826626719	0.738476901	0.8823399	0.860449742	0.834769093	0.877864337	0.875711374	0.884429388	0.886771489	0.89757099	0.903482574	0.899456919	0.907295115	0.924489722	0.818748357	0.884880529	0.888541449	0.869224049	0.903687945	0.893122367	0.889322853	0.428168641	0.876416919	0.349899129	0.552879368	0.427937921	0.398093177	0.395120455	0.251531722	0.239722442	0.896882956	0.894703864	0.906882235	0.893188921	0.896807779
cg00400141	0.937759164	0.937484472	0.907647699	0.921882306	0.945814986	0.924322489	0.924646291	0.936440104	0.906482144	0.938094252	0.945317871	0.925683287	0.942046226	0.94216108	0.9274601	0.931040538	0.923682436	0.92521918	0.915561402	0.928821824	0.932811109	0.938560659	0.927628246	0.922209143	0.930256792	0.94227683	0.93297024	0.922051355	0.946793856	0.9267049	0.935471213	0.942908401	0.946516009	0.93905284	0.925108375	0.459655586	0.867676727	0.492918297	0.810066853	0.936106012	0.918525364	0.920081404	0.939019325	0.916086661	0.852956365	0.823133096	0.936957938	0.93322127	0.929417481
cg00401084	0.58117451	0.59104856	0.654424767	0.714487463	0.693253899	0.453606695	0.564360632	0.763188032	0.669832454	0.550181008	0.425577825	0.569755206	0.687446047	0.677802214	0.558459727	0.745009521	0.640508927	0.379205943	0.717622843	0.684313916	0.381404545	0.673452918	0.371755174	0.693147554	0.784786637	0.506877445	0.53733328	0.728146591	0.659172957	0.546833406	0.547894795	0.66921005	0.623157337	0.503086387	0.606032826	0.046946162	0.546951398	0.5	0.529589588	0.404626874	0.34847843	0.780595491	0.527794286	0.369690739	0.522527603	0.558257083	0.576274709	0.444420548	0.754460763
cg00401116	0.886662447	0.876825418	0.9130891	0.883707997	0.875537423	0.86316266	0.928729621	0.814468713	0.835934544	0.878333192	0.880941536	0.824045364	0.854455145	0.954515725	0.820891823	0.895121057	0.848959542	0.821389403	0.901440944	0.900146907	0.920246244	0.816614853	0.905199461	0.921438878	0.912560882	0.930089005	0.851538979	0.912412684	0.871082119	0.841060448	0.84155674	0.83041029	0.871633181	0.824339189	0.838390728	0.525569823	0.915597381	0.45323908	0.803594912	0.766928321	0.683222838	0.848181624	0.853283739	0.923094137	0.867880767	0.916926362	0.885886964	0.806231914	0.873488557
cg00401433	0.428135732	0.649297049	0.506646335	0.466842779	0.285065641	0.360574028	0.572478604	0.32088954	0.443703692	0.445181272	0.230196817	0.431053191	0.594898195	0.536323015	0.567988439	0.148529955	0.482333667	0.386869214	0.638840826	0.562115343	0.476508383	0.517109294	0.30753308	0.615192663	0.59329225	0.602378536	0.598278311	0.651016061	0.595377689	0.517305953	0.597928307	0.568171451	0.54995038	0.366551816	0.545470262	0.812177739	0.427739667	0.491533094	0.474434338	0.554987841	0.871171669	0.677637151	0.742329639	0.790009875	0.611226471	0.52661912	0.598608697	0.3705328	0.451011566
cg00402434	0.053299569	0.080786905	0.05037279	0.110559552	0.049256189	0.06066083	0.088052531	0.04306189	0.048218389	0.050742399	0.045184878	0.070719941	0.05589571	0.113676258	0.043151968	0.03758034	0.066276141	0.068942289	0.053985799	0.039650499	0.046232341	0.079620758	0.063640973	0.040263208	0.049093071	0.05547341	0.068870881	0.053802764	0.060722124	0.088814864	0.057312438	0.083805187	0.067867367	0.071005329	0.088771798	0.017980868	0.061853869	0.516821942	0.029146015	0.046047366	0.04978576	0.031084394	0.028445037	0.028452907	0.086927203	0.071629282	0.083534805	0.08019693	0.074203706
cg00403457	0.025326544	0.031776889	0.030931458	0.030735842	0.033660118	0.030029293	0.027160145	0.02499909	0.030600062	0.036432212	0.028127173	0.030335528	0.02606116	0.052541593	0.027772859	0.030387982	0.026970828	0.022491105	0.026557589	0.022817996	0.024823135	0.021997887	0.027596934	0.027406129	0.02559451	0.026073601	0.030533349	0.034341713	0.032286154	0.030920578	0.028189825	0.029059396	0.030655831	0.030651897	0.030876043	0.484833654	0.025770103	0.3413144	0.019229542	0.036775986	0.03166593	0.032328815	0.036740429	0.030796778	0.037842426	0.032473305	0.032052257	0.03165251	0.024329789
cg00403869	0.426272134	0.444461034	0.418418936	0.429972834	0.431432315	0.408053006	0.439027638	0.412945845	0.450714568	0.43374127	0.427431255	0.445548484	0.432610011	0.45605108	0.449256499	0.449245338	0.380328856	0.397207596	0.447694079	0.432363376	0.419574935	0.39324525	0.397665897	0.404527453	0.436275361	0.417274401	0.421363676	0.423867637	0.423641917	0.405826416	0.435168372	0.424204888	0.400983988	0.421226622	0.409421753	0.507622342	0.461911766	0.486835167	0.369219342	0.964463964	0.95568574	0.963727808	0.959364312	0.961612268	0.401581355	0.37481048	0.381919218	0.384436153	0.423489784
cg00405803	0.806996092	0.754467868	0.708222813	0.749905152	0.703334684	0.745270849	0.794508372	0.573415828	0.707823565	0.757960639	0.733678758	0.79525812	0.814901181	0.717925234	0.6985074	0.625856158	0.88264537	0.865094355	0.866166668	0.867826745	0.848703034	0.882718386	0.841622176	0.861081267	0.879026895	0.838394295	0.888338079	0.882500661	0.821623797	0.834635614	0.887403848	0.809587238	0.874238725	0.861375219	0.857346853	0.393467257	0.678391241	0.538347656	0.758613498	0.85146148	0.820000281	0.890264504	0.894293278	0.892203442	0.854963005	0.848325315	0.872398723	0.853490168	0.889000716
cg00407148	0.019832013	0.033484898	0.100612199	0.017751036	0.04867115	0.042613374	0.024010475	0.009847954	0.012221822	0.013033204	0.019857163	0.015892497	0.009273695	0.009255729	0.01738944	0.012110613	0.035346213	0.03739679	0.012608387	0.015664258	0.025057802	0.036762227	0.037642484	0.0222194	0.026565127	0.047807817	0.01220985	0.014420455	0.065047926	0.032160866	0.011373903	0.035953593	0.022007437	0.028598113	0.051340602	0.345902103	0.022611997	0.415669698	0.016840546	0.0157147	0.013484941	0.013892776	0.012251202	0.013423797	0.01693284	0.024910499	0.037946467	0.033469202	0.033542482
cg00409684	0.083189775	0.086582862	0.075313702	0.081989749	0.081758629	0.080256675	0.124976944	0.055044555	0.052746825	0.066371814	0.064139182	0.068505356	0.115061358	0.133276976	0.097877122	0.114623275	0.098262253	0.107937311	0.151197464	0.104527125	0.08073525	0.090492974	0.081852948	0.085642507	0.061653386	0.075843906	0.058087105	0.066622437	0.067391936	0.075795068	0.065068407	0.06360717	0.068651153	0.07471075	0.073810966	0.045191091	0.058884283	0.5	0.051357351	0.089380687	0.081071878	0.076915538	0.076838764	0.06591255	0.074309547	0.056215444	0.065925941	0.060905501	0.07579776
cg00410898.1	0.101748235	0.104118842	0.128291932	0.152579696	0.142099564	0.134955034	0.10993314	0.322717313	0.221558592	0.133842575	0.119971479	0.107333551	0.10573491	0.308028153	0.141412806	0.189902807	0.073346064	0.069570243	0.099467655	0.082859727	0.085086179	0.127329073	0.101689913	0.081036397	0.088756383	0.089621051	0.096972751	0.098660143	0.093366193	0.08901961	0.079441242	0.10099418	0.13614684	0.080070062	0.095540011	0.057518825	0.085836446	0.492317124	0.432717767	0.067102783	0.11922241	0.07355613	0.061870235	0.067431671	0.079103079	0.079178436	0.088383885	0.090303236	0.069394268
cg00410898.2	0.091387428	0.126179607	0.13935369	0.152854285	0.145542776	0.141764305	0.102406189	0.325235325	0.212567635	0.126429699	0.11616189	0.106991871	0.113402787	0.343974242	0.136465353	0.186002675	0.053176887	0.055460427	0.088296657	0.070861922	0.07809391	0.098925729	0.087622011	0.060662227	0.069846948	0.07653557	0.076963395	0.072073133	0.097574043	0.075621008	0.065359402	0.095391267	0.102444126	0.073532697	0.079432451	0.244645782	0.081544481	0.527482926	0.410950478	0.04325354	0.110511439	0.056093016	0.05403603	0.051031133	0.070154915	0.073070199	0.065770755	0.077731531	0.051349304
cg00411555	0.552521283	0.532073591	0.539904701	0.503405273	0.50932498	0.535296004	0.523119477	0.497661392	0.547765817	0.526431713	0.493715127	0.533501979	0.509580476	0.498900168	0.527275243	0.532511836	0.578140049	0.559294293	0.578402948	0.57053707	0.56745276	0.599391802	0.571795602	0.586266886	0.654582119	0.579450706	0.60899048	0.596840965	0.531998289	0.559815815	0.568172943	0.534562272	0.601596223	0.567366962	0.588356955	0.496331138	0.570847775	0.55531594	0.493568186	0.503816629	0.504081317	0.473246981	0.482312602	0.43088549	0.513807969	0.542334702	0.625210287	0.557903872	0.718141547
cg00411965	0.924506879	0.943702466	0.932605376	0.917845612	0.926748467	0.9148958	0.935219778	0.705654743	0.937791556	0.934697475	0.930186419	0.919512364	0.927392639	0.905714817	0.931228176	0.924123588	0.908821855	0.908980854	0.890293929	0.907189603	0.922594805	0.910177736	0.888159948	0.846516832	0.924804268	0.921513729	0.911600869	0.836331183	0.940972103	0.896106601	0.914327181	0.927353486	0.915521624	0.921613995	0.922883662	0.019927252	0.908780402	0.399162454	0.957823672	0.02689987	0.03005134	0.027849938	0.026964672	0.031046322	0.698031674	0.76077095	0.898771865	0.902803275	0.912630556
cg00412772	0.447097682	0.436454521	0.454484191	0.395716448	0.437764292	0.423999994	0.437614872	0.399929499	0.427541228	0.435943974	0.371570111	0.463870906	0.434695343	0.457257045	0.444222486	0.394567016	0.503558609	0.486569617	0.461522387	0.437041015	0.398290382	0.486643977	0.405941535	0.448374831	0.404702079	0.448933623	0.512262404	0.403857755	0.461834034	0.475880234	0.44136255	0.411411074	0.506829397	0.485891383	0.493155823	0.749331483	0.370607099	0.627336464	0.345406355	0.492284638	0.477767822	0.490417	0.58437813	0.568015213	0.374868573	0.457199592	0.428694196	0.487254753	0.404938749
cg00412805	0.496567402	0.494856462	0.48794611	0.506018887	0.5	0.502066664	0.513634288	0.504801086	0.492526035	0.504990162	0.505503558	0.480894181	0.509072841	0.511274634	0.500589596	0.510850928	0.504332214	0.492542755	0.508052436	0.511554221	0.492752749	0.496802418	0.5	0.5	0.501192535	0.496772571	0.504042148	0.498865739	0.493258392	0.501156005	0.50368912	0.494501742	0.495424336	0.495502081	0.493938839	0.055964082	0.503865022	0.474316188	0.489254713	0.480780742	0.374672316	0.929755993	0.896148691	0.845070499	0.4855684	0.511113724	0.49389248	0.485310005	0.493469252
cg00414520	0.05788014	0.093234106	0.060188042	0.114544515	0.060198516	0.084987393	0.089145371	0.033261037	0.033818098	0.051966219	0.080721114	0.093553741	0.025491168	0.03104818	0.02770672	0.126228085	0.082840503	0.052651399	0.021849718	0.020466087	0.03326795	0.035122012	0.025296561	0.024974656	0.05012641	0.071970897	0.041159994	0.037865329	0.060936465	0.063540456	0.029987625	0.06030154	0.07352033	0.048551499	0.12934856	0.967439837	0.077363628	0.622572541	0.322520303	0.039602297	0.034180275	0.029306311	0.021003446	0.052690781	0.341737704	0.422449259	0.086001111	0.072998839	0.138988937
cg00416783	0.158561487	0.077247431	0.086622479	0.071841596	0.202992979	0.159227067	0.153832962	0.275564637	0.105738314	0.129420747	0.198257494	0.181350448	0.110504576	0.262048237	0.131089697	0.117166714	0.089478327	0.159292958	0.096896926	0.097535459	0.223307598	0.109919424	0.264863697	0.084488639	0.070720004	0.127709242	0.09048411	0.079364716	0.093235301	0.07645965	0.107136345	0.064204854	0.066201164	0.144832723	0.123415316	0.478860501	0.149651413	0.404617756	0.239105393	0.535672006	0.487611087	0.274105527	0.346013052	0.835870833	0.394654945	0.395068545	0.133683839	0.237129315	0.095282588
cg00418090	0.813641419	0.955651879	0.844065189	0.947195025	0.777061475	0.947480469	0.955125638	0.892677422	0.566815638	0.912865384	0.921605002	0.944218993	0.841646585	0.746530621	0.968460236	0.948429547	0.906840892	0.976921631	0.756291931	0.654235589	0.963375149	0.96871628	0.953446197	0.539925375	0.972739695	0.941994612	0.789806264	0.396811805	0.947324362	0.918263989	0.911195747	0.918674414	0.932348339	0.940582142	0.960273812	0.632881033	0.899822611	0.482552487	0.628990725	0.956840003	0.870324059	0.728522826	0.923021255	0.973595391	0.926754132	0.925922805	0.943990733	0.94596512	0.945458576
cg00418401	0.615471356	0.837596691	0.832465467	0.84897158	0.78578262	0.73483266	0.831859396	0.841304082	0.632207388	0.780069593	0.657591814	0.707362426	0.80082061	0.897493502	0.814725117	0.885273889	0.784208416	0.723513721	0.839731539	0.75685159	0.576259027	0.817468925	0.612072494	0.705046663	0.724621642	0.781862592	0.807180122	0.67838586	0.851780829	0.756414478	0.795456525	0.795401035	0.855645779	0.690467742	0.828737406	0.526286168	0.786614991	0.500566993	0.39877819	0.705372745	0.821824058	0.832638121	0.751180098	0.432800878	0.205005705	0.120183217	0.659647954	0.641065	0.774508218
cg00419202	0.867762333	0.74230843	0.814450365	0.767227638	0.776779222	0.823746518	0.841457537	0.537039411	0.768317747	0.85433117	0.77928477	0.843662294	0.792473918	0.69370269	0.672791162	0.72110603	0.898155218	0.874516012	0.842789278	0.878879319	0.826033935	0.887408921	0.862921903	0.85322461	0.911889042	0.861776012	0.905180905	0.897874369	0.872930399	0.870704844	0.901680472	0.862687066	0.905440196	0.894315623	0.889230168	0.421313935	0.567980345	0.495007221	0.502064829	0.878261886	0.884443427	0.887800079	0.895643025	0.649976332	0.535570445	0.651942561	0.88444923	0.865883804	0.919924237
cg00419757	0.748498132	0.607254895	0.688636761	0.62695493	0.599379324	0.67268034	0.737346321	0.500203097	0.872239654	0.764647204	0.693787555	0.645881631	0.775731622	0.619727656	0.704102441	0.64913555	0.707413234	0.587214453	0.804184255	0.797487725	0.821029088	0.746011718	0.778016528	0.824576597	0.777885251	0.626798909	0.670606323	0.738244114	0.74226986	0.640122789	0.693572421	0.8149345	0.604279346	0.643441194	0.625184003	0.468964268	0.660637395	0.45513553	0.713823124	0.678187701	0.806403352	0.825925213	0.849214077	0.74250138	0.75579713	0.738446757	0.753932834	0.565557494	0.650206736
cg00422594	0.826189556	0.743754928	0.697349825	0.693013646	0.722404064	0.704389974	0.77828669	0.550760325	0.605574566	0.773312142	0.604832683	0.780582067	0.803441247	0.675096774	0.731413725	0.611834648	0.87740347	0.859897944	0.883877666	0.890406243	0.812772544	0.850827546	0.79286542	0.85320245	0.794330779	0.825344102	0.885532648	0.866554057	0.764438431	0.819606511	0.890538036	0.764633624	0.89293479	0.842143243	0.844088831	0.13873052	0.581003835	0.486843555	0.510074114	0.812391546	0.798306604	0.847358666	0.868878754	0.883917362	0.7705633	0.781895068	0.793906583	0.820441843	0.850421017
cg00422680	0.253228018	0.311991191	0.219831975	0.231704419	0.267732121	0.265092243	0.255469008	0.21407711	0.187577746	0.186488033	0.175072442	0.227375139	0.117343712	0.136306591	0.165161455	0.23042727	0.194006172	0.218070811	0.126560469	0.10892205	0.166369427	0.212811425	0.172261115	0.157064117	0.281447168	0.222974137	0.090372968	0.163832285	0.225942392	0.220712291	0.148730065	0.204838853	0.241017388	0.18425049	0.243427489	0.492869228	0.272829534	0.446328135	0.265548167	0.057768668	0.056365052	0.249713207	0.127542463	0.065906507	0.168117545	0.180665907	0.25160565	0.221580654	0.237642767
cg00422730	0.665850941	0.647270445	0.633415423	0.59211137	0.565576457	0.624973649	0.628538781	0.678132208	0.480803615	0.631125834	0.499910232	0.579925051	0.62714089	0.557978768	0.63920088	0.702356647	0.719438736	0.66548455	0.703559048	0.650758505	0.615855802	0.684224647	0.541504383	0.632557638	0.6856101	0.557721896	0.697126601	0.559916894	0.676340967	0.675891755	0.681900942	0.699416653	0.695952445	0.605057104	0.655567839	0.618563699	0.399441916	0.736917093	0.25873717	0.467087172	0.438206904	0.195358925	0.541356471	0.415953474	0.411202223	0.426681802	0.658798897	0.637908713	0.741919398
cg00423854	0.483712443	0.494942441	0.494286197	0.484917385	0.509080967	0.501855664	0.507002301	0.504777962	0.496196989	0.503282115	0.497182063	0.484904836	0.5	0.514784848	0.4896981	0.496401276	0.494888613	0.491529914	0.498740972	0.510081595	0.49888125	0.498633883	0.502413609	0.499814645	0.487074901	0.482547624	0.489358384	0.483243759	0.482205643	0.488602677	0.493123975	0.485633462	0.485471376	0.489111734	0.498022933	0.443485291	0.496726361	0.503435694	0.501357602	0.496358331	0.487691064	0.470949121	0.485148272	0.481141934	0.484738847	0.473308083	0.478921348	0.495839259	0.499476459
cg00424048	0.655238753	0.817993985	0.708547931	0.845734591	0.824237478	0.82951258	0.743174203	0.441646569	0.504716843	0.726479932	0.69098706	0.731904503	0.497377725	0.896386612	0.751267185	0.873486417	0.846086495	0.722241018	0.806732746	0.676972594	0.547677393	0.703755639	0.668750375	0.707133557	0.765580258	0.614011771	0.6204533	0.73839134	0.886198757	0.798992804	0.616213034	0.760615973	0.819211477	0.779272321	0.772236307	0.547904683	0.624375391	0.418123855	0.796369687	0.700113672	0.767625588	0.789979189	0.81972097	0.903250821	0.6770767	0.609220426	0.800381972	0.635240152	0.896883347
cg00424298	0.568922061	0.627391502	0.609055266	0.556731889	0.505845544	0.635067447	0.720964475	0.141920561	0.38385733	0.478565274	0.341572351	0.514917505	0.395490424	0.42003815	0.522736155	0.727747873	0.675960648	0.60093797	0.440141687	0.474703604	0.403824902	0.601240274	0.449928992	0.593813654	0.657612532	0.559720052	0.459069738	0.582356177	0.580571787	0.601087998	0.492344924	0.590054355	0.655926621	0.472168137	0.614489463	0.500514197	0.700341647	0.49930604	0.922008426	0.484972463	0.356189544	0.569965261	0.501373296	0.207751115	0.183716542	0.241253935	0.525215468	0.540376592	0.72466373
cg00424367	0.568772144	0.619731569	0.686682598	0.615452718	0.579624694	0.58118901	0.615832739	0.445812049	0.614921736	0.57012125	0.357607761	0.486617746	0.64358639	0.563522732	0.549765841	0.566269827	0.616701222	0.553511382	0.622178255	0.610223428	0.298999432	0.569219551	0.40194025	0.507176636	0.473992373	0.546943731	0.580007051	0.427368201	0.588475638	0.573419749	0.594268669	0.546846062	0.645518735	0.47192677	0.582878698	0.403444411	0.769859587	0.545453095	0.854401583	0.570805556	0.486363399	0.723132215	0.631904161	0.306577963	0.143105415	0.236264181	0.411077417	0.491864699	0.592339651
cg00424624	0.554815737	0.407055392	0.315398986	0.387963444	0.395436334	0.43794016	0.450596931	0.672244607	0.832678159	0.670979998	0.562723585	0.543764788	0.758924876	0.739849807	0.571941507	0.497875912	0.453634982	0.485729156	0.647811321	0.678823827	0.627477152	0.559571367	0.550870683	0.694696047	0.589381734	0.52371105	0.664078359	0.770165734	0.406209032	0.384009867	0.666822635	0.524896895	0.45216664	0.49119126	0.504115645	0.159028539	0.437524067	0.609937918	0.583020599	0.627663883	0.711198367	0.686168464	0.666937998	0.613417635	0.52563134	0.55997482	0.604888136	0.510937669	0.505351122
cg00426154	0.762513914	0.832079626	0.708045919	0.813750249	0.83810635	0.703851775	0.79486197	0.526851092	0.828031136	0.746540002	0.744898123	0.786484492	0.594686381	0.765999634	0.711018816	0.465240386	0.724305975	0.71055597	0.661714212	0.664198641	0.707116268	0.700500426	0.631802556	0.70797223	0.816232538	0.786193036	0.631605806	0.775358525	0.763273516	0.725809739	0.661852137	0.793800677	0.758173939	0.681461839	0.774779152	0.488568169	0.766545253	0.577639127	0.396840595	0.811145375	0.798022621	0.645478673	0.503781075	0.624730339	0.688938235	0.654796026	0.725612596	0.662449926	0.793969012
cg00426659	0.575863143	0.628112351	0.665570827	0.593467367	0.577726027	0.548124102	0.487720887	0.199440177	0.583550738	0.553252583	0.368069279	0.496392365	0.450610631	0.432065532	0.42123924	0.636755769	0.6234722	0.482451876	0.56934981	0.570377667	0.321305354	0.538179211	0.400740898	0.479077729	0.551077582	0.559207863	0.542353618	0.455019325	0.568771779	0.519585776	0.565132555	0.543310081	0.603688904	0.453373914	0.474212869	0.5	0.507845309	0.489743122	0.904825093	0.466541048	0.528173181	0.497872859	0.580332412	0.444665933	0.445705188	0.313471044	0.466469589	0.417891829	0.630516713
cg00427623	0.254922973	0.238920434	0.299570349	0.330715234	0.166341238	0.227049671	0.252514976	0.108146219	0.118930748	0.232046246	0.158536677	0.273545407	0.12405497	0.159160184	0.1125282	0.27216008	0.237408777	0.234574167	0.110751951	0.116687652	0.21537173	0.207980129	0.204165799	0.108351518	0.205589815	0.185152101	0.128387507	0.161622623	0.262982567	0.286860306	0.17863718	0.211868269	0.29467846	0.205416799	0.27800684	0.593177863	0.373146627	0.442565128	0.384639793	0.133104061	0.255715573	0.115580433	0.108227879	0.112425125	0.098541477	0.121734294	0.198641836	0.298596147	0.290873649
cg00427871	0.854006362	0.742227564	0.842044993	0.816437802	0.808049174	0.815825352	0.785135064	0.616341359	0.82574797	0.855660357	0.848086219	0.893250214	0.847602479	0.777638941	0.814471843	0.752354201	0.853942648	0.808997241	0.846600269	0.855543658	0.890395183	0.864781162	0.861384536	0.846791608	0.891214982	0.846121742	0.869248015	0.868793805	0.892922849	0.861786344	0.892188133	0.817414677	0.836688036	0.880679736	0.844977037	0.065055387	0.672295936	0.472492934	0.541025377	0.880710262	0.822686742	0.876753739	0.834441601	0.471237254	0.787613995	0.754307767	0.863801871	0.832519728	0.874600724
cg00428557	0.506697162	0.506379298	0.464538825	0.489885352	0.457525302	0.372774949	0.533445562	0.566818142	0.481206894	0.576928065	0.74445304	0.530998093	0.518530011	0.357015234	0.467510653	0.343395637	0.460010144	0.418927124	0.444728116	0.482710141	0.472151496	0.553171232	0.628123517	0.307174796	0.391687927	0.544652522	0.43515249	0.329263666	0.495562995	0.476241622	0.600877807	0.547682286	0.476238134	0.48739641	0.557282325	0.505892693	0.436118506	0.447332807	0.739770147	0.498340165	0.503072773	0.71069326	0.338234515	0.240720752	0.292412987	0.297252517	0.410968389	0.463095769	0.349403697
cg00431549	0.498716958	0.472997622	0.476509541	0.477719532	0.481022421	0.482393833	0.486837556	0.482038978	0.463554698	0.475918947	0.48712508	0.474732164	0.486289496	0.50007901	0.482748574	0.499291847	0.489775967	0.471358088	0.489047509	0.480661213	0.488422058	0.480045516	0.485215571	0.488006651	0.481565515	0.482004269	0.476932142	0.484525232	0.48493462	0.479833929	0.489296578	0.486040766	0.479101848	0.474495752	0.481533551	0.490049378	0.4841163	0.491152632	0.462284979	0.486696319	0.478538577	0.491597854	0.482191948	0.490545886	0.469116678	0.481893388	0.462659121	0.498822483	0.485592266
cg00431974	0.947946755	0.942769495	0.952641063	0.955215438	0.914340612	0.951836619	0.94758437	0.639482276	0.870083163	0.948868865	0.93392529	0.960082813	0.951204587	0.914779635	0.945822407	0.934902128	0.974688779	0.972605995	0.963808754	0.968049061	0.961467368	0.966698269	0.965700621	0.968269831	0.957747125	0.945904221	0.964473185	0.959576731	0.955850321	0.965271765	0.966473544	0.958996764	0.967920718	0.969464093	0.963241104	0.501736531	0.86265011	0.497479412	0.720158766	0.953702787	0.941119233	0.951599246	0.941386145	0.95520629	0.959249512	0.965334605	0.963345168	0.96909464	0.9733228
cg00433042	0.333350739	0.259945806	0.085005768	0.285719659	0.162577087	0.356773521	0.376402102	0.0486756	0.15982161	0.126091866	0.139277834	0.165727541	0.212990608	0.367453066	0.135863047	0.410168678	0.15906297	0.174895602	0.351182439	0.182647564	0.198270606	0.416820722	0.232369065	0.23978398	0.287254595	0.169417817	0.284862454	0.290656823	0.444753665	0.115692199	0.182463397	0.276202485	0.339530151	0.28422276	0.19370355	0.449588522	0.429346813	0.473499176	0.462960973	0.073643982	0.047975664	0.086662811	0.081512507	0.112296805	0.256793498	0.280969158	0.206365477	0.185880633	0.31489057
cg00434962	0.022914779	0.016070173	0.016821328	0.013246556	0.014674647	0.014724586	0.012171249	0.008797809	0.010510159	0.015324553	0.011931401	0.012282689	0.011535967	0.009824768	0.012711404	0.009748289	0.009752765	0.009621507	0.012564574	0.01036192	0.016911475	0.011086183	0.013231572	0.010998728	0.018755722	0.242671863	0.015168052	0.013323896	0.013673831	0.013612539	0.011920653	0.012402842	0.011819636	0.012737354	0.014209622	0.508186427	0.018703847	0.587880388	0.260151833	0.012730347	0.044746575	0.011397621	0.011656365	0.011719074	0.012127078	0.013466665	0.018888689	0.013214873	0.015663424
cg00436603	0.494204881	0.487050226	0.496802777	0.493702004	0.504181819	0.493948493	0.495365791	0.493096278	0.500432185	0.491428084	0.50174122	0.491468167	0.500110482	0.486900042	0.49585036	0.493220471	0.502970118	0.496605692	0.492452825	0.502579823	0.485478129	0.493799953	0.506219423	0.495374114	0.504195565	0.49395791	0.491780432	0.501433384	0.50063181	0.496337384	0.502854315	0.494248794	0.494302773	0.497326169	0.5010111	0.439810363	0.500267336	0.44165264	0.497911197	0.44283658	0.429484134	0.473558356	0.485148272	0.4964442	0.498486521	0.49834629	0.495203805	0.50325712	0.4977426
cg00436746	0.116420801	0.546392437	0.231815343	0.380487557	0.199199417	0.480522648	0.555667968	0.095691908	0.283861408	0.204046726	0.454602738	0.329612112	0.447372528	0.282280953	0.262596529	0.509138547	0.190961563	0.171166081	0.604832206	0.175065963	0.272491116	0.400989629	0.42386849	0.280877096	0.368614701	0.152565525	0.386741114	0.355319655	0.62248995	0.099857423	0.241462935	0.359198967	0.388603904	0.279756799	0.245247935	0.464350521	0.565595118	0.524991301	0.339739724	0.073800186	0.046152615	0.061851632	0.057984898	0.08091053	0.2511088	0.356535327	0.334777769	0.307848024	0.466073926
cg00437193	0.040888039	0.042732659	0.047195075	0.051264945	0.048177967	0.045049636	0.046737357	0.035797219	0.040422412	0.04424069	0.051415012	0.047728735	0.039975059	0.089067674	0.048894344	0.050871471	0.050943294	0.043552421	0.041756381	0.044115553	0.060496742	0.095450618	0.100580852	0.043488865	0.063791377	0.048095588	0.046009547	0.049506698	0.070309172	0.053097291	0.0440937	0.048839743	0.053511685	0.067561148	0.042405762	0.531408535	0.042984028	0.424943545	0.066852876	0.040387931	0.044976552	0.042073768	0.042966642	0.0438116	0.063588473	0.057887026	0.110387063	0.054872775	0.069081187
cg00437358	0.362693967	0.378337852	0.272841408	0.382057722	0.23549236	0.453671282	0.362139133	0.156131755	0.50435408	0.437921183	0.640189896	0.479592386	0.471749776	0.624897591	0.296443134	0.373999805	0.397146903	0.422287577	0.428315304	0.500322816	0.614970748	0.401728045	0.635596648	0.659923139	0.669406892	0.390331071	0.487010163	0.782320683	0.408987733	0.375438455	0.428365693	0.371352126	0.302026142	0.511759415	0.368771075	0.017445903	0.266614543	0.494820705	0.087278169	0.413005877	0.521385539	0.33591751	0.329299719	0.29084759	0.248066732	0.316383227	0.669103922	0.454310584	0.449459454
cg00438646	0.838274481	0.846154992	0.859829853	0.898978604	0.766861776	0.853604418	0.89514788	0.544920823	0.896363692	0.8318181	0.822626902	0.774493514	0.89112102	0.886698022	0.862777662	0.736828396	0.787643055	0.821530813	0.851463679	0.816755372	0.844927679	0.814309382	0.785904857	0.800943559	0.84087372	0.863937774	0.823487322	0.742292538	0.808228249	0.797360691	0.850948107	0.829605996	0.839689488	0.784519185	0.782607133	0.196501495	0.843822084	0.467284089	0.480912514	0.726053753	0.556041902	0.835607275	0.810132229	0.801295474	0.857271156	0.862687569	0.794092984	0.730905399	0.853121485
cg00438946	0.834386014	0.776836919	0.746601067	0.808335046	0.760236126	0.800191911	0.792657179	0.388353146	0.793212442	0.839280052	0.770737153	0.793095884	0.812881372	0.922160509	0.885539548	0.753030512	0.827540407	0.803235178	0.784246783	0.800358443	0.803503353	0.807771244	0.798166782	0.699891913	0.746370899	0.802736721	0.782821148	0.675162907	0.781815513	0.782669512	0.807202404	0.773338428	0.815558943	0.767474047	0.753950282	0.529755137	0.779839807	0.599644796	0.896490303	0.608808905	0.543904246	0.680156635	0.611638241	0.51326232	0.696397043	0.674043541	0.713748346	0.80512619	0.808450499
cg00439117	0.74658462	0.685415879	0.789392778	0.849053281	0.876545744	0.806708878	0.845716686	0.547139475	0.422049584	0.641374922	0.696775966	0.769312853	0.566423635	0.681270135	0.637869844	0.831316829	0.749329924	0.847126075	0.534075559	0.527933737	0.860408164	0.771497881	0.792278193	0.728390259	0.853281391	0.829677394	0.506385796	0.839397444	0.75844929	0.779911823	0.638729425	0.816639683	0.780538867	0.751414278	0.836019246	0.13873052	0.762213832	0.526372551	0.438226457	0.502666355	0.584396427	0.349518616	0.390225519	0.616214299	0.668155176	0.679202313	0.843187405	0.802764091	0.81301494
cg00439253	0.864599308	0.823777579	0.812649143	0.781251015	0.834390175	0.798211234	0.804698108	0.804297395	0.733053824	0.843713967	0.815443522	0.836376116	0.865570458	0.827461352	0.823146184	0.763426507	0.913250321	0.891710775	0.890979636	0.889583753	0.845556193	0.896798465	0.869096334	0.890456416	0.90974199	0.855228638	0.908341947	0.904891757	0.851698832	0.871952432	0.892418163	0.84535183	0.914185085	0.87707718	0.857533394	0.568386907	0.654730956	0.45458732	0.68250922	0.904413493	0.923649533	0.909023818	0.917615628	0.844564727	0.642921156	0.582342893	0.88993677	0.852007376	0.923338385
cg00439445	0.949526239	0.931104989	0.937677674	0.948031758	0.95089252	0.96275193	0.952165638	0.915925939	0.920212595	0.935399429	0.943765048	0.95230887	0.907478993	0.951872548	0.944019569	0.928830697	0.954425508	0.934250838	0.94476831	0.951631141	0.959598964	0.949851909	0.94806019	0.94535562	0.950829982	0.959634885	0.952212739	0.934371108	0.95450411	0.952909473	0.956214068	0.940085168	0.95694739	0.957033568	0.938721429	0.253164218	0.895930457	0.49588356	0.540914508	0.935956526	0.935452369	0.901009657	0.890493741	0.878908553	0.949228384	0.943792748	0.944588646	0.937932128	0.952628942
cg00439981	0.496484984	0.492220208	0.490950416	0.501442476	0.496000822	0.493065566	0.498013536	0.489957512	0.501104431	0.494913717	0.496863043	0.497261779	0.504562483	0.492589962	0.495638029	0.483928507	0.499034377	0.483556168	0.489208744	0.489478889	0.495824937	0.497202931	0.500264541	0.487137836	0.497489399	0.488137508	0.490200609	0.495800289	0.483234406	0.484051056	0.494258895	0.492791577	0.503520145	0.48092167	0.485614385	0.442465442	0.478985628	0.506586908	0.493135648	0.482476187	0.482950941	0.493403594	0.478636129	0.49317574	0.5	0.476568351	0.500526396	0.492216258	0.499296708
cg00440980	0.479693062	0.478188979	0.48350772	0.482244613	0.469287566	0.473333455	0.478068964	0.479900696	0.473349419	0.480722153	0.480067666	0.483801664	0.484919582	0.502983215	0.471562704	0.479561489	0.483663043	0.486711162	0.476819756	0.469698397	0.494651125	0.489951198	0.493503045	0.481209477	0.477437041	0.470991374	0.473779055	0.491100074	0.475072298	0.479808681	0.490298341	0.472262075	0.482612935	0.467424797	0.483636234	0.083309698	0.465349495	0.51105973	0.488973618	0.519460589	0.516312786	0.511915526	0.507233039	0.497874474	0.467686873	0.468070505	0.47734032	0.468455782	0.465302526
cg00441553	0.782973246	0.79146405	0.834280085	0.888775142	0.832297429	0.794914853	0.867982881	0.713488359	0.815591579	0.725983476	0.601033611	0.697436212	0.789487164	0.918617538	0.731511237	0.792342487	0.763834927	0.742943497	0.773408782	0.758445426	0.657883876	0.74408484	0.624172587	0.840664861	0.846359327	0.725300499	0.750591237	0.848946196	0.778095241	0.775240177	0.704995094	0.735494741	0.824838485	0.678091598	0.763035534	0.552809392	0.843792203	0.473627449	0.861916542	0.737424477	0.636743071	0.613843756	0.554008809	0.650575278	0.785863159	0.748914839	0.755457076	0.651986372	0.790940053
cg00442423	0.8832401	0.834580124	0.850400591	0.922360656	0.868006293	0.823371033	0.857950951	0.909159593	0.872481546	0.84124046	0.827181923	0.876206861	0.82985601	0.793734231	0.796470383	0.896606086	0.864121294	0.772562485	0.823933061	0.851391091	0.798334819	0.859107627	0.80102909	0.820718969	0.892224637	0.73685181	0.862861617	0.891305723	0.864549842	0.828898399	0.864768787	0.816871719	0.908099254	0.84687893	0.813404282	0.500440018	0.911433593	0.546976573	0.924237274	0.900528365	0.824407207	0.868162315	0.841726365	0.949962196	0.725440074	0.774040244	0.81983161	0.886982112	0.903546061
cg00443041	0.375215319	0.475971523	0.422318441	0.628824776	0.457792307	0.69969407	0.400854717	0.598391851	0.496378411	0.665134269	0.828590758	0.597072256	0.594300625	0.827625013	0.36307364	0.46121291	0.390643174	0.491696786	0.487738617	0.570050571	0.773641855	0.537153681	0.713903234	0.763507995	0.707534439	0.569841654	0.540865598	0.890859757	0.539264811	0.379501027	0.647842301	0.5158642	0.402915065	0.663661428	0.495385846	0.485914575	0.532545972	0.395435669	0.468232568	0.736060267	0.737947873	0.537674894	0.467679945	0.907910452	0.922013291	0.928293117	0.738955291	0.628265924	0.548284901
cg00443833	0.111598776	0.203446944	0.12848197	0.230344707	0.193100323	0.177582182	0.157224477	0.454488794	0.225461918	0.151472887	0.181336517	0.146146459	0.121136859	0.16608597	0.242271803	0.222287244	0.072157979	0.089284571	0.110435923	0.112931807	0.106970305	0.099057836	0.099119254	0.10811725	0.076294944	0.115562521	0.103769135	0.090530287	0.247940098	0.120537788	0.07148084	0.150490524	0.077775205	0.087345925	0.092885167	0.481191858	0.364297746	0.494618904	0.482123562	0.713131067	0.696087602	0.774994112	0.701706792	0.755303297	0.101827462	0.11050203	0.099919875	0.096620558	0.048397496
cg00444649	0.904494569	0.898687767	0.943490946	0.903483254	0.923275626	0.902008329	0.925576517	0.953432973	0.860809177	0.882979988	0.899972451	0.905699288	0.877964175	0.953694174	0.855411875	0.890814127	0.880760217	0.896541959	0.875627484	0.880208459	0.891891878	0.883809981	0.891130287	0.822387384	0.885020884	0.859834441	0.897538292	0.826947407	0.916917176	0.891587958	0.898088963	0.903428818	0.897997073	0.88714304	0.90231233	0.533066515	0.921431683	0.605323482	0.879635569	0.896587933	0.872812123	0.900995895	0.867500869	0.878790528	0.882346378	0.890357921	0.86693033	0.903375037	0.885010526
cg00444928	0.92378886	0.926189476	0.917132065	0.888411347	0.889712982	0.889987977	0.929661236	0.71806646	0.879641779	0.923301549	0.852526343	0.918780312	0.905287741	0.903400579	0.901724489	0.906215918	0.939075614	0.926921378	0.934197908	0.93278365	0.894228948	0.938960159	0.894141661	0.912593067	0.937246268	0.922514055	0.938193501	0.912075879	0.926747466	0.928885972	0.936960073	0.922235141	0.94123663	0.923178044	0.934146927	0.500371207	0.786500982	0.474316188	0.525443628	0.859166337	0.906024899	0.919334645	0.919324995	0.840101877	0.926981059	0.922529882	0.927580956	0.914380644	0.946532352
cg00445879	0.046564841	0.054280851	0.036661832	0.0718924	0.030224579	0.062972885	0.035500981	0.064696207	0.033153973	0.036286146	0.039603051	0.063276518	0.01413559	0.007476361	0.03692771	0.020114192	0.043021195	0.024687152	0.011137251	0.011409268	0.03482385	0.023431085	0.0297313	0.011930243	0.089194843	0.050426593	0.0549433	0.020188435	0.052386451	0.034854694	0.027962625	0.052125629	0.037686468	0.061836249	0.043853523	0.088894921	0.021867474	0.391274827	0.006034856	0.068308644	0.068323216	0.080929065	0.101858437	0.134316748	0.162965928	0.436382254	0.068556472	0.029829397	0.049476416
cg00445959	0.5	0.492074149	0.489766948	0.492368378	0.499076768	0.497566147	0.501852158	0.506537056	0.481286888	0.494436338	0.495648105	0.487899428	0.488598584	0.497779646	0.495115201	0.498535636	0.507859878	0.48790438	0.500637666	0.484507137	0.483640956	0.501056475	0.491881803	0.506481262	0.4920869	0.5	0.495923366	0.492908057	0.498482301	0.489067896	0.498238343	0.492152445	0.504847239	0.49175806	0.499810088	0.490049378	0.497419	0.443754171	0.484886396	0.497782458	0.498468344	0.48103356	0.481877933	0.486079919	0.491585742	0.481656371	0.492766034	0.495611116	0.503799742
cg00447136	0.344641453	0.407860636	0.413762344	0.415494857	0.41313082	0.376471053	0.435197071	0.444542799	0.421633649	0.39172518	0.438698667	0.362960277	0.433891856	0.498281309	0.409299811	0.374093409	0.373955143	0.39778206	0.445507492	0.361963881	0.386848824	0.367924182	0.45115556	0.416185914	0.375944386	0.454805796	0.396145099	0.366051516	0.398532594	0.429382492	0.407835105	0.427247035	0.416014384	0.447972081	0.365790719	0.468617582	0.47868251	0.509383808	0.467386703	0.83354103	0.731427233	0.766950506	0.808198447	0.466447435	0.353469298	0.400882755	0.403954092	0.388497718	0.390105157
cg00449321	0.416684562	0.416683748	0.440385006	0.42739031	0.411233489	0.384824194	0.408840989	0.508884772	0.450217075	0.420237417	0.384384166	0.414206142	0.46230333	0.444622686	0.463468465	0.414814331	0.46680478	0.434658249	0.428248456	0.470643557	0.452444933	0.463760664	0.457376512	0.466341369	0.433431226	0.380873191	0.430160599	0.455342804	0.433389468	0.434341371	0.42141253	0.431072165	0.435680066	0.382872003	0.389787936	0.286727994	0.411854996	0.469088644	0.410957524	0.847898422	0.841174371	0.828733703	0.845153513	0.869417864	0.419413316	0.436632394	0.391972463	0.417612018	0.454652352
cg00449726	0.937363264	0.918955866	0.899301479	0.881121514	0.882881857	0.898957703	0.937145256	0.666582457	0.856047912	0.924097555	0.888594777	0.92213079	0.897458648	0.843475111	0.906858255	0.881160312	0.939454013	0.934315497	0.915458816	0.923756878	0.928971798	0.939669297	0.946283478	0.773580707	0.946031483	0.939610384	0.939871702	0.771561335	0.922448009	0.940224871	0.942185566	0.931391883	0.954066633	0.931550465	0.934061852	0.492794889	0.81584636	0.511850441	0.523565902	0.908532978	0.903440411	0.922811807	0.899473759	0.763779896	0.892964652	0.894996976	0.933444394	0.939159754	0.94586686
cg00450713	0.879074653	0.911374075	0.902302691	0.931586686	0.869514945	0.91076264	0.916531951	0.830899389	0.954970045	0.898821855	0.92519417	0.885294056	0.905021895	0.948842847	0.872570479	0.950554029	0.893527889	0.875248151	0.922234991	0.90121697	0.855009465	0.909276977	0.870695968	0.894383031	0.899292524	0.919164989	0.921492789	0.905545805	0.89520646	0.90584111	0.892117948	0.933062319	0.925182827	0.913782165	0.882295403	0.508991285	0.921609443	0.503479352	0.85671719	0.908676778	0.935266602	0.934411686	0.953541315	0.947754876	0.857749019	0.879809111	0.908937348	0.903271496	0.906686398
cg00450884	0.831380436	0.734184252	0.754388394	0.74269724	0.719109863	0.709404708	0.752803205	0.571268111	0.752300007	0.811387549	0.505329716	0.728577457	0.763757965	0.725452548	0.749195746	0.622959823	0.852449941	0.699707486	0.821159377	0.863302478	0.666480407	0.818983443	0.634669968	0.824348137	0.864751596	0.795592129	0.864488554	0.84875125	0.771790601	0.838779582	0.833911165	0.817008805	0.887800636	0.736720311	0.793949672	0.299568361	0.660421317	0.310528731	0.589641798	0.569487915	0.769141116	0.76375947	0.805737282	0.643684541	0.640562493	0.679306645	0.793920542	0.667345344	0.874395153
cg00450891	0.908960354	0.890630181	0.888756584	0.885292492	0.874375405	0.890356367	0.895384157	0.574023405	0.89139019	0.909199356	0.899447437	0.922167968	0.9165241	0.854503659	0.911166424	0.871878646	0.956530559	0.939545256	0.929046784	0.939184618	0.921274839	0.940291603	0.931038209	0.930650763	0.945887188	0.926937702	0.94038342	0.923253829	0.910496292	0.922103585	0.944615258	0.923091654	0.946514598	0.933993421	0.930562995	0.505644955	0.805190245	0.45093533	0.506966966	0.928696746	0.895442546	0.906066909	0.901807284	0.919924763	0.925630481	0.919098943	0.927016761	0.934253228	0.958237831
cg00450910	0.736097626	0.673993286	0.703886441	0.688412485	0.696883275	0.739374985	0.693967951	0.517659599	0.641746238	0.765428028	0.732632178	0.779456636	0.546261725	0.561368542	0.568534284	0.568652334	0.647513245	0.614543163	0.585717628	0.597923058	0.58627873	0.608521833	0.574412912	0.604302347	0.812413363	0.778027122	0.861465452	0.880436965	0.704247096	0.773082883	0.833071227	0.728158531	0.850232729	0.830058708	0.783133052	0.488137273	0.534625811	0.489100615	0.534394267	0.781183505	0.781979703	0.781523962	0.800376625	0.804959526	0.807564264	0.821631055	0.846632764	0.827255537	0.835033481
cg00451044	0.240433346	0.236744068	0.255403675	0.152391194	0.120948604	0.277248423	0.242625561	0.054416565	0.127109401	0.179092963	0.402159504	0.261792958	0.166847472	0.075354327	0.15104548	0.174212092	0.209575503	0.235931382	0.169647575	0.141312352	0.305964551	0.265168933	0.371115765	0.14912988	0.235766677	0.226025011	0.199577406	0.155180404	0.245679539	0.179362908	0.237416884	0.227270163	0.29303601	0.319591228	0.270601292	0.168549031	0.304932726	0.493898752	0.217423881	0.08579995	0.040019373	0.066150829	0.095577301	0.144030447	0.293517095	0.311264564	0.300515106	0.227743384	0.220201138
cg00452125	0.792154514	0.805707185	0.816588777	0.848199701	0.82600517	0.84902828	0.851372003	0.600407005	0.861132246	0.864741473	0.746336968	0.799920654	0.846041223	0.843131006	0.847640176	0.841304957	0.816953533	0.783714282	0.867861912	0.884645994	0.800905565	0.846388473	0.818780527	0.913066285	0.907763427	0.850384893	0.864215621	0.888404799	0.872210108	0.830575511	0.820769643	0.822157554	0.875390077	0.879018882	0.827875928	0.049071977	0.745274134	0.461152418	0.621768162	0.71411614	0.725173038	0.856285661	0.888121342	0.889251877	0.866275319	0.873022076	0.889544282	0.816252774	0.804650756
cg00453591	0.571968709	0.633783505	0.56376713	0.667378125	0.630034615	0.518472438	0.613729681	0.863529261	0.571174752	0.609377116	0.282572916	0.427782745	0.608178268	0.670573228	0.571272367	0.53649049	0.650945034	0.525463463	0.721067168	0.710805694	0.404303605	0.616253299	0.357808614	0.71871051	0.754764306	0.793157718	0.601435403	0.680827111	0.639666358	0.571094948	0.613052843	0.59474894	0.737128011	0.450301595	0.57241347	0.496379313	0.698017421	0.477448596	0.370485043	0.469353517	0.673844059	0.647723076	0.624412673	0.585296868	0.507356167	0.501338019	0.648210549	0.467303476	0.779808014
cg00454274	0.858865093	0.696009213	0.822225513	0.776993048	0.604033817	0.68561381	0.784208945	0.924189427	0.773921423	0.752803254	0.654062285	0.795259364	0.675833866	0.774851348	0.771412198	0.608463287	0.729115375	0.80961335	0.685318864	0.726071459	0.584187214	0.728205162	0.682257568	0.604092866	0.764280801	0.639046754	0.644180744	0.648440885	0.76950996	0.647244498	0.738523266	0.671143774	0.750746972	0.58498435	0.740895072	0.518665045	0.68832341	0.509125421	0.585856732	0.519272238	0.51801953	0.845879477	0.854176107	0.322966148	0.371195382	0.359763784	0.667674283	0.602658395	0.741822175
cg00454305	0.220194881	0.183889723	0.162039754	0.149727079	0.208230174	0.181742962	0.197037297	0.209847171	0.240529199	0.186428041	0.187914443	0.212217413	0.321766664	0.273702804	0.280368498	0.253437844	0.348659244	0.322188292	0.319765778	0.2720235	0.309559281	0.318429737	0.335952033	0.343517444	0.228123026	0.188176179	0.273473914	0.2290636	0.254023007	0.245251127	0.27235292	0.198881205	0.220228129	0.223695797	0.18716377	0.589743253	0.150542171	0.545415897	0.084646711	0.414390109	0.414183715	0.393040775	0.403979517	0.395594973	0.302467143	0.325213661	0.288991534	0.225125306	0.285930737
cg00455143	0.597859804	0.582680818	0.554512421	0.547911804	0.560791205	0.540873194	0.58917243	0.436827899	0.647032649	0.559597565	0.498709434	0.48617849	0.567062627	0.600464241	0.471843776	0.500833847	0.639463865	0.596429421	0.552990584	0.653934274	0.57500168	0.593855179	0.519241533	0.703676905	0.763031809	0.611219129	0.677322666	0.766963086	0.549100364	0.57631932	0.680585297	0.55729934	0.596478719	0.618282807	0.669911659	0.456253105	0.539355588	0.439309392	0.485364021	0.430763885	0.619481325	0.721976395	0.72625612	0.467693383	0.445347451	0.344650679	0.564472429	0.573683403	0.687471137
cg00455362	0.853983961	0.887018278	0.768822928	0.889233515	0.900211452	0.850566914	0.87119888	0.865294675	0.889171492	0.852500401	0.863016435	0.899119857	0.859801543	0.854345872	0.848213893	0.821644084	0.89601039	0.895112279	0.888727428	0.87522127	0.878888018	0.875881157	0.847038384	0.825744214	0.87475783	0.850214395	0.896864571	0.824366485	0.882422815	0.883087776	0.899743972	0.870892585	0.899256899	0.898161018	0.870550722	0.835746276	0.829272106	0.401577854	0.909522802	0.749261507	0.851831078	0.867658765	0.86486221	0.863654704	0.876449548	0.897758554	0.872586914	0.887175714	0.88826657
cg00455875	0.854823561	0.881215747	0.829214004	0.86012318	0.839910048	0.743801175	0.824673789	0.712461652	0.84144517	0.903733092	0.728655472	0.679010527	0.861685739	0.894106217	0.893831308	0.885728993	0.837319487	0.850045205	0.906235533	0.905038893	0.674674898	0.848989032	0.785482563	0.892133323	0.880832561	0.892379963	0.895142546	0.890981229	0.869233118	0.846544378	0.861135421	0.787189686	0.904300078	0.811014091	0.878918333	0.490015995	0.827247379	0.483248832	0.596214479	0.893515202	0.893406321	0.889490021	0.89341525	0.928385812	0.923569441	0.864378227	0.858834701	0.686220979	0.901418997
cg00456768	0.574440839	0.554678634	0.560917983	0.558162369	0.549534544	0.56430395	0.547531601	0.496103636	0.50855449	0.604951503	0.55026615	0.591885256	0.51267967	0.5	0.507629749	0.502759706	0.581637457	0.543554307	0.518103614	0.525302255	0.526865542	0.530363483	0.533384395	0.537280958	0.603829474	0.620461284	0.636934261	0.650503056	0.584156608	0.597617857	0.580253033	0.566896554	0.667507206	0.618525891	0.605455642	0.434222737	0.52232762	0.515270976	0.506864352	0.594143602	0.593040095	0.612448688	0.601715355	0.482628645	0.521265629	0.519312841	0.664514299	0.638583053	0.60977092
cg00457583	0.946877099	0.937086769	0.935800731	0.911511712	0.917768566	0.934788869	0.93071353	0.802105439	0.913449553	0.948545895	0.922053642	0.939590389	0.934584183	0.893794606	0.937264671	0.915790186	0.965028016	0.951558685	0.953362304	0.949159487	0.945480778	0.958732411	0.940711911	0.935946346	0.947062545	0.943317931	0.951971944	0.93896416	0.941356203	0.955957016	0.952730999	0.941338478	0.965621121	0.960944233	0.947509329	0.278107088	0.805657735	0.449276954	0.623591876	0.928978	0.908326047	0.943888354	0.942722451	0.615801914	0.889016908	0.823132563	0.944921917	0.957307472	0.955282343
cg00458124	0.396322452	0.530736144	0.327216941	0.418175504	0.304747412	0.235862293	0.387478621	0.774154581	0.764610351	0.515187225	0.155213715	0.360269313	0.708779228	0.589446012	0.46734818	0.216944614	0.453806054	0.339163558	0.660647453	0.614272255	0.344724074	0.466926273	0.240653213	0.519169893	0.548207881	0.332597929	0.589155328	0.572907808	0.441963388	0.341792271	0.611557125	0.482136045	0.567920368	0.290493527	0.399780992	0.17182331	0.540950912	0.337719864	0.074713758	0.797241421	0.852805314	0.795175713	0.871251519	0.873251983	0.311992283	0.31214456	0.439371381	0.319959559	0.544974893
cg00458681	0.513665393	0.503752816	0.513843585	0.516165354	0.511137698	0.510909977	0.504180748	0.519241684	0.509995029	0.509928913	0.511328351	0.495166098	0.502155453	0.514606427	0.509710355	0.510976028	0.510100284	0.507344734	0.507249362	0.504791702	0.50344195	0.508388501	0.503919582	0.506078846	0.507573269	0.503905074	0.500891201	0.495264662	0.505527582	0.502720782	0.498975453	0.498290088	0.50908202	0.504979303	0.501971674	0.487433138	0.513054585	0.459752964	0.514746429	0.500622327	0.489722646	0.508602507	0.507695434	0.508337763	0.504643242	0.50941869	0.495692825	0.500803255	0.495574079
cg00458823	0.151915426	0.14352423	0.148676003	0.153611863	0.146561328	0.131129857	0.099633624	0.364121725	0.082280049	0.125420842	0.119991818	0.168472965	0.147335512	0.151509834	0.130456513	0.146086449	0.118220765	0.129782573	0.116479923	0.141484822	0.132945953	0.094823182	0.115328637	0.139491701	0.14210663	0.099574954	0.186391006	0.166420625	0.094578137	0.135568876	0.18162218	0.164388181	0.163497575	0.145750624	0.120814457	0.109743721	0.333164205	0.479777069	0.452253601	0.580828865	0.418052833	0.558372867	0.463790542	0.321604417	0.160611942	0.142848178	0.1628299	0.147258625	0.18171082
cg00459263	0.072613344	0.128146419	0.103399397	0.100730586	0.09805146	0.101851151	0.092183283	0.278311387	0.088575873	0.080356035	0.094504368	0.08940018	0.165424162	0.143636056	0.098049734	0.115631516	0.081616007	0.099246159	0.125720211	0.13441014	0.115253118	0.091044616	0.095323187	0.07936892	0.070480791	0.097071306	0.074006431	0.062406191	0.140140447	0.093940756	0.076816367	0.082062502	0.07176359	0.070971671	0.076767888	0.036470284	0.09162138	0.478758287	0.312599155	0.041297379	0.038516457	0.04451788	0.055315188	0.052004904	0.09658261	0.148703168	0.112359231	0.104911207	0.087946989
cg00462525	0.082713018	0.126347752	0.148785191	0.147617073	0.091522909	0.099152759	0.088596354	0.053407799	0.092501317	0.106547124	0.088493423	0.119381986	0.069172308	0.068249176	0.076118544	0.077027117	0.097539788	0.103883495	0.076018974	0.084405301	0.07639074	0.080951478	0.099813367	0.072461718	0.084135327	0.091539688	0.093312614	0.092711501	0.088558961	0.107000874	0.089195643	0.088733543	0.0978456	0.11070664	0.109445334	0.284678576	0.086469534	0.546932174	0.053457709	0.054322677	0.044700391	0.054366443	0.050597168	0.052380328	0.122598188	0.103468964	0.098687452	0.120467613	0.090535316
cg00462994	0.502044217	0.500425761	0.496132263	0.501628986	0.501936003	0.495279495	0.493754644	0.503923541	0.493398379	0.504907175	0.505648461	0.498868612	0.495656437	0.507110098	0.493913044	0.508483514	0.497713217	0.498110706	0.5	0.493011949	0.491735012	0.493405214	0.495781016	0.505354951	0.49690743	0.506462078	0.497246199	0.491377165	0.495361678	0.498849183	0.504154642	0.5	0.503550928	0.489233744	0.495195977	0.507348712	0.481219562	0.504992779	0.484743002	0.607139247	0.751315709	0.959042511	0.9484304	0.96394308	0.507765303	0.493076143	0.502855629	0.491208421	0.488844302
cg00463693	0.877479122	0.837300758	0.884363223	0.871851336	0.858339018	0.877461146	0.842076005	0.592412015	0.802659573	0.866103238	0.887522994	0.883414294	0.797114651	0.727226913	0.729184777	0.682784493	0.745349406	0.751749275	0.733848365	0.766468643	0.764150362	0.76074565	0.747888165	0.746203049	0.873380119	0.887911697	0.884880432	0.888466339	0.825516264	0.862579817	0.889835905	0.865117774	0.890801537	0.88499995	0.865232256	0.492737895	0.79180775	0.560847774	0.815470612	0.91633994	0.928856631	0.862022454	0.849072229	0.82968512	0.894420407	0.889819904	0.841708961	0.852116639	0.820751677
cg00464569	0.95932888	0.942449357	0.953501827	0.954677483	0.955676284	0.948670674	0.889391624	0.863619587	0.810196977	0.937190693	0.960055574	0.947811636	0.950487947	0.939433867	0.94978871	0.933328886	0.951218112	0.946338355	0.946374724	0.93760158	0.944577093	0.950652541	0.95947449	0.9285012	0.94048474	0.940551613	0.956103901	0.908091777	0.962907207	0.957215673	0.966302579	0.94465775	0.952338563	0.950914876	0.934464012	0.479544171	0.908247903	0.489570802	0.830813562	0.939780268	0.933634152	0.953904183	0.952905671	0.910170057	0.383131307	0.550537648	0.935551244	0.95253265	0.955028538
cg00464610	0.908253243	0.914361866	0.90529072	0.936217608	0.893659452	0.88674588	0.920731115	0.81803054	0.878637369	0.921420902	0.724504553	0.870370965	0.94589144	0.940082371	0.915110521	0.926005983	0.897802592	0.86760316	0.957655692	0.953350973	0.703321918	0.914695067	0.822202095	0.932625325	0.948516232	0.908989003	0.939817188	0.928659152	0.938444593	0.928841589	0.927198151	0.925261997	0.937992625	0.853318455	0.929414294	0.499578374	0.863355593	0.375274049	0.905122939	0.955275169	0.945027918	0.951710228	0.948154738	0.956319744	0.95161024	0.955003469	0.894002028	0.834715939	0.948057568
cg00464803	0.229498816	0.189592754	0.104289655	0.11423735	0.13158668	0.198669233	0.180520958	0.067915316	0.089333608	0.167792026	0.416036414	0.216225864	0.113581532	0.275860219	0.126313007	0.176855424	0.139667737	0.239582923	0.08553596	0.128401242	0.362154798	0.175159197	0.302479006	0.11551176	0.105075174	0.186471252	0.173339647	0.116588787	0.130213588	0.172709972	0.213667806	0.198912914	0.125643159	0.275003462	0.151021512	0.533025637	0.108156246	0.605876039	0.059549931	0.262801313	0.217868194	0.140154233	0.213555481	0.10453794	0.401287171	0.373093003	0.255434356	0.270140915	0.154062534
cg00465284	0.058523867	0.057499359	0.110164986	0.057107089	0.052328115	0.041206955	0.059407315	0.030975881	0.053914401	0.074292604	0.057932577	0.081799288	0.050302443	0.053445886	0.047611495	0.085592669	0.0767729	0.073033302	0.072073499	0.056067944	0.050848658	0.056238234	0.052992778	0.053892298	0.064356474	0.057313487	0.074104114	0.064454348	0.058278695	0.073938043	0.065130977	0.059339512	0.069536127	0.056206594	0.069673961	0.643716593	0.053295324	0.447332807	0.032470424	0.069426942	0.048620208	0.056630217	0.050545481	0.062743196	0.0650652	0.049859274	0.073780621	0.059819143	0.066755807
cg00465985	0.509509469	0.49342203	0.514800614	0.498355217	0.511609323	0.50759757	0.505405766	0.493846136	0.524707105	0.515987329	0.511135707	0.518141986	0.499029877	0.517554235	0.507589262	0.492668595	0.519276803	0.52542857	0.525774109	0.51776921	0.512211512	0.512768349	0.521756781	0.531093797	0.519299863	0.505271476	0.552531703	0.550355288	0.512904255	0.522891056	0.553777459	0.523303371	0.524235405	0.530234487	0.515052914	0.218890492	0.498371027	0.380620605	0.494834327	0.241910221	0.272184938	0.852983568	0.919968331	0.932397628	0.533342285	0.534687421	0.499858392	0.52568056	0.521205425
cg00466720	0.956402659	0.953499851	0.942974404	0.952168336	0.934740756	0.947256478	0.930514058	0.950375555	0.955240816	0.873886944	0.95247229	0.946413644	0.94951961	0.958470743	0.957107633	0.948957984	0.94713864	0.953742113	0.938789936	0.947780064	0.959096366	0.942113647	0.957650286	0.937302756	0.9500151	0.955579766	0.946016602	0.928778062	0.943738602	0.948282967	0.952175138	0.947875147	0.947554879	0.951543014	0.948820502	0.686922077	0.945933179	0.581057469	0.958894846	0.880340551	0.88375514	0.925364453	0.899056109	0.910224619	0.947504695	0.95108881	0.944413676	0.937096647	0.947919155
cg00466950	0.045058777	0.060081227	0.054184142	0.054033266	0.072428642	0.058410092	0.068694561	0.341833203	0.069151219	0.073845248	0.07745894	0.050234143	0.061821379	0.061108792	0.065330369	0.090981709	0.034796192	0.042334059	0.04531987	0.045464781	0.051447534	0.04040506	0.044611943	0.045876713	0.035366554	0.055888584	0.039143582	0.043591731	0.059461338	0.04728133	0.035758048	0.050045236	0.039637858	0.043004716	0.046481365	0.492792679	0.189285799	0.468383512	0.344866429	0.943615534	0.925974482	0.951465993	0.937737857	0.872098541	0.045675423	0.045119193	0.042122536	0.04353255	0.036986207
cg00467357	0.556970654	0.549390784	0.547765673	0.539701497	0.532514515	0.564184633	0.577863555	0.509106834	0.53512017	0.624319972	0.543506353	0.596140891	0.581535503	0.551874871	0.497857342	0.524253432	0.737426225	0.682512107	0.669379313	0.688468345	0.601704207	0.660555918	0.602100431	0.699366913	0.768205979	0.628026911	0.782515485	0.831628076	0.576830341	0.590784781	0.755455178	0.548828695	0.751429918	0.695923762	0.635713684	0.488602935	0.530312115	0.45544138	0.50897958	0.550826403	0.81571636	0.667877674	0.747750203	0.844823157	0.633914993	0.679865556	0.714820593	0.726943706	0.762174929
cg00469450	0.884991803	0.893775463	0.867779328	0.838575136	0.842680595	0.878541643	0.880945187	0.625582128	0.840868331	0.884763401	0.825297699	0.885882992	0.752149654	0.72234007	0.766803138	0.732443725	0.89707837	0.866909632	0.801353098	0.835496351	0.82489194	0.868266336	0.829917505	0.861558156	0.924124737	0.892742584	0.914004704	0.920826845	0.872159098	0.896394579	0.918251034	0.869507833	0.925315529	0.902775538	0.895744513	0.491750395	0.666342522	0.46609455	0.512661327	0.652137485	0.583677682	0.636765421	0.654282743	0.679132087	0.892754004	0.907737064	0.909522739	0.906361223	0.939882856
cg00470694	0.654207525	0.492035018	0.492482627	0.468047545	0.451572958	0.389156049	0.566414335	0.170653939	0.432327079	0.509982123	0.310719412	0.541849507	0.533938039	0.299407588	0.376755834	0.2887658	0.692842123	0.544778937	0.542161658	0.52124267	0.370739674	0.519484672	0.344299848	0.477762186	0.772792517	0.537946555	0.657932452	0.606465935	0.576262428	0.617907665	0.709302721	0.59537112	0.717484919	0.569926905	0.575710455	0.708762941	0.187473305	0.518678049	0.061317434	0.358526456	0.357889707	0.535816863	0.581832274	0.599939837	0.582783438	0.56417868	0.551670122	0.496470512	0.652307792
cg00470955	0.039289363	0.043223162	0.040236711	0.081742257	0.039186709	0.033282305	0.036766922	0.030146024	0.04823854	0.044164814	0.037150139	0.045676898	0.061685294	0.031102542	0.037464394	0.037306141	0.045752364	0.051760391	0.041397586	0.04041298	0.038416787	0.044456108	0.032870685	0.037580164	0.042758711	0.052731878	0.044239138	0.053612116	0.04524921	0.042180111	0.055185991	0.039196047	0.051063668	0.04702646	0.040315521	0.016242526	0.034959454	0.503378472	0.024112422	0.053045033	0.044516047	0.066884882	0.052750651	0.051425137	0.061004079	0.056933183	0.057575506	0.058115935	0.049660116
cg00470976	0.490898973	0.493909017	0.491388771	0.491144416	0.490553975	0.487562653	0.489994438	0.484135511	0.473628431	0.484539518	0.495619647	0.487233835	0.49318864	0.507079039	0.5	0.472739904	0.491078203	0.493154324	0.496955741	0.480813698	0.481874344	0.489912682	0.477890455	0.48924501	0.497667974	0.488353264	0.48578854	0.488539361	0.479013116	0.4829271	0.483859753	0.496919319	0.499108319	0.486491457	0.490481535	0.526643058	0.491912645	0.464984851	0.473014157	0.423536157	0.390060902	0.533375364	0.427488813	0.460592892	0.501779216	0.48361371	0.477925769	0.513619558	0.497806608
cg00471170	0.892020195	0.84212171	0.845577401	0.824799592	0.793233669	0.837587913	0.847722359	0.582774136	0.832211099	0.880652058	0.843541254	0.888461307	0.845972781	0.787897922	0.833720504	0.784847199	0.940073946	0.918672923	0.911783366	0.910232924	0.87293641	0.907719983	0.91146343	0.904989914	0.932063792	0.891855204	0.917152878	0.905563261	0.85571842	0.910622875	0.926213717	0.880948932	0.931168212	0.91712441	0.901601695	0.490587231	0.688110854	0.468892707	0.570281546	0.147674195	0.225331678	0.149318681	0.129451587	0.091611236	0.856788816	0.842938582	0.907381862	0.911700885	0.940663334
cg00471663	0.656251249	0.787556774	0.805216681	0.611174247	0.782676628	0.627583325	0.783460046	0.814394109	0.358949039	0.566462811	0.596753265	0.642362151	0.557474732	0.594900074	0.522691392	0.582998823	0.73425582	0.708434226	0.531549797	0.521618128	0.65650529	0.676643887	0.550349025	0.576033259	0.782774076	0.68142456	0.539542763	0.575078496	0.677756629	0.702197417	0.520632025	0.686554983	0.657726498	0.630815411	0.805722621	0.400856774	0.610119923	0.453374125	0.474129338	0.338279537	0.330030289	0.590054875	0.405125677	0.283134094	0.560526305	0.524749829	0.689478658	0.683622166	0.785533464
cg00471664	0.052563426	0.043448008	0.042209058	0.038290485	0.041645874	0.043730985	0.047529958	0.040126154	0.043986914	0.041351398	0.035161044	0.044247828	0.118210887	0.074051624	0.077441265	0.029591528	0.13158285	0.038804573	0.111176055	0.097123947	0.107201376	0.124093263	0.086107886	0.113089985	0.047293451	0.053248495	0.048386024	0.048881399	0.046036416	0.048930471	0.046211757	0.040747589	0.042305878	0.04359002	0.044127577	0.495870159	0.033992812	0.484729024	0.022440754	0.040915838	0.042436766	0.039063661	0.038396813	0.042290543	0.041467483	0.04737561	0.043602663	0.046436798	0.110740091
cg00471897	0.928669564	0.934138843	0.932099121	0.954314908	0.951239572	0.93003085	0.950418789	0.867017099	0.911690075	0.940213346	0.831994309	0.849873307	0.947573276	0.952050554	0.920228036	0.957441406	0.950233786	0.906000294	0.964434967	0.967052066	0.903298863	0.944160601	0.792500049	0.954711882	0.952184051	0.912973788	0.934875798	0.852092597	0.95674773	0.900176948	0.915479773	0.926053153	0.949255329	0.795318995	0.930527965	0.337435237	0.938750432	0.509514424	0.82683162	0.690438137	0.888985319	0.967317587	0.955446255	0.96688829	0.973686704	0.951272948	0.870077854	0.807663489	0.942957714
cg00472347	0.983139263	0.982588752	0.98353372	0.983898943	0.987023141	0.980844476	0.982489097	0.989435922	0.98397003	0.981456932	0.979230387	0.982405521	0.987879661	0.985882723	0.987679712	0.985592349	0.987715157	0.988375282	0.989058346	0.989695946	0.985954614	0.985941998	0.988338314	0.985102031	0.983373797	0.989834162	0.985238048	0.984480208	0.976468676	0.985240556	0.987314864	0.984968951	0.985429552	0.983777864	0.984004882	0.687119311	0.984418584	0.522799248	0.991242959	0.980447511	0.979343502	0.981514283	0.98411678	0.983754766	0.98287471	0.984722672	0.983498788	0.98443879	0.979654777
cg00472898	0.85381861	0.827309945	0.840953031	0.828551247	0.850843636	0.849861123	0.86235226	0.828373377	0.876919719	0.786951435	0.860869912	0.867281552	0.834189307	0.908188167	0.760843395	0.871700769	0.828669337	0.827722224	0.872565173	0.833010076	0.825707562	0.850177195	0.813428457	0.841675042	0.854826561	0.822700426	0.837297663	0.849919314	0.852064406	0.837630703	0.858915163	0.866725221	0.841779451	0.847225188	0.838767888	0.134406623	0.816418665	0.625742728	0.834215282	0.697352498	0.669616705	0.785990528	0.774150527	0.734990206	0.821833111	0.827351979	0.808611754	0.83349557	0.819468121
cg00472926	0.793306714	0.785166295	0.865705528	0.846461076	0.827799615	0.715263656	0.765527701	0.504506737	0.794342922	0.781867298	0.771774929	0.805526029	0.626349559	0.559876338	0.6380225	0.581242833	0.798266989	0.714040835	0.646377245	0.690665191	0.715176845	0.685026767	0.660446382	0.699743402	0.851913265	0.814939292	0.874696896	0.865452002	0.764524955	0.817855655	0.864690611	0.814734441	0.875031609	0.871468522	0.809167205	0.480141131	0.571245244	0.501462646	0.503900453	0.908641106	0.889093153	0.914837756	0.918799294	0.815760792	0.852438516	0.835201007	0.839466281	0.818334176	0.859467392
cg00473176	0.770916413	0.704684916	0.554724711	0.684123489	0.5947769	0.729026362	0.693424753	0.887284743	0.658604411	0.680792465	0.572420221	0.747951438	0.676953973	0.708895549	0.56660399	0.647772443	0.712710215	0.704679546	0.68189968	0.674205232	0.708973344	0.698751468	0.638841222	0.749358809	0.618382225	0.596652221	0.689166867	0.629551039	0.694521168	0.62423826	0.788312865	0.693787263	0.692327739	0.573632019	0.616732467	0.749315035	0.695843751	0.472687226	0.515901957	0.585580218	0.52837182	0.547604603	0.60133338	0.623420753	0.473721879	0.654986529	0.608127511	0.602369944	0.744973367
cg00474060	0.853358417	0.755901911	0.760686835	0.687061417	0.545742803	0.546282359	0.528215703	0.902938322	0.618535411	0.701429823	0.520878934	0.464547241	0.57465838	0.792636191	0.709714544	0.397191058	0.703907411	0.44310656	0.629944332	0.589271799	0.308137585	0.668535624	0.510558004	0.396073874	0.782870448	0.600237231	0.651607869	0.331626196	0.677925378	0.673642167	0.677556016	0.721861303	0.775453526	0.540175898	0.740538688	0.053602518	0.811812025	0.479169101	0.90813014	0.382460374	0.419977015	0.58916707	0.658304526	0.165754823	0.081187456	0.085221677	0.623326045	0.520563682	0.715057982
cg00474657	0.901607645	0.903359371	0.898061467	0.899241754	0.848450965	0.87786126	0.885577607	0.839153224	0.933172866	0.90212829	0.858486426	0.909502314	0.89654965	0.941095383	0.867122985	0.918768318	0.891562468	0.866713501	0.888100167	0.886710941	0.882319285	0.894695523	0.843412302	0.845698424	0.855091139	0.853709232	0.88323339	0.854827464	0.92405702	0.874432994	0.905616583	0.889317169	0.923655588	0.891477947	0.91468434	0.840180785	0.774114255	0.496006628	0.901749097	0.53895783	0.624131616	0.415907165	0.401509865	0.573592908	0.853010919	0.874450344	0.83837555	0.903491354	0.894116074
cg00475260	0.487985669	0.482211418	0.501210025	0.468749958	0.49516737	0.489760924	0.485576901	0.498416017	0.487486075	0.502972959	0.486428658	0.491405614	0.491492428	0.486435274	0.491129417	0.496425834	0.491796138	0.489166333	0.490226502	0.497782152	0.499390011	0.490070524	0.494053503	0.49426861	0.493929374	0.491311351	0.488422379	0.478370458	0.487128072	0.484988892	0.498664857	0.482920595	0.486710796	0.491019477	0.495362951	0.480852219	0.482383304	0.512281568	0.479904343	0.021055551	0.02855811	0.021037369	0.02027031	0.021810717	0.487095574	0.474984682	0.479631908	0.466454131	0.485352292
cg00475509	0.096702385	0.192739621	0.123839555	0.186263682	0.167866441	0.146728739	0.142973644	0.021063728	0.048004194	0.086135251	0.080797099	0.182600846	0.122618357	0.116489547	0.137458971	0.107091717	0.218487849	0.120131197	0.112237266	0.123786435	0.094639625	0.129792901	0.105939882	0.154996305	0.220354793	0.140239257	0.125664347	0.181424954	0.086947733	0.135303068	0.131041219	0.176810438	0.156806945	0.136318578	0.133204467	0.461707456	0.076971145	0.47580962	0.135149548	0.215022398	0.083390108	0.171469525	0.134649257	0.222886479	0.328676834	0.214439993	0.218022235	0.128587602	0.17590931
cg00476429	0.979339175	0.975772327	0.973638862	0.978941283	0.980198835	0.896310675	0.980275624	0.839986638	0.962513729	0.93396368	0.857083035	0.975937492	0.961459203	0.985748754	0.965290012	0.978631961	0.98818473	0.980681768	0.973372457	0.961050136	0.870606766	0.984864723	0.971143019	0.937274404	0.979479756	0.950578145	0.883493849	0.9317855	0.975607259	0.961033945	0.89896205	0.941648567	0.979910653	0.929413006	0.961079515	0.527340873	0.952780862	0.52347435	0.994690277	0.514045247	0.540590953	0.65467815	0.519944639	0.023102982	0.444638598	0.437801953	0.935999923	0.953614912	0.98116503
cg00477261	0.491988924	0.546562567	0.495395266	0.557956705	0.552564621	0.502195122	0.56585053	0.611763739	0.530066729	0.493397978	0.469555026	0.450984354	0.517454717	0.524236834	0.556194195	0.392185252	0.541075291	0.401289829	0.556125154	0.539964662	0.405135197	0.493207999	0.469734667	0.529633681	0.560353486	0.528494038	0.465927717	0.535472059	0.470759649	0.463586059	0.501564107	0.527652792	0.512005967	0.4549447	0.434648472	0.878492081	0.466031112	0.534875852	0.431945084	0.398106475	0.460729427	0.290640188	0.415389474	0.381303398	0.574367647	0.531319616	0.561066146	0.450511905	0.5410532
cg00478851	0.4884861	0.486677305	0.448832478	0.465129247	0.475529914	0.476560723	0.463399046	0.469845004	0.469154821	0.473671774	0.464467713	0.460259215	0.498500246	0.472788902	0.473704203	0.458338463	0.478352626	0.477582651	0.478653028	0.483530312	0.472064668	0.480050413	0.486562373	0.48111774	0.477476611	0.48941234	0.481889206	0.482891027	0.482949489	0.448537395	0.459154539	0.464824691	0.476653423	0.456412602	0.473711494	0.466575475	0.465682136	0.338848648	0.45414117	0.461859784	0.440957949	0.450476048	0.452505585	0.459264291	0.472517047	0.47434928	0.485099092	0.48067457	0.467462772
cg00479641	0.907290548	0.889191592	0.902638541	0.878411558	0.883393863	0.888183214	0.880138946	0.600698343	0.909670449	0.899678894	0.896240606	0.917035913	0.697716319	0.705519284	0.770638904	0.741257028	0.83255805	0.811041933	0.716394585	0.76322904	0.799143028	0.786432547	0.817638725	0.80063744	0.923700299	0.912100626	0.925211559	0.927235595	0.892086588	0.905098096	0.923219471	0.884787585	0.925810246	0.916068613	0.903322357	0.496198907	0.830975921	0.472687226	0.900332985	0.942143516	0.936763036	0.94527244	0.942896226	0.939567875	0.910647351	0.915045105	0.90870733	0.903138634	0.902830805
cg00480149	0.023455895	0.029981083	0.027366246	0.043333282	0.030695643	0.027142847	0.040147088	0.027905936	0.031189041	0.034091329	0.039198594	0.031271782	0.051030193	0.048887044	0.041601505	0.0367283	0.047895001	0.046805547	0.0714769	0.064368225	0.058929466	0.047937967	0.052184807	0.061616494	0.022725138	0.041734284	0.025652226	0.028999237	0.03282126	0.027232589	0.026367711	0.027879782	0.028059892	0.027284853	0.025467355	0.469590761	0.023556053	0.480748489	0.016463983	0.038966103	0.026067308	0.092261393	0.039856108	0.043521821	0.033327034	0.032737431	0.023045946	0.025943519	0.028293024
cg00480381	0.551330605	0.550619349	0.559282158	0.54911482	0.508375244	0.539705956	0.554301177	0.5576561	0.561907414	0.552613902	0.561124769	0.545550633	0.549797567	0.541938515	0.550017409	0.553402277	0.632780235	0.575002795	0.582648941	0.567353473	0.547095385	0.57552731	0.548206497	0.577428246	0.561694387	0.563751563	0.577415201	0.548554566	0.532388112	0.566747679	0.585520045	0.553137481	0.593074262	0.58079369	0.568623698	0.476799923	0.522188463	0.417376859	0.502224824	0.725502385	0.854381142	0.805327937	0.826466366	0.547529269	0.521916043	0.518355766	0.544114431	0.539045987	0.601929835
cg00481760	0.911813937	0.917984652	0.932532336	0.921769444	0.933941427	0.927672172	0.912917955	0.932897557	0.927890564	0.929243435	0.929513345	0.927481011	0.913441591	0.942587011	0.931650139	0.936563257	0.923614714	0.92969172	0.925665589	0.935850403	0.932435137	0.932346765	0.934302627	0.942940396	0.890959715	0.921035602	0.917243796	0.921629426	0.926603718	0.922382353	0.89734674	0.915779355	0.916202588	0.926147241	0.921012973	0.442086686	0.908515312	0.558024409	0.967973662	0.874588398	0.872949728	0.809549964	0.818171943	0.81110331	0.92990645	0.931883866	0.931167035	0.930043174	0.918673254
cg00481951	0.485245353	0.492228451	0.485377409	0.469018129	0.500713437	0.474623309	0.488715204	0.486838424	0.47730491	0.491754955	0.498487234	0.494983208	0.471538415	0.480137612	0.492749184	0.492631984	0.48707893	0.501500777	0.492730927	0.489774275	0.488295058	0.514771787	0.493854897	0.498161731	0.493599522	0.495072785	0.492880068	0.50164215	0.492673331	0.48953697	0.491668078	0.491863771	0.499397852	0.495729424	0.483408475	0.519635243	0.480566348	0.510336639	0.478170475	0.072346193	0.039747726	0.055754789	0.039709271	0.043490287	0.505636177	0.491693204	0.496338464	0.48972005	0.495082307
cg00482994	0.938838079	0.956243961	0.959418723	0.960846047	0.946248319	0.954119695	0.951534386	0.883822127	0.931407831	0.959542006	0.942430876	0.965034821	0.966032264	0.969076133	0.972574531	0.956208502	0.974917314	0.972561521	0.975155948	0.975277292	0.968073427	0.977490862	0.971618761	0.973728081	0.971908214	0.95851188	0.969714388	0.966423877	0.962945388	0.96089441	0.957827467	0.961355789	0.967244271	0.9641619	0.971164925	0.155901353	0.931824501	0.561501732	0.808506567	0.692451682	0.945492289	0.883867212	0.886157649	0.859552944	0.927855084	0.931610218	0.958991714	0.961034873	0.958322365
cg00483633	0.895881531	0.874140305	0.901269756	0.905845226	0.897631314	0.846290815	0.920304551	0.916338214	0.802234519	0.868574365	0.792913411	0.88654931	0.797450141	0.738525279	0.858721501	0.810071291	0.896251342	0.886872513	0.794414302	0.815616291	0.865548063	0.870685733	0.891195421	0.688067556	0.915098089	0.896907552	0.881760764	0.653402512	0.895886486	0.912526116	0.878434068	0.916923847	0.915391963	0.891431014	0.895314918	0.868024749	0.89411872	0.519018696	0.854470161	0.873886682	0.840548866	0.903015532	0.874681437	0.86241624	0.830638139	0.834914931	0.869171881	0.881454433	0.894551945
cg00484915	0.88650115	0.872297531	0.907143486	0.878362016	0.815335402	0.867879045	0.879709989	0.890826904	0.909896512	0.883064263	0.840906525	0.869176432	0.889977472	0.895999942	0.862864414	0.815263886	0.875332684	0.906713414	0.880421711	0.892681038	0.872429611	0.879686215	0.857979341	0.869643342	0.830981126	0.879748739	0.869937499	0.88220098	0.833631586	0.885927713	0.877612224	0.839941951	0.861315818	0.872404349	0.881986159	0.032560163	0.89682723	0.583211257	0.927110684	0.733571329	0.793877823	0.829073957	0.780910829	0.775293201	0.810182561	0.757838254	0.859864467	0.873315568	0.859354992
cg00485323	0.447880468	0.435199179	0.451190354	0.430236643	0.39516839	0.463600551	0.465642374	0.388189764	0.382271335	0.419229801	0.450878463	0.435341762	0.436348251	0.413234073	0.455691467	0.39297142	0.44324149	0.470840624	0.428038194	0.409263325	0.45292281	0.41385984	0.466703876	0.396969126	0.450951509	0.455913327	0.436111836	0.436476735	0.456256264	0.452268052	0.464669742	0.447683308	0.455116718	0.454713772	0.46731407	0.486953689	0.426855546	0.488149559	0.32653198	0.575662541	0.338030662	0.358150639	0.314797841	0.657118166	0.474182485	0.484457173	0.436580218	0.465900308	0.455569779
cg00485681	0.124541684	0.128525693	0.096461592	0.125127304	0.101602058	0.120835949	0.122990571	0.076913989	0.09216461	0.115298747	0.128806865	0.118177576	0.093543044	0.115778134	0.089396486	0.146797409	0.128863426	0.113153626	0.095189793	0.125756497	0.138331461	0.115900436	0.112304712	0.104317845	0.133120661	0.150610476	0.109606043	0.109709917	0.120849225	0.109845351	0.098661639	0.121689475	0.14268935	0.139681328	0.158957919	0.529777866	0.124661246	0.487346121	0.082018093	0.109382955	0.101580582	0.088287454	0.095495881	0.09448124	0.136915938	0.145762899	0.16506415	0.132459799	0.128625524
cg00486031	0.642505519	0.758463483	0.936443983	0.863622769	0.892412838	0.657811459	0.693163976	0.666583613	0.925449949	0.891615557	0.741965289	0.623514408	0.690294983	0.792585528	0.682285438	0.647374999	0.679739907	0.915446768	0.704447611	0.926409282	0.922668772	0.672017029	0.638555047	0.904944796	0.722713864	0.901087383	0.700294937	0.921211046	0.708052658	0.887492249	0.924665092	0.648209651	0.689146404	0.902987041	0.919778667	0.468358472	0.730233138	0.531066867	0.567499609	0.586747916	0.669723087	0.740025526	0.723862931	0.806330114	0.906493029	0.79998045	0.737094012	0.913171763	0.69964582
cg00486113	0.42479729	0.449041482	0.462913015	0.454050861	0.468345644	0.444533205	0.467040863	0.433104845	0.468537393	0.465455261	0.466776318	0.46061582	0.471537151	0.457505544	0.437709596	0.445205663	0.475997247	0.487136573	0.482517674	0.482499666	0.449995131	0.466419863	0.484019701	0.47005538	0.461703457	0.452282658	0.472556994	0.483267064	0.485358649	0.479452166	0.47897435	0.479923321	0.459014408	0.47227179	0.48210204	0.48454675	0.40764761	0.40770616	0.308280035	0.756267906	0.736275434	0.738820359	0.592679397	0.576582433	0.487070376	0.485026287	0.479693967	0.465787277	0.463029573
cg00486998	0.484459594	0.405582117	0.420051681	0.542879285	0.345531738	0.389771868	0.374172392	0.426212254	0.355514911	0.343014463	0.398680697	0.515626066	0.386633653	0.411702504	0.433562638	0.321843834	0.454707604	0.367103266	0.407718016	0.427583532	0.364916463	0.470123494	0.35098585	0.519477559	0.634074347	0.434800468	0.387405505	0.591808506	0.394932587	0.443597186	0.401599109	0.399877377	0.406978551	0.405059363	0.440606595	0.472299767	0.161897995	0.366502473	0.296015777	0.219509427	0.062429253	0.132603948	0.096768103	0.189209578	0.264704751	0.290311428	0.579998748	0.421316733	0.502301577
cg00487538	0.017879959	0.021406797	0.031778319	0.021663195	0.019323701	0.027801935	0.024902475	0.051128743	0.019841909	0.021494603	0.02357092	0.02141237	0.019199636	0.023096863	0.020496403	0.02237986	0.016581617	0.01609618	0.037732153	0.031372993	0.016854383	0.046880823	0.020624087	0.01798722	0.0167862	0.016245988	0.018682628	0.018494567	0.023329671	0.021986219	0.018920701	0.020461157	0.018974217	0.023095939	0.023475061	0.521578714	0.015187759	0.482112615	0.212223597	0.028793384	0.028383708	0.034305011	0.027977354	0.030727309	0.022131962	0.020890601	0.025882575	0.019551877	0.029177598
[truncated: 36,888 more rows]
[truncated: 23 more columns]
